# Supplementary material for: DArTSeq SNP-based genetic diversity and population structure studies among taro [(Colocasia esculenta (L.) Schott] accessions sourced from Nigeria and Vanuatu
Source: PLoS One. 2022 Nov 10;17(11):e0269302. doi: 10.1371/journal.pone.0269302 (PMC9648780; doi:10.1371/journal.pone.0269302)
Supplement: S1 Table — (CSV) [file pone.0269302.s001.csv]

S1 Table: List of accessions used in the study
No	Accessions	Sources	Nature	No	Accessions	Sources	Nature	No	Accessions	Sources	Nature	No	Accessions	Sources	Nature	No	Accessions	Sources	Nature
1	EBNFC001	Ebonyi	landrace	56	EBNFC062	Enugu	landrace	111	NCe002-3	NRCRI	landrace	166	NCe012-1	NRCRI	landrace	221	SM120-20	Vanuatu	hybrid
2	EBNFC002	Ebonyi	landrace	57	EBNFC063	Abia	landrace	112	NCe002-4	NRCRI	landrace	167	NCe012-2	NRCRI	landrace	222	SM120-21	Vanuatu	hybrid
3	EBNFC003	Ebonyi	landrace	58	EBNFC064	Abia	landrace	113	NCe002-5	NRCRI	landrace	168	NCe012-3	NRCRI	landrace	223	SM120-22	Vanuatu	hybrid
4	EBNFC004	Ebonyi	landrace	59	EBNFC065	Abia	landrace	114	NCe002-6	NRCRI	landrace	169	NCe012-4	NRCRI	landrace	224	SM120-23	Vanuatu	hybrid
5	EBNFC006	Ebonyi	landrace	60	EBNFC066	Imo	landrace	115	NCe010-2	NRCRI	landrace	170	NCe012-5	NRCRI	landrace	225	SM120-24	Vanuatu	hybrid
6	EBNFC007	Ebonyi	landrace	61	EBNFC067	Imo	landrace	116	NCe010-1	NRCRI	landrace	171	NCe012-7	NRCRI	landrace	226	SM120-25	Vanuatu	hybrid
7	EBNFC009	Ebonyi	landrace	62	EBNFC068	Imo	landrace	117	NCe010-4	NRCRI	landrace	172	NCe012-8	NRCRI	landrace	227	SM120-26	Vanuatu	hybrid
8	EBNFC010	Ebonyi	landrace	63	EBNFC069	Imo	landrace	118	NCe010-5	NRCRI	landrace	173	NCe012-9	NRCRI	landrace	228	SM120-27	Vanuatu	hybrid
9	EBNFC012	Ebonyi	landrace	64	EBNFC070	Imo	landrace	119	NCe010-6	NRCRI	landrace	174	NCe001-3	NRCRI	landrace	229	SM120-28	Vanuatu	hybrid
10	EBNFC014	Ebonyi	landrace	65	EBNFC071	Imo	landrace	120	NCe010-7	NRCRI	landrace	175	NCe001-4	NRCRI	landrace	230	SM120-29	Vanuatu	hybrid
11	EBNFC016	Ebonyi	landrace	66	EBNFC072	Imo	landrace	121	NCe010-18	NRCRI	landrace	176	NCe001-5	NRCRI	landrace	231	SM120-30	Vanuatu	hybrid
12	EBNFC017	Ebonyi	landrace	67	EBNFC073	Imo	landrace	122	NCe010-19	NRCRI	landrace	177	NCe001-6	NRCRI	landrace	232	SM120-31	Vanuatu	hybrid
13	EBNFC018	Ebonyi	landrace	68	EBNFC074	Imo	landrace	123	NCe010-20	NRCRI	landrace	178	SM136-1	Vanuatu	Hybrid	233	SM120-32	Vanuatu	hybrid
14	EBNFC019	Ebonyi	landrace	69	EBNFC075	Imo	landrace	124	NCe010-21	NRCRI	landrace	179	SM136-2	Vanuatu	Hybrid	234	SM120-33	Vanuatu	hybrid
15	EBNFC020	Ebonyi	landrace	70	EBNFC076	Imo	landrace	125	NCePink-1	NRCRI	landrace	180	SM136-3	Vanuatu	Hybrid	235	SM120-34	Vanuatu	hybrid
16	EBNFC022	Anambra	landrace	71	EBNFC077	Imo	landrace	126	NCePink-2	NRCRI	landrace	181	SM136-4	Vanuatu	Hybrid	236	SM120-35	Vanuatu	hybrid
17	EBNFC023	Anambra	landrace	72	EBNFC078	Imo	landrace	127	NCePink-3	NRCRI	landrace	182	SM136-5	Vanuatu	Hybrid	237	SM120-36	Vanuatu	hybrid
18	EBNFC024	Anambra	landrace	73	EBNFC079	Imo	landrace	128	NCePink-4	NRCRI	landrace	183	SM158-1	Vanuatu	Hybrid	238	SM120-37	Vanuatu	hybrid
19	EBNFC025	Anambra	landrace	74	EBNFC080	Imo	landrace	129	NCePink-5	NRCRI	landrace	184	SM158-2	Vanuatu	Hybrid	239	SM120-38	Vanuatu	hybrid
20	EBNFC026	Anambra	landrace	75	EBNFC081	Imo	landrace	130	NCePink-6	NRCRI	landrace	185	SM158-3	Vanuatu	Hybrid	240	SM120-39	Vanuatu	hybrid
21	EBNFC027	Anambra	landrace	76	EBNFC082	Imo	landrace	131	NCePink-7	NRCRI	landrace	186	SM158-4	Vanuatu	Hybrid	241	SM120-40	Vanuatu	hybrid
22	EBNFC028	Anambra	landrace	77	EBNFC083	Imo	landrace	132	NCePink-8	NRCRI	landrace	187	SM158-5	Vanuatu	Hybrid	242	SM120-41	Vanuatu	hybrid
23	EBNFC029	Anambra	landrace	78	EBNFC084	Imo	landrace	133	NCePink-9	NRCRI	landrace	188	SM158-6	Vanuatu	Hybrid	243	SM120-42	Vanuatu	hybrid
24	EBNFC030	Anambra	landrace	79	EBNFC085	Abia	landrace	134	NCePink-10	NRCRI	landrace	189	SM158-7	Vanuatu	Hybrid	244	SM120-43	Vanuatu	hybrid
25	EBNFC031	Anambra	landrace	80	EBNFC086	Abia	landrace	135	NCePink-11	NRCRI	landrace	190	SM158-8	Vanuatu	Hybrid	245	SM120-44	Vanuatu	hybrid
26	EBNFC032	Anambra	landrace	81	EBNFC087	Abia	landrace	136	NCePink-12	NRCRI	landrace	191	SM158-9	Vanuatu	Hybrid	246	SM120-45	Vanuatu	hybrid
27	EBNFC033	Anambra	landrace	82	EBNFC088	Abia	landrace	137	NCePink-13	NRCRI	landrace	192	SM158-10	Vanuatu	Hybrid	247	SM120-46	Vanuatu	hybrid
28	EBNFC034	Anambara	landrace	83	EBNFC089	Abia	landrace	138	NCePink-14	NRCRI	landrace	193	SM158-11	Vanuatu	Hybrid	248	SM120-47	Vanuatu	hybrid
29	EBNFC035	Anambara	landrace	84	EBNFC090	Abia	landrace	139	NCePink-15	NRCRI	landrace	194	SM158-12	Vanuatu	Hybrid	249	SM120-48	Vanuatu	hybrid
30	EBNFC036	Anambara	landrace	85	EBNFC092	Abia	landrace	140	NCePink-16	NRCRI	landrace	195	SM158-13	Vanuatu	Hybrid	250	SM120-49	Vanuatu	hybrid
31	EBNFC037	Anambara	landrace	86	EBNFC093	Abia	landrace	141	NCePink-17	NRCRI	landrace	196	SM158-14	Vanuatu	Hybrid	251	SM120-50	Vanuatu	hybrid
32	EBNFC038	Anambara	landrace	87	EBNFC094	Abia	landrace	142	NCePink-18	NRCRI	landrace	197	SM158-15	Vanuatu	Hybrid	252	SM120-51	Vanuatu	hybrid
33	EBNFC039	Anambara	landrace	88	EBNFC095	Abia	landrace	143	NCePink-19	NRCRI	landrace	198	SM158-16	Vanuatu	Hybrid	253	SM120-52	Vanuatu	hybrid
34	EBNFC040	Anambara	landrace	89	EBNFC097	Abia	landrace	144	NCePink-20	NRCRI	landrace	199	SM158-17	Vanuatu	Hybrid	254	SM120-53	Vanuatu	hybrid
35	EBNFC041	Anambara	landrace	90	EBNFC098	Abia	landrace	145	NCePink-21	NRCRI	landrace	200	SM158-18	Vanuatu	Hybrid	255	SM120-54	Vanuatu	hybrid
36	EBNFC042	Enugu	landrace	91	EBNFC099	Abia	landrace	146	NCePink-22	NRCRI	landrace	201	SM158-19	Vanuatu	Hybrid	256	SM151-01	Vanuatu	hybrid
37	EBNFC043	Enugu	landrace	92	EBNFC100	Abia	landrace	147	NCe011-1	NRCRI	landrace	202	SM120-1	Vanuatu	Hybrid	257	SM151-02	Vanuatu	hybrid
38	EBNFC044	Enugu	landrace	93	NCe005-C	NRCRI	landrace	148	NCe011-2	NRCRI	landrace	203	SM120-2	Vanuatu	Hybrid	258	SM151-03	Vanuatu	hybrid
39	EBNFC045	Enugu	landrace	94	NCe005-2	NRCRI	landrace	149	NCe011-3	NRCRI	landrace	204	SM120-3	Vanuatu	Hybrid	259	SM151-04	Vanuatu	hybrid
40	EBNFC046	Enugu	landrace	95	NCe005-3	NRCRI	landrace	150	NCe011-4	NRCRI	landrace	205	SM120-4	Vanuatu	Hybrid	260	SM151-05	Vanuatu	hybrid
41	EBNFC047	Enugu	landrace	96	NCe005-5	NRCRI	landrace	151	NCe011-5	NRCRI	landrace	206	SM120-5	Vanuatu	Hybrid	261	SM158-20	Vanuatu	hybrid
42	EBNFC048	Enugu	landrace	97	NCe005-7	NRCRI	landrace	152	NCe011-6	NRCRI	landrace	207	SM120-6	Vanuatu	Hybrid	262	SM158-21	Vanuatu	hybrid
43	EBNFC049	Enugu	landrace	98	NCe005-8	NRCRI	landrace	153	NCe011-7	NRCRI	landrace	208	SM120-7	Vanuatu	Hybrid	263	SM158-22	Vanuatu	hybrid
44	EBNFC050	Enugu	landrace	99	NCe005-9	NRCRI	landrace	154	NCe011-8	NRCRI	landrace	209	SM120-8	Vanuatu	Hybrid	264	SM158-23	Vanuatu	hybrid
45	EBNFC051	Enugu	landrace	100	NCe005-10	NRCRI	landrace	155	NCe011-9	NRCRI	landrace	210	SM120-9	Vanuatu	Hybrid	265	SM158-24	Vanuatu	hybrid
46	EBNFC052	Enugu	landrace	101	NCe005-11	NRCRI	landrace	156	NCe011-10	NRCRI	landrace	211	SM120-10	Vanuatu	Hybrid	266	SM158-25	Vanuatu	hybrid
47	EBNFC053	Enugu	landrace	102	NCe005-12	NRCRI	landrace	157	NCe011-11	NRCRI	landrace	212	SM120-11	Vanuatu	Hybrid	267	SM136-6	Vanuatu	hybrid
48	EBNFC054	Enugu	landrace	103	NCe005-14	NRCRI	landrace	158	NCe011-12	NRCRI	landrace	213	SM120-12	Vanuatu	Hybrid	268	SM136-7	Vanuatu	hybrid
49	EBNFC055	Enugu	landrace	104	NCe005-15	NRCRI	landrace	159	NCe011-13	NRCRI	landrace	214	SM120-13	Vanuatu	Hybrid	269	SM136-8	Vanuatu	hybrid
50	EBNFC056	Enugu	landrace	105	NCe005-17	NRCRI	landrace	160	NCe003-2	NRCRI	landrace	215	SM120-14	Vanuatu	Hybrid	270	SM136-9	Vanuatu	hybrid
51	EBNFC057	Enugu	landrace	106	NCe005-18	NRCRI	landrace	161	NCe003-4	NRCRI	landrace	216	SM120-15	Vanuatu	Hybrid	271	SM136-10	Vanuatu	hybrid
52	EBNFC058	Enugu	landrace	107	NCe005-19	NRCRI	landrace	162	NCe003-5	NRCRI	landrace	217	SM120-16	Vanuatu	hybrid
53	EBNFC059	Enugu	landrace	108	NCe002-C	NRCRI	landrace	163	NCe003-7	NRCRI	landrace	218	SM120-17	Vanuatu	hybrid
54	EBNFC060	Enugu	landrace	109	NCe002-1	NRCRI	landrace	164	NCe003-1	NRCRI	landrace	219	SM120-18	Vanuatu	hybrid
55	EBNFC061	Enugu	landrace	110	NCe002-2	NRCRI	landrace	165	NCe003-6	NRCRI	landrace	220	SM120-19	Vanuatu	hybrid
