# Supplementary material for: DArTSeq SNP-based genetic diversity and population structure studies among taro [(Colocasia esculenta (L.) Schott] accessions sourced from Nigeria and Vanuatu
Source: PLoS One. 2022 Nov 10;17(11):e0269302. doi: 10.1371/journal.pone.0269302 (PMC9648780; doi:10.1371/journal.pone.0269302)
Supplement: S3 Table — (CSV) [file pone.0269302.s003.csv]

Table S3. Ni,e genetic distance for 271 taro accessions using 10,391 SNP Markers
OTU	EBNFC001	EBNFC002	EBNFC003	EBNFC004	EBNFC006	EBNFC007	EBNFC009	EBNFC010	EBNFC012	EBNFC014	EBNFC016	EBNFC017	EBNFC018	EBNFC019	EBNFC020	EBNFC022	EBNFC023	EBNFC024	EBNFC025	EBNFC026	EBNFC027	EBNFC028	EBNFC029	EBNFC030	EBNFC031	EBNFC032	EBNFC033	EBNFC034	EBNFC035	EBNFC036	EBNFC037	EBNFC038	EBNFC039	EBNFC040	EBNFC041	EBNFC042	EBNFC043	EBNFC044	EBNFC045	EBNFC046	EBNFC047	EBNFC048	EBNFC049	EBNFC050	EBNFC051	EBNFC052	EBNFC053	EBNFC054	EBNFC055
EBNFC001	0	0.144740641	0.114425946	0.116639399	0.119815225	0.132422289	0.122124916	0.111538832	0.248291791	0.289096333	0.117216822	0.278991435	0.194495236	0.274949476	0.28418824	0.116928111	0.113656049	0.140698682	0.110095275	0.132518526	0.117794245	0.11596574	0.110672698	0.114425946	0.116254451	0.112116254	0.138581465	0.131074969	0.110672698	0.107208161	0.112020017	0.115677028	0.106630738	0.1293427	0.11125012	0.135405639	0.109710326	0.106342027	0.112693677	0.109710326	0.106630738	0.112789914	0.109710326	0.140217496	0.111153883	0.110768935	0.120007699	0.121162545	0.113174863
EBNFC002	0.144740641	0	0.143489558	0.143489558	0.161582138	0.146184198	0.145510538	0.146184198	0.257626792	0.300548552	0.152535848	0.289673756	0.198248484	0.290636127	0.289962468	0.146761621	0.152343374	0.159657396	0.148975075	0.14377827	0.145414301	0.157732653	0.151092291	0.148397652	0.146184198	0.145029352	0.158117602	0.149263786	0.149744972	0.152535848	0.144163218	0.152054663	0.154268117	0.148205178	0.151188529	0.146857858	0.15282456	0.151188529	0.147723992	0.154845539	0.148975075	0.150514869	0.144933115	0.154460591	0.147435281	0.151381003	0.147242806	0.147723992	0.148301415
EBNFC003	0.114425946	0.143489558	0	0.114522183	0.125493215	0.138485228	0.123183524	0.11461842	0.250409008	0.295063035	0.121451256	0.280434992	0.191319411	0.279280146	0.283803291	0.117216822	0.114329708	0.142623424	0.11192378	0.134828217	0.121739967	0.116639399	0.118082956	0.117409297	0.118467905	0.112886151	0.141276104	0.131556154	0.111442595	0.1132711	0.114040997	0.121451256	0.113656049	0.128187855	0.112212492	0.135213165	0.113078626	0.112501203	0.116061977	0.112308729	0.110768935	0.11125012	0.11461842	0.145991724	0.113656049	0.113078626	0.120777596	0.120200173	0.116735637
EBNFC004	0.116639399	0.143489558	0.114522183	0	0.12501203	0.133192186	0.122221153	0.115869502	0.250024059	0.292464633	0.121451256	0.281301126	0.193917813	0.279857569	0.285728034	0.119911462	0.117120585	0.14243095	0.117216822	0.128476566	0.117698008	0.121932442	0.116639399	0.119718988	0.119815225	0.114233471	0.137137908	0.132422289	0.114040997	0.114522183	0.116254451	0.122124916	0.118660379	0.129823886	0.117313059	0.13405832	0.120873833	0.115484554	0.120392647	0.115388317	0.112789914	0.114425946	0.112404966	0.144163218	0.115388317	0.112501203	0.121355019	0.124530844	0.117024348
EBNFC006	0.119815225	0.161582138	0.125493215	0.12501203	0	0.146857858	0.136849196	0.118275431	0.262919834	0.301318449	0.115580791	0.288807622	0.212299105	0.289577519	0.294774324	0.123472236	0.106149552	0.157925128	0.110383986	0.150996054	0.128572803	0.105475893	0.108074295	0.113752286	0.125300741	0.11529208	0.156962756	0.14810894	0.106149552	0.107015687	0.120392647	0.120200173	0.104513521	0.142334713	0.109421615	0.151284766	0.103839861	0.104609758	0.122413627	0.105860841	0.105860841	0.110768935	0.117024348	0.162063324	0.112404966	0.104705996	0.131652391	0.134828217	0.117986719
EBNFC007	0.132422289	0.146184198	0.138485228	0.133192186	0.146857858	0	0.135309402	0.132807237	0.252045039	0.297565201	0.143585795	0.288615148	0.195842556	0.2848619	0.288903859	0.135694351	0.138196516	0.150418632	0.136271774	0.141661053	0.134443268	0.144836878	0.140891156	0.136079299	0.135790588	0.132999711	0.147820229	0.143393321	0.137811568	0.138677702	0.135213165	0.136945434	0.139928785	0.138966413	0.138773939	0.144740641	0.138870176	0.138100279	0.135405639	0.143393321	0.133577134	0.137330382	0.131459917	0.150611106	0.135213165	0.137907805	0.137811568	0.141661053	0.133865845
EBNFC009	0.122124916	0.145510538	0.123183524	0.122221153	0.136849196	0.135309402	0	0.123087287	0.245597151	0.289577519	0.125878164	0.279953806	0.188624771	0.278798961	0.281782312	0.124819555	0.12366471	0.14108363	0.124723318	0.137426619	0.119141565	0.131652391	0.124915793	0.125108267	0.126551824	0.121547493	0.143970744	0.135309402	0.123857184	0.124049658	0.121258782	0.124819555	0.126551824	0.126936772	0.125300741	0.133480897	0.128091618	0.121162545	0.123472236	0.12366471	0.119815225	0.125589452	0.118756616	0.143585795	0.123375998	0.126070638	0.125781927	0.128572803	0.125204504
EBNFC010	0.111538832	0.146184198	0.11461842	0.115869502	0.118275431	0.132807237	0.123087287	0	0.245885863	0.288711385	0.11394476	0.277451641	0.193051679	0.273890867	0.280050043	0.116735637	0.110768935	0.139640073	0.108170532	0.133769608	0.119526513	0.110865172	0.111442595	0.114233471	0.114329708	0.108747955	0.138870176	0.1293427	0.109999038	0.107881821	0.113656049	0.116254451	0.111827543	0.127706669	0.109132903	0.137715331	0.106726975	0.10624579	0.11192378	0.109710326	0.107015687	0.111538832	0.111731306	0.146569146	0.111153883	0.108940429	0.122028679	0.121836204	0.115195843
EBNFC012	0.248291791	0.257626792	0.250409008	0.250024059	0.262919834	0.252045039	0.245597151	0.245885863	0	0.190260803	0.257145607	0.19738235	0.242036378	0.188432297	0.190164565	0.251275142	0.255317101	0.254162256	0.251082668	0.250312771	0.246078337	0.261283803	0.256856895	0.25502839	0.250601482	0.249927822	0.258492927	0.258011741	0.255317101	0.252045039	0.251852565	0.251371379	0.255317101	0.249735348	0.252718699	0.255894524	0.255894524	0.25368107	0.248484265	0.258396689	0.250409008	0.251371379	0.247714368	0.256279473	0.253777307	0.252814936	0.251948802	0.25166009	0.248772977
EBNFC014	0.289096333	0.300548552	0.295063035	0.292464633	0.301318449	0.297565201	0.289577519	0.288711385	0.190260803	0	0.296506592	0.151765951	0.27648927	0.145703012	0.147435281	0.293138293	0.296602829	0.301895871	0.292079684	0.294966798	0.289096333	0.298720046	0.295159272	0.295351747	0.293619478	0.291694736	0.304013088	0.303050717	0.294293138	0.292175921	0.295063035	0.292464633	0.295832932	0.295832932	0.29256087	0.298527572	0.295159272	0.295159272	0.291598499	0.297853912	0.290828602	0.293619478	0.286786642	0.300356077	0.29458185	0.296314118	0.29458185	0.296891541	0.296795304
EBNFC016	0.117216822	0.152535848	0.121451256	0.121451256	0.115580791	0.143585795	0.125878164	0.11394476	0.257145607	0.296506592	0	0.284958137	0.200654412	0.2814936	0.287267828	0.117505534	0.110287749	0.146954095	0.113078626	0.14040997	0.12433837	0.114522183	0.113174863	0.112693677	0.119430276	0.112404966	0.148493889	0.137522856	0.108363006	0.108459244	0.118852853	0.118082956	0.111346357	0.134539505	0.111827543	0.144066981	0.108555481	0.107978058	0.117409297	0.110095275	0.108555481	0.11192378	0.111346357	0.151765951	0.114810894	0.111731306	0.12366471	0.127321721	0.117120585
EBNFC017	0.278991435	0.289673756	0.280434992	0.281301126	0.288807622	0.288615148	0.279953806	0.277451641	0.19738235	0.151765951	0.284958137	0	0.270907516	0.16254451	0.164950438	0.28284092	0.283225869	0.291021076	0.278702724	0.287364065	0.279472621	0.287941488	0.284092003	0.282359734	0.283899528	0.278510249	0.291502262	0.291502262	0.281974786	0.282071023	0.284476951	0.281397363	0.281012415	0.287364065	0.279280146	0.288711385	0.283418343	0.280916177	0.281686074	0.284284477	0.278510249	0.281782312	0.276874218	0.29323453	0.281397363	0.282648446	0.281108652	0.284092003	0.283129631
EBNFC018	0.194495236	0.198248484	0.191319411	0.193917813	0.212299105	0.195842556	0.188624771	0.193051679	0.242036378	0.27648927	0.200654412	0.270907516	0	0.265422	0.271388702	0.190838225	0.201424309	0.194398999	0.196804927	0.189202194	0.191126937	0.208064671	0.199884515	0.197863536	0.196612453	0.194206525	0.197093639	0.199018381	0.202386681	0.203445289	0.196804927	0.194783948	0.206813589	0.190164565	0.203349052	0.19536137	0.206236166	0.200269464	0.194591473	0.205562506	0.201328072	0.198633433	0.193725339	0.198825907	0.200269464	0.201616784	0.19170436	0.195746319	0.195746319
EBNFC019	0.274949476	0.290636127	0.279280146	0.279857569	0.289577519	0.2848619	0.278798961	0.273890867	0.188432297	0.145703012	0.2814936	0.16254451	0.265422	0	0.156192859	0.281301126	0.282552209	0.289096333	0.277740352	0.28081994	0.276393032	0.286979117	0.283803291	0.281782312	0.279761332	0.276970455	0.290251179	0.289481282	0.281878549	0.279087672	0.279376383	0.280723703	0.280338755	0.28284092	0.279472621	0.284092003	0.281397363	0.278317775	0.278606486	0.283995766	0.277355404	0.281301126	0.275045713	0.28919257	0.281204889	0.279568858	0.281686074	0.284092003	0.281397363
EBNFC020	0.28418824	0.289962468	0.283803291	0.285728034	0.294774324	0.288903859	0.281782312	0.280050043	0.190164565	0.147435281	0.287267828	0.164950438	0.271388702	0.156192859	0	0.286690405	0.288711385	0.294678087	0.283899528	0.285246848	0.2848619	0.292657107	0.287364065	0.287652776	0.285631797	0.282552209	0.292945818	0.294389375	0.288807622	0.28620922	0.286786642	0.286786642	0.290154942	0.287364065	0.286112982	0.29188721	0.289481282	0.288615148	0.285728034	0.290251179	0.285246848	0.286497931	0.282552209	0.292175921	0.285728034	0.287556539	0.284765663	0.287749014	0.288326436
EBNFC022	0.116928111	0.146761621	0.117216822	0.119911462	0.123472236	0.135694351	0.124819555	0.116735637	0.251275142	0.293138293	0.117505534	0.28284092	0.190838225	0.281301126	0.286690405	0	0.116158214	0.144066981	0.114137234	0.133962083	0.119334039	0.120200173	0.113559811	0.11461842	0.118467905	0.113174863	0.143970744	0.133577134	0.109999038	0.115003368	0.119718988	0.117505534	0.114233471	0.127514195	0.112886151	0.137522856	0.116831874	0.111346357	0.116831874	0.113078626	0.110191512	0.115580791	0.114714657	0.147146569	0.113848523	0.113752286	0.125204504	0.123375998	0.118564142
EBNFC023	0.113656049	0.152343374	0.114329708	0.117120585	0.106149552	0.138196516	0.12366471	0.110768935	0.255317101	0.296602829	0.110287749	0.283225869	0.201424309	0.282552209	0.288711385	0.116158214	0	0.146376672	0.106630738	0.14108363	0.125878164	0.10355115	0.105379655	0.107593109	0.119334039	0.107593109	0.146184198	0.134828217	0.099990376	0.100375325	0.112501203	0.112693677	0.100086613	0.132903474	0.10355115	0.142527187	0.100375325	0.102588779	0.112886151	0.099605428	0.100375325	0.10624579	0.107496872	0.150226157	0.104128573	0.101626407	0.124627081	0.123857184	0.111346357
EBNFC024	0.140698682	0.159657396	0.142623424	0.14243095	0.157925128	0.150418632	0.14108363	0.139640073	0.254162256	0.301895871	0.146954095	0.291021076	0.194398999	0.289096333	0.294678087	0.144066981	0.146376672	0	0.145318064	0.147627755	0.140987393	0.150996054	0.149648734	0.14377827	0.14243095	0.140602444	0.150996054	0.144836878	0.146376672	0.149071312	0.143008373	0.145606775	0.147820229	0.14175729	0.145799249	0.149841209	0.149263786	0.146569146	0.142815898	0.146857858	0.142719661	0.145318064	0.137715331	0.157540179	0.143970744	0.147531518	0.140987393	0.143970744	0.137137908
EBNFC025	0.110095275	0.148975075	0.11192378	0.117216822	0.110383986	0.136271774	0.124723318	0.108170532	0.251082668	0.292079684	0.113078626	0.278702724	0.196804927	0.277740352	0.283899528	0.114137234	0.106630738	0.145318064	0	0.134347031	0.118371668	0.107304398	0.106630738	0.110865172	0.118660379	0.106053315	0.14108363	0.134250794	0.104513521	0.105764604	0.112789914	0.116158214	0.101433933	0.130593783	0.104321047	0.133480897	0.104321047	0.103743624	0.114040997	0.105764604	0.10355115	0.107496872	0.10557213	0.145895486	0.103743624	0.103647387	0.120585122	0.122509864	0.112020017
EBNFC026	0.132518526	0.14377827	0.134828217	0.128476566	0.150996054	0.141661053	0.137426619	0.133769608	0.250312771	0.294966798	0.14040997	0.287364065	0.189202194	0.28081994	0.285246848	0.133962083	0.14108363	0.147627755	0.134347031	0	0.132326051	0.14108363	0.136945434	0.134250794	0.137234145	0.132614763	0.14377827	0.143874507	0.136945434	0.136368011	0.132807237	0.140025022	0.14175729	0.139832547	0.137811568	0.140794919	0.141468579	0.136368011	0.135405639	0.14108363	0.135116928	0.137234145	0.131267443	0.150996054	0.135309402	0.136849196	0.135020691	0.132229814	0.132999711
EBNFC027	0.117794245	0.145414301	0.121739967	0.117698008	0.128572803	0.134443268	0.119141565	0.119526513	0.246078337	0.289096333	0.12433837	0.279472621	0.191126937	0.276393032	0.2848619	0.119334039	0.125878164	0.140987393	0.118371668	0.132326051	0	0.126840535	0.119141565	0.119334039	0.124530844	0.114040997	0.140506207	0.133673371	0.118564142	0.121932442	0.118852853	0.123568473	0.122702339	0.128476566	0.117986719	0.134250794	0.123568473	0.118852853	0.121258782	0.122606101	0.115869502	0.123375998	0.114233471	0.143874507	0.120681359	0.121932442	0.12299105	0.12501203	0.118564142
EBNFC028	0.11596574	0.157732653	0.116639399	0.121932442	0.105475893	0.144836878	0.131652391	0.110865172	0.261283803	0.298720046	0.114522183	0.287941488	0.208064671	0.286979117	0.292657107	0.120200173	0.10355115	0.150996054	0.107304398	0.14108363	0.126840535	0	0.107689347	0.109036666	0.118082956	0.107881821	0.152632085	0.13906265	0.100182851	0.102492542	0.117794245	0.115677028	0.098258108	0.138196516	0.101145222	0.144548167	0.099990376	0.10085651	0.115869502	0.098546819	0.101915119	0.108074295	0.112308729	0.153786931	0.10557213	0.10220383	0.12568569	0.123953421	0.114137234
EBNFC029	0.110672698	0.151092291	0.118082956	0.116639399	0.108074295	0.140891156	0.124915793	0.111442595	0.256856895	0.295159272	0.113174863	0.284092003	0.199884515	0.283803291	0.287364065	0.113559811	0.105379655	0.149648734	0.106630738	0.136945434	0.119141565	0.107689347	0	0.109614089	0.118949091	0.109132903	0.146857858	0.136464248	0.101915119	0.102300067	0.114329708	0.114810894	0.107785584	0.132133577	0.104321047	0.144836878	0.10085651	0.102781253	0.113367337	0.099797902	0.103069964	0.110768935	0.107496872	0.151958426	0.106823212	0.10287749	0.122606101	0.123568473	0.11461842
EBNFC030	0.114425946	0.148397652	0.117409297	0.119718988	0.113752286	0.136079299	0.125108267	0.114233471	0.25502839	0.295351747	0.112693677	0.282359734	0.197863536	0.281782312	0.287652776	0.11461842	0.107593109	0.14377827	0.110865172	0.134250794	0.119334039	0.109036666	0.109614089	0	0.120488885	0.10691945	0.14310461	0.13338466	0.10624579	0.109132903	0.113174863	0.117409297	0.106149552	0.131844866	0.109132903	0.137907805	0.106534501	0.102300067	0.116928111	0.109229141	0.103454913	0.108074295	0.109517852	0.147627755	0.109614089	0.105764604	0.120200173	0.121836204	0.113078626
EBNFC031	0.116254451	0.146184198	0.118467905	0.119815225	0.125300741	0.135790588	0.126551824	0.114329708	0.250601482	0.293619478	0.119430276	0.283899528	0.196612453	0.279761332	0.285631797	0.118467905	0.119334039	0.14243095	0.118660379	0.137234145	0.124530844	0.118082956	0.118949091	0.120488885	0	0.11394476	0.145510538	0.134347031	0.112982389	0.1132711	0.116061977	0.119237802	0.118275431	0.130786257	0.116928111	0.136175537	0.118371668	0.116158214	0.118660379	0.116831874	0.112404966	0.115388317	0.11596574	0.143874507	0.115484554	0.116639399	0.125204504	0.124049658	0.116735637
EBNFC032	0.112116254	0.145029352	0.112886151	0.114233471	0.11529208	0.132999711	0.121547493	0.108747955	0.249927822	0.291694736	0.112404966	0.278510249	0.194206525	0.276970455	0.282552209	0.113174863	0.107593109	0.140602444	0.106053315	0.132614763	0.114040997	0.107881821	0.109132903	0.10691945	0.11394476	0	0.138100279	0.130882494	0.101818882	0.104128573	0.113367337	0.114137234	0.107111924	0.128187855	0.105283418	0.133673371	0.103166202	0.103839861	0.107400635	0.104609758	0.103936099	0.103839861	0.106342027	0.142815898	0.108074295	0.106438264	0.119911462	0.120007699	0.111827543
EBNFC033	0.138581465	0.158117602	0.141276104	0.137137908	0.156962756	0.147820229	0.143970744	0.138870176	0.258492927	0.304013088	0.148493889	0.291502262	0.197093639	0.290251179	0.292945818	0.143970744	0.146184198	0.150996054	0.14108363	0.14377827	0.140506207	0.152632085	0.146857858	0.14310461	0.145510538	0.138100279	0	0.149937446	0.147627755	0.147435281	0.144355692	0.146569146	0.150322394	0.144355692	0.147531518	0.147916466	0.151669714	0.147627755	0.144259455	0.149263786	0.142527187	0.1487826	0.14040997	0.153017034	0.145414301	0.146280435	0.14310461	0.147820229	0.13906265
EBNFC034	0.131074969	0.149263786	0.131556154	0.132422289	0.14810894	0.143393321	0.135309402	0.1293427	0.258011741	0.303050717	0.137522856	0.291502262	0.199018381	0.289481282	0.294389375	0.133577134	0.134828217	0.144836878	0.134250794	0.143874507	0.133673371	0.13906265	0.136464248	0.13338466	0.134347031	0.130882494	0.149937446	0	0.13203734	0.134539505	0.130208835	0.13405832	0.138196516	0.140121259	0.131556154	0.147050332	0.137041671	0.131844866	0.132999711	0.13473198	0.132518526	0.13338466	0.129920123	0.149263786	0.128380329	0.135405639	0.136368011	0.139832547	0.134250794
EBNFC035	0.110672698	0.149744972	0.111442595	0.114040997	0.106149552	0.137811568	0.123857184	0.109999038	0.255317101	0.294293138	0.108363006	0.281974786	0.202386681	0.281878549	0.288807622	0.109999038	0.099990376	0.146376672	0.104513521	0.136945434	0.118564142	0.100182851	0.101915119	0.10624579	0.112982389	0.101818882	0.147627755	0.13203734	0	0.097969397	0.111057646	0.113463574	0.099701665	0.130978732	0.097969397	0.141564816	0.096044654	0.095370994	0.109229141	0.096814551	0.099509191	0.103454913	0.104417284	0.147627755	0.103647387	0.098546819	0.122028679	0.120777596	0.108266769
EBNFC036	0.107208161	0.152535848	0.1132711	0.114522183	0.107015687	0.138677702	0.124049658	0.107881821	0.252045039	0.292175921	0.108459244	0.282071023	0.203445289	0.279087672	0.28620922	0.115003368	0.100375325	0.149071312	0.105764604	0.136368011	0.121932442	0.102492542	0.102300067	0.109132903	0.1132711	0.104128573	0.147435281	0.134539505	0.097969397	0	0.112212492	0.111442595	0.097488211	0.133480897	0.097969397	0.14310461	0.095755943	0.095274757	0.111538832	0.097007025	0.100952748	0.103743624	0.10691945	0.151862188	0.102492542	0.100664036	0.122221153	0.124627081	0.112308729
EBNFC037	0.112020017	0.144163218	0.114040997	0.116254451	0.120392647	0.135213165	0.121258782	0.113656049	0.251852565	0.295063035	0.118852853	0.284476951	0.196804927	0.279376383	0.286786642	0.119718988	0.112501203	0.143008373	0.112789914	0.132807237	0.118852853	0.117794245	0.114329708	0.113174863	0.116061977	0.113367337	0.144355692	0.130208835	0.111057646	0.112212492	0	0.118949091	0.112789914	0.129920123	0.111153883	0.137811568	0.11529208	0.11057646	0.115388317	0.112212492	0.11057646	0.112886151	0.110672698	0.141564816	0.11529208	0.111538832	0.122124916	0.118756616	0.116446925
EBNFC038	0.115677028	0.152054663	0.121451256	0.122124916	0.120200173	0.136945434	0.124819555	0.116254451	0.251371379	0.292464633	0.118082956	0.281397363	0.194783948	0.280723703	0.286786642	0.117505534	0.112693677	0.145606775	0.116158214	0.140025022	0.123568473	0.115677028	0.114810894	0.117409297	0.119237802	0.114137234	0.146569146	0.13405832	0.113463574	0.111442595	0.118949091	0	0.113174863	0.131652391	0.115003368	0.139640073	0.113752286	0.112116254	0.120392647	0.112116254	0.109036666	0.114233471	0.109806563	0.147531518	0.113367337	0.112789914	0.12568569	0.127802906	0.117216822
EBNFC039	0.106630738	0.154268117	0.113656049	0.118660379	0.104513521	0.139928785	0.126551824	0.111827543	0.255317101	0.295832932	0.111346357	0.281012415	0.206813589	0.280338755	0.290154942	0.114233471	0.100086613	0.147820229	0.101433933	0.14175729	0.122702339	0.098258108	0.107785584	0.106149552	0.118275431	0.107111924	0.150322394	0.138196516	0.099701665	0.097488211	0.112789914	0.113174863	0	0.136271774	0.097680685	0.142623424	0.096044654	0.098258108	0.113752286	0.098931768	0.097488211	0.105283418	0.106726975	0.151958426	0.106438264	0.101241459	0.123857184	0.122798576	0.113656049
EBNFC040	0.1293427	0.148205178	0.128187855	0.129823886	0.142334713	0.138966413	0.126936772	0.127706669	0.249735348	0.295832932	0.134539505	0.287364065	0.190164565	0.28284092	0.287364065	0.127514195	0.132903474	0.14175729	0.130593783	0.139832547	0.128476566	0.138196516	0.132133577	0.131844866	0.130786257	0.128187855	0.144355692	0.140121259	0.130978732	0.133480897	0.129920123	0.131652391	0.136271774	0	0.135405639	0.139832547	0.137522856	0.132807237	0.129631412	0.134924454	0.129920123	0.131459917	0.128957752	0.151188529	0.131171206	0.133192186	0.134443268	0.136560485	0.128187855
EBNFC041	0.11125012	0.151188529	0.112212492	0.117313059	0.109421615	0.138773939	0.125300741	0.109132903	0.252718699	0.29256087	0.111827543	0.279280146	0.203349052	0.279472621	0.286112982	0.112886151	0.10355115	0.145799249	0.104321047	0.137811568	0.117986719	0.101145222	0.104321047	0.109132903	0.116928111	0.105283418	0.147531518	0.131556154	0.097969397	0.097969397	0.111153883	0.115003368	0.097680685	0.135405639	0	0.142334713	0.098450582	0.098546819	0.111057646	0.099412954	0.100567799	0.104321047	0.104417284	0.151862188	0.104032336	0.102107593	0.122509864	0.120681359	0.111442595
EBNFC042	0.135405639	0.146857858	0.135213165	0.13405832	0.151284766	0.144740641	0.133480897	0.137715331	0.255894524	0.298527572	0.144066981	0.288711385	0.19536137	0.284092003	0.29188721	0.137522856	0.142527187	0.149841209	0.133480897	0.140794919	0.134250794	0.144548167	0.144836878	0.137907805	0.136175537	0.133673371	0.147916466	0.147050332	0.141564816	0.14310461	0.137811568	0.139640073	0.142623424	0.139832547	0.142334713	0	0.144933115	0.138966413	0.135309402	0.144933115	0.137907805	0.137907805	0.132326051	0.150418632	0.137522856	0.140506207	0.136752959	0.139255125	0.134347031
EBNFC043	0.109710326	0.15282456	0.113078626	0.120873833	0.103839861	0.138870176	0.128091618	0.106726975	0.255894524	0.295159272	0.108555481	0.283418343	0.206236166	0.281397363	0.289481282	0.116831874	0.100375325	0.149263786	0.104321047	0.141468579	0.123568473	0.099990376	0.10085651	0.106534501	0.118371668	0.103166202	0.151669714	0.137041671	0.096044654	0.095755943	0.11529208	0.113752286	0.096044654	0.137522856	0.098450582	0.144933115	0	0.092965066	0.113463574	0.094023674	0.098065634	0.10085651	0.105187181	0.152535848	0.103262439	0.097007025	0.12568569	0.126840535	0.111635069
EBNFC044	0.106342027	0.151188529	0.112501203	0.115484554	0.104609758	0.138100279	0.121162545	0.10624579	0.25368107	0.295159272	0.107978058	0.280916177	0.200269464	0.278317775	0.288615148	0.111346357	0.102588779	0.146569146	0.103743624	0.136368011	0.118852853	0.10085651	0.102781253	0.102300067	0.116158214	0.103839861	0.147627755	0.131844866	0.095370994	0.095274757	0.11057646	0.112116254	0.098258108	0.132807237	0.098546819	0.138966413	0.092965066	0	0.108651718	0.093927437	0.094312386	0.099412954	0.105475893	0.150611106	0.101241459	0.099605428	0.118564142	0.12097007	0.109229141
EBNFC045	0.112693677	0.147723992	0.116061977	0.120392647	0.122413627	0.135405639	0.123472236	0.11192378	0.248484265	0.291598499	0.117409297	0.281686074	0.194591473	0.278606486	0.285728034	0.116831874	0.112886151	0.142815898	0.114040997	0.135405639	0.121258782	0.115869502	0.113367337	0.116928111	0.118660379	0.107400635	0.144259455	0.132999711	0.109229141	0.111538832	0.115388317	0.120392647	0.113752286	0.129631412	0.111057646	0.135309402	0.113463574	0.108651718	0	0.110480223	0.107304398	0.112886151	0.112116254	0.148012703	0.114040997	0.111538832	0.122606101	0.12433837	0.117601771
EBNFC046	0.109710326	0.154845539	0.112308729	0.115388317	0.105860841	0.143393321	0.12366471	0.109710326	0.258396689	0.297853912	0.110095275	0.284284477	0.205562506	0.283995766	0.290251179	0.113078626	0.099605428	0.146857858	0.105764604	0.14108363	0.122606101	0.098546819	0.099797902	0.109229141	0.116831874	0.104609758	0.149263786	0.13473198	0.096814551	0.097007025	0.112212492	0.112116254	0.098931768	0.134924454	0.099412954	0.144933115	0.094023674	0.093927437	0.110480223	0	0.094023674	0.101818882	0.10557213	0.151284766	0.102011356	0.098739294	0.123087287	0.122221153	0.111827543
EBNFC047	0.106630738	0.148975075	0.110768935	0.112789914	0.105860841	0.133577134	0.119815225	0.107015687	0.250409008	0.290828602	0.108555481	0.278510249	0.201328072	0.277355404	0.285246848	0.110191512	0.100375325	0.142719661	0.10355115	0.135116928	0.115869502	0.101915119	0.103069964	0.103454913	0.112404966	0.103936099	0.142527187	0.132518526	0.099509191	0.100952748	0.11057646	0.109036666	0.097488211	0.129920123	0.100567799	0.137907805	0.098065634	0.094312386	0.107304398	0.094023674	0	0.101241459	0.102685016	0.144355692	0.10489847	0.098065634	0.116061977	0.117120585	0.106438264
EBNFC048	0.112789914	0.150514869	0.11125012	0.114425946	0.110768935	0.137330382	0.125589452	0.111538832	0.251371379	0.293619478	0.11192378	0.281782312	0.198633433	0.281301126	0.286497931	0.115580791	0.10624579	0.145318064	0.107496872	0.137234145	0.123375998	0.108074295	0.110768935	0.108074295	0.115388317	0.103839861	0.1487826	0.13338466	0.103454913	0.103743624	0.112886151	0.114233471	0.105283418	0.131459917	0.104321047	0.137907805	0.10085651	0.099412954	0.112886151	0.101818882	0.101241459	0	0.104705996	0.15080358	0.104802233	0.10624579	0.122798576	0.119815225	0.112693677
EBNFC049	0.109710326	0.144933115	0.11461842	0.112404966	0.117024348	0.131459917	0.118756616	0.111731306	0.247714368	0.286786642	0.111346357	0.276874218	0.193725339	0.275045713	0.282552209	0.114714657	0.107496872	0.137715331	0.10557213	0.131267443	0.114233471	0.112308729	0.107496872	0.109517852	0.11596574	0.106342027	0.14040997	0.129920123	0.104417284	0.10691945	0.110672698	0.109806563	0.106726975	0.128957752	0.104417284	0.132326051	0.105187181	0.105475893	0.112116254	0.10557213	0.102685016	0.104705996	0	0.142046001	0.108747955	0.109325378	0.117698008	0.118660379	0.112116254
EBNFC050	0.140217496	0.154460591	0.145991724	0.144163218	0.162063324	0.150611106	0.143585795	0.146569146	0.256279473	0.300356077	0.151765951	0.29323453	0.198825907	0.28919257	0.292175921	0.147146569	0.150226157	0.157540179	0.145895486	0.150996054	0.143874507	0.153786931	0.151958426	0.147627755	0.143874507	0.142815898	0.153017034	0.149263786	0.147627755	0.151862188	0.141564816	0.147531518	0.151958426	0.151188529	0.151862188	0.150418632	0.152535848	0.150611106	0.148012703	0.151284766	0.144355692	0.15080358	0.142046001	0	0.147146569	0.148878837	0.144548167	0.144259455	0.144548167
EBNFC051	0.111153883	0.147435281	0.113656049	0.115388317	0.112404966	0.135213165	0.123375998	0.111153883	0.253777307	0.29458185	0.114810894	0.281397363	0.200269464	0.281204889	0.285728034	0.113848523	0.104128573	0.143970744	0.103743624	0.135309402	0.120681359	0.10557213	0.106823212	0.109614089	0.115484554	0.108074295	0.145414301	0.128380329	0.103647387	0.102492542	0.11529208	0.113367337	0.106438264	0.131171206	0.104032336	0.137522856	0.103262439	0.101241459	0.114040997	0.102011356	0.10489847	0.104802233	0.108747955	0.147146569	0	0.107111924	0.120488885	0.119430276	0.114522183
EBNFC052	0.110768935	0.151381003	0.113078626	0.112501203	0.104705996	0.137907805	0.126070638	0.108940429	0.252814936	0.296314118	0.111731306	0.282648446	0.201616784	0.279568858	0.287556539	0.113752286	0.101626407	0.147531518	0.103647387	0.136849196	0.121932442	0.10220383	0.10287749	0.105764604	0.116639399	0.106438264	0.146280435	0.135405639	0.098546819	0.100664036	0.111538832	0.112789914	0.101241459	0.133192186	0.102107593	0.140506207	0.097007025	0.099605428	0.111538832	0.098739294	0.098065634	0.10624579	0.109325378	0.148878837	0.107111924	0	0.119141565	0.120007699	0.108844192
EBNFC053	0.120007699	0.147242806	0.120777596	0.121355019	0.131652391	0.137811568	0.125781927	0.122028679	0.251948802	0.29458185	0.12366471	0.281108652	0.19170436	0.281686074	0.284765663	0.125204504	0.124627081	0.140987393	0.120585122	0.135020691	0.12299105	0.12568569	0.122606101	0.120200173	0.125204504	0.119911462	0.14310461	0.136368011	0.122028679	0.122221153	0.122124916	0.12568569	0.123857184	0.134443268	0.122509864	0.136752959	0.12568569	0.118564142	0.122606101	0.123087287	0.116061977	0.122798576	0.117698008	0.144548167	0.120488885	0.119141565	0	0.125204504	0.121258782
EBNFC054	0.121162545	0.147723992	0.120200173	0.124530844	0.134828217	0.141661053	0.128572803	0.121836204	0.25166009	0.296891541	0.127321721	0.284092003	0.195746319	0.284092003	0.287749014	0.123375998	0.123857184	0.143970744	0.122509864	0.132229814	0.12501203	0.123953421	0.123568473	0.121836204	0.124049658	0.120007699	0.147820229	0.139832547	0.120777596	0.124627081	0.118756616	0.127802906	0.122798576	0.136560485	0.120681359	0.139255125	0.126840535	0.12097007	0.12433837	0.122221153	0.117120585	0.119815225	0.118660379	0.144259455	0.119430276	0.120007699	0.125204504	0	0.12029641
EBNFC055	0.113174863	0.148301415	0.116735637	0.117024348	0.117986719	0.133865845	0.125204504	0.115195843	0.248772977	0.296795304	0.117120585	0.283129631	0.195746319	0.281397363	0.288326436	0.118564142	0.111346357	0.137137908	0.112020017	0.132999711	0.118564142	0.114137234	0.11461842	0.113078626	0.116735637	0.111827543	0.13906265	0.134250794	0.108266769	0.112308729	0.116446925	0.117216822	0.113656049	0.128187855	0.111442595	0.134347031	0.111635069	0.109229141	0.117601771	0.111827543	0.106438264	0.112693677	0.112116254	0.144548167	0.114522183	0.108844192	0.121258782	0.12029641	0
EBNFC056	0.109036666	0.140121259	0.112308729	0.114522183	0.114329708	0.130786257	0.119815225	0.109036666	0.247521894	0.289385045	0.112789914	0.276200558	0.193436628	0.27581561	0.281204889	0.112982389	0.108651718	0.144163218	0.106053315	0.133480897	0.11394476	0.107689347	0.107785584	0.108651718	0.112982389	0.106342027	0.140121259	0.132614763	0.103839861	0.10489847	0.109229141	0.110768935	0.105475893	0.130112597	0.106342027	0.135405639	0.103839861	0.103647387	0.111731306	0.104321047	0.100182851	0.107496872	0.10624579	0.141179867	0.10422481	0.103743624	0.118082956	0.117601771	0.109806563
EBNFC057	0.115484554	0.154460591	0.118467905	0.120585122	0.109036666	0.142623424	0.126840535	0.116639399	0.256664421	0.296410355	0.11394476	0.285631797	0.204215186	0.283899528	0.29053989	0.119430276	0.106534501	0.152920797	0.109517852	0.139832547	0.123472236	0.10624579	0.103743624	0.112116254	0.118756616	0.112789914	0.15080358	0.141949764	0.10624579	0.103069964	0.117024348	0.114425946	0.103358676	0.136271774	0.10355115	0.144836878	0.103166202	0.102396304	0.116543162	0.100760273	0.101626407	0.110672698	0.112308729	0.151573477	0.106630738	0.103936099	0.127417958	0.126648061	0.116158214
EBNFC058	0.109132903	0.154556828	0.110865172	0.117601771	0.109132903	0.139255125	0.124627081	0.1132711	0.25637571	0.296121644	0.114329708	0.285439322	0.201424309	0.28418824	0.291694736	0.117986719	0.108074295	0.147820229	0.106149552	0.14040997	0.121258782	0.104417284	0.107689347	0.109132903	0.117986719	0.10557213	0.149360023	0.136945434	0.100182851	0.102396304	0.114040997	0.115388317	0.103839861	0.135020691	0.099701665	0.14040997	0.10085651	0.098065634	0.110961409	0.100182851	0.101241459	0.105283418	0.107689347	0.151573477	0.108940429	0.107015687	0.120392647	0.12433837	0.111538832
EBNFC059	0.116158214	0.148397652	0.120200173	0.121066307	0.118082956	0.14108363	0.128091618	0.116831874	0.252622462	0.298720046	0.119815225	0.285439322	0.201039361	0.282552209	0.291309787	0.120200173	0.113559811	0.147242806	0.11461842	0.135983062	0.122028679	0.116831874	0.114425946	0.115099605	0.121836204	0.112982389	0.147820229	0.136656722	0.109902801	0.112020017	0.115195843	0.12029641	0.112693677	0.134154557	0.113848523	0.140987393	0.113078626	0.111057646	0.118467905	0.111731306	0.111057646	0.118564142	0.114040997	0.145125589	0.113078626	0.110191512	0.122894813	0.124530844	0.11529208
EBNFC060	0.110961409	0.14945626	0.113848523	0.115580791	0.116831874	0.135501877	0.121547493	0.112693677	0.253296122	0.293042056	0.116350688	0.28081994	0.195553845	0.281108652	0.287364065	0.114329708	0.109325378	0.143200847	0.112501203	0.136368011	0.118179194	0.109421615	0.108747955	0.11125012	0.117601771	0.108651718	0.143874507	0.133577134	0.105860841	0.108266769	0.114810894	0.116831874	0.108170532	0.132326051	0.107593109	0.137522856	0.106053315	0.10557213	0.115003368	0.105379655	0.102300067	0.109036666	0.112501203	0.148590126	0.109806563	0.106534501	0.120392647	0.120873833	0.114714657
EBNFC061	0.117505534	0.162448273	0.121451256	0.124434607	0.109325378	0.149263786	0.13203734	0.116928111	0.263689731	0.302569531	0.115869502	0.289481282	0.213646425	0.287556539	0.293427004	0.122028679	0.107496872	0.16052353	0.110768935	0.147531518	0.133288423	0.103647387	0.112116254	0.110768935	0.124915793	0.112404966	0.157925128	0.146376672	0.104321047	0.105379655	0.120681359	0.120681359	0.098065634	0.144163218	0.10557213	0.152343374	0.100086613	0.101626407	0.122606101	0.101915119	0.106438264	0.106630738	0.111827543	0.159946107	0.110287749	0.108651718	0.134250794	0.130401309	0.122028679
EBNFC062	0.11192378	0.148397652	0.117505534	0.118371668	0.107496872	0.14310461	0.124819555	0.11125012	0.255990761	0.29458185	0.11596574	0.283225869	0.202867866	0.281782312	0.287171591	0.116158214	0.107785584	0.151188529	0.110865172	0.142238476	0.122221153	0.104802233	0.107689347	0.108844192	0.117698008	0.108844192	0.147339043	0.137522856	0.105860841	0.105860841	0.112308729	0.116158214	0.105283418	0.138100279	0.101915119	0.14040997	0.103647387	0.100279088	0.116446925	0.107015687	0.103647387	0.111346357	0.11192378	0.151284766	0.109517852	0.105187181	0.124723318	0.124723318	0.113559811
EBNFC063	0.110191512	0.141372341	0.11259744	0.113078626	0.116446925	0.131171206	0.119141565	0.110383986	0.248580502	0.289577519	0.113367337	0.277644115	0.190645751	0.279087672	0.282937157	0.11394476	0.109421615	0.135694351	0.109614089	0.127321721	0.114329708	0.114329708	0.112308729	0.111346357	0.11125012	0.104802233	0.137330382	0.131748629	0.108363006	0.107400635	0.110768935	0.114425946	0.112020017	0.123472236	0.106726975	0.132903474	0.107785584	0.103743624	0.11057646	0.109710326	0.105668367	0.109132903	0.108170532	0.14445193	0.108555481	0.111538832	0.117313059	0.121258782	0.111731306
EBNFC064	0.111827543	0.153594457	0.12029641	0.118949091	0.11529208	0.140698682	0.129150226	0.11259744	0.25704937	0.296314118	0.116350688	0.284476951	0.199788278	0.283610817	0.290924839	0.115580791	0.110095275	0.150899817	0.112886151	0.138292753	0.123760947	0.112693677	0.112501203	0.115677028	0.122124916	0.10691945	0.147723992	0.136945434	0.108363006	0.109229141	0.117120585	0.115773265	0.109710326	0.132229814	0.105668367	0.141564816	0.107208161	0.107015687	0.115869502	0.107496872	0.10624579	0.11259744	0.112020017	0.154460591	0.113463574	0.108844192	0.128476566	0.127514195	0.118564142
EBNFC065	0.119237802	0.163988067	0.12164373	0.126070638	0.109710326	0.147435281	0.132999711	0.118371668	0.261764989	0.297757675	0.116350688	0.287171591	0.2104706	0.283610817	0.291598499	0.123857184	0.110191512	0.157732653	0.112982389	0.151092291	0.130978732	0.104705996	0.112212492	0.113078626	0.122413627	0.115195843	0.156385333	0.148012703	0.104994707	0.105764604	0.122509864	0.118467905	0.10557213	0.14310461	0.108747955	0.15147724	0.104128573	0.104417284	0.120681359	0.10422481	0.104802233	0.110672698	0.11529208	0.159368684	0.112020017	0.108074295	0.130112597	0.13136368	0.121355019
EBNFC066	0.270233856	0.28014628	0.273698393	0.27379463	0.284476951	0.279472621	0.270811279	0.269945145	0.187566163	0.147916466	0.277740352	0.164950438	0.256664421	0.155711674	0.159272447	0.276200558	0.278702724	0.280338755	0.27379463	0.273987104	0.271677413	0.282744683	0.279376383	0.275623135	0.274853238	0.272543547	0.281397363	0.282359734	0.275719373	0.277644115	0.274949476	0.273987104	0.278606486	0.275238187	0.274660764	0.278221538	0.279183909	0.277740352	0.274275816	0.2814936	0.27446829	0.27446829	0.271869887	0.283129631	0.274949476	0.275526898	0.274949476	0.273313444	0.274372053
EBNFC067	0.270715042	0.28351458	0.274757001	0.275334424	0.287556539	0.279953806	0.271388702	0.271581176	0.183331729	0.147627755	0.278702724	0.166393995	0.259262824	0.158695025	0.155038014	0.273698393	0.279857569	0.281301126	0.274179578	0.273602156	0.270330093	0.282744683	0.279761332	0.276393032	0.274083341	0.273602156	0.284958137	0.283322106	0.277451641	0.274853238	0.276200558	0.27514195	0.278221538	0.277259167	0.275334424	0.278991435	0.279472621	0.278510249	0.276008084	0.281878549	0.273987104	0.274853238	0.269463959	0.283129631	0.275430661	0.278029064	0.274083341	0.275238187	0.276681744
EBNFC068	0.11596574	0.149841209	0.118371668	0.115003368	0.114907131	0.136945434	0.128380329	0.110480223	0.250505245	0.292945818	0.119237802	0.280916177	0.196901164	0.279953806	0.285824271	0.120488885	0.107978058	0.143874507	0.109806563	0.138581465	0.122413627	0.111827543	0.111057646	0.111057646	0.118852853	0.111827543	0.147339043	0.137907805	0.105475893	0.105379655	0.115869502	0.114810894	0.107111924	0.136079299	0.109806563	0.14040997	0.105283418	0.105764604	0.113752286	0.104417284	0.10220383	0.106726975	0.109806563	0.148301415	0.111731306	0.104128573	0.122413627	0.12299105	0.111442595
EBNFC069	0.116639399	0.150996054	0.118371668	0.117698008	0.114810894	0.140987393	0.126359349	0.11529208	0.25772303	0.295159272	0.116061977	0.282937157	0.202675392	0.282359734	0.288037725	0.121066307	0.112404966	0.149167549	0.112116254	0.138677702	0.125108267	0.110191512	0.112116254	0.114137234	0.120777596	0.111057646	0.147723992	0.137907805	0.110095275	0.108170532	0.118179194	0.117505534	0.110191512	0.133480897	0.108844192	0.142623424	0.107208161	0.104513521	0.118371668	0.106438264	0.107304398	0.11057646	0.113752286	0.150899817	0.111827543	0.106053315	0.124819555	0.126070638	0.116639399
EBNFC070	0.11529208	0.151862188	0.118467905	0.118756616	0.108555481	0.138004042	0.123279761	0.11259744	0.252814936	0.295351747	0.113559811	0.282937157	0.199884515	0.281686074	0.286497931	0.116158214	0.107015687	0.146472909	0.106823212	0.137234145	0.118179194	0.108363006	0.109806563	0.112116254	0.117024348	0.107689347	0.145703012	0.135886825	0.106726975	0.104128573	0.115484554	0.117505534	0.103647387	0.133962083	0.108363006	0.139543836	0.105475893	0.10220383	0.120681359	0.102300067	0.104705996	0.107881821	0.106726975	0.147627755	0.105187181	0.109229141	0.122798576	0.12433837	0.114810894
EBNFC071	0.115388317	0.145414301	0.11529208	0.11529208	0.119334039	0.135983062	0.120873833	0.110961409	0.246367048	0.289769993	0.114907131	0.280242518	0.195938793	0.276296795	0.281878549	0.115099605	0.109421615	0.141564816	0.106823212	0.134539505	0.120103936	0.111538832	0.110672698	0.11529208	0.115677028	0.109132903	0.141372341	0.132133577	0.107881821	0.109902801	0.112982389	0.121932442	0.109999038	0.128957752	0.107978058	0.135405639	0.108363006	0.104128573	0.115580791	0.110672698	0.109036666	0.112404966	0.109132903	0.144355692	0.109902801	0.109421615	0.121258782	0.122413627	0.113656049
EBNFC072	0.112693677	0.152247137	0.112789914	0.117216822	0.108266769	0.139351362	0.127417958	0.109036666	0.256086998	0.295063035	0.113559811	0.281878549	0.202386681	0.281974786	0.288037725	0.116446925	0.10422481	0.149937446	0.105860841	0.140121259	0.121451256	0.102300067	0.107978058	0.109421615	0.118564142	0.106438264	0.145125589	0.135598114	0.104321047	0.098546819	0.114714657	0.114040997	0.102011356	0.13473198	0.104128573	0.141853527	0.104417284	0.099412954	0.114810894	0.10220383	0.099701665	0.10489847	0.112020017	0.150418632	0.109229141	0.100279088	0.124723318	0.123472236	0.11057646
EBNFC073	0.113078626	0.144836878	0.116831874	0.117986719	0.117120585	0.136175537	0.124242133	0.111153883	0.253488596	0.29323453	0.11596574	0.286016745	0.195457608	0.28216726	0.288037725	0.116446925	0.112982389	0.145029352	0.112789914	0.134635742	0.120103936	0.11394476	0.1132711	0.116831874	0.120585122	0.113078626	0.14445193	0.132711	0.110383986	0.112982389	0.113078626	0.118852853	0.11259744	0.13136368	0.105860841	0.136945434	0.112886151	0.107881821	0.115099605	0.114233471	0.106534501	0.112020017	0.110191512	0.146376672	0.113848523	0.111731306	0.12433837	0.122606101	0.118179194
EBNFC074	0.111346357	0.155615436	0.115003368	0.116831874	0.107496872	0.141276104	0.128091618	0.112020017	0.25772303	0.297276489	0.112982389	0.284573188	0.20508132	0.28216726	0.29053989	0.116254451	0.10085651	0.151092291	0.107304398	0.138773939	0.123279761	0.10220383	0.107881821	0.108170532	0.12097007	0.108074295	0.151284766	0.139832547	0.10422481	0.101337696	0.112020017	0.117216822	0.100182851	0.135886825	0.100664036	0.14445193	0.098931768	0.100375325	0.114907131	0.102685016	0.101241459	0.104994707	0.108170532	0.153690694	0.106149552	0.102300067	0.125396978	0.12433837	0.114137234
EBNFC075	0.113848523	0.153017034	0.118467905	0.120392647	0.109517852	0.138966413	0.130208835	0.114233471	0.255990761	0.294293138	0.114425946	0.28351458	0.205658743	0.282744683	0.288326436	0.116254451	0.10422481	0.149841209	0.109902801	0.139255125	0.125300741	0.10557213	0.106149552	0.112886151	0.118660379	0.111731306	0.149648734	0.13838899	0.104128573	0.103454913	0.116350688	0.115869502	0.10355115	0.13973631	0.10355115	0.145029352	0.102781253	0.102973727	0.114907131	0.103936099	0.103166202	0.107785584	0.110095275	0.15282456	0.108170532	0.106149552	0.126551824	0.128572803	0.113174863
EBNFC076	0.113656049	0.156289096	0.118179194	0.119430276	0.107496872	0.143297084	0.128476566	0.114522183	0.256856895	0.296891541	0.115773265	0.283033394	0.206043692	0.284380714	0.288615148	0.119718988	0.105379655	0.151765951	0.106534501	0.14175729	0.124242133	0.10085651	0.105668367	0.112982389	0.118275431	0.108747955	0.150033683	0.137811568	0.101915119	0.103647387	0.117024348	0.114137234	0.098161871	0.137234145	0.101818882	0.145703012	0.099894139	0.10220383	0.117409297	0.100375325	0.099316716	0.106630738	0.11057646	0.155519199	0.108170532	0.104609758	0.127802906	0.127995381	0.116639399
EBNFC077	0.114040997	0.142238476	0.116350688	0.11529208	0.120007699	0.131171206	0.12164373	0.112212492	0.246367048	0.288711385	0.115195843	0.277547878	0.191800597	0.275045713	0.28081994	0.115773265	0.11259744	0.139255125	0.112020017	0.129246463	0.118564142	0.11529208	0.112886151	0.113463574	0.117890482	0.110672698	0.140506207	0.133095948	0.109614089	0.109517852	0.114522183	0.11529208	0.11125012	0.128091618	0.110383986	0.133577134	0.110865172	0.107208161	0.115195843	0.108844192	0.108170532	0.112404966	0.111731306	0.14243095	0.109902801	0.109517852	0.122028679	0.120681359	0.111153883
EBNFC078	0.114233471	0.154845539	0.116831874	0.121162545	0.107978058	0.141949764	0.130401309	0.1132711	0.261957463	0.3009335	0.115580791	0.288518911	0.207294774	0.287460302	0.295640458	0.114907131	0.104417284	0.152920797	0.109036666	0.141949764	0.122894813	0.102492542	0.10691945	0.110383986	0.12029641	0.107208161	0.151669714	0.140794919	0.103647387	0.102685016	0.115195843	0.118275431	0.10220383	0.136849196	0.102011356	0.147435281	0.098065634	0.102300067	0.117986719	0.098258108	0.102781253	0.105764604	0.109902801	0.151188529	0.106630738	0.101915119	0.126744298	0.126359349	0.115195843
EBNFC079	0.114040997	0.153113271	0.117120585	0.120585122	0.112404966	0.14310461	0.130208835	0.113367337	0.255220864	0.297276489	0.114522183	0.285150611	0.200461938	0.285920508	0.29053989	0.119141565	0.107978058	0.15012992	0.106342027	0.137619093	0.12366471	0.109229141	0.113752286	0.110961409	0.120585122	0.109806563	0.147435281	0.139158887	0.104802233	0.107978058	0.117313059	0.116350688	0.10422481	0.139832547	0.105187181	0.145414301	0.102300067	0.099797902	0.117216822	0.103839861	0.100760273	0.108555481	0.110191512	0.152920797	0.11192378	0.10489847	0.124723318	0.124434607	0.113367337
EBNFC080	0.128284092	0.147531518	0.127802906	0.131652391	0.144066981	0.140506207	0.132133577	0.130786257	0.25435473	0.298816283	0.134924454	0.288037725	0.192089308	0.286305457	0.291790973	0.132422289	0.136560485	0.145414301	0.129631412	0.141276104	0.13001636	0.139832547	0.134250794	0.133673371	0.127610432	0.128669041	0.148301415	0.140025022	0.131844866	0.132229814	0.127225484	0.135309402	0.135309402	0.140602444	0.134250794	0.139832547	0.136368011	0.134443268	0.131171206	0.135405639	0.13069002	0.133192186	0.124145895	0.151284766	0.132518526	0.134828217	0.133577134	0.133865845	0.129438938
EBNFC081	0.116350688	0.146569146	0.117601771	0.119526513	0.12501203	0.140698682	0.128765278	0.119911462	0.254547204	0.296987778	0.118371668	0.284092003	0.198440959	0.280242518	0.291406024	0.119526513	0.114040997	0.144355692	0.115773265	0.135983062	0.12231739	0.118082956	0.116735637	0.117120585	0.120585122	0.112116254	0.146857858	0.135983062	0.11057646	0.115580791	0.117986719	0.121355019	0.116158214	0.133095948	0.117409297	0.137234145	0.115195843	0.112020017	0.118852853	0.11259744	0.113367337	0.116061977	0.114137234	0.1521509	0.118467905	0.115099605	0.12366471	0.123375998	0.116735637
EBNFC082	0.112501203	0.150514869	0.118852853	0.116928111	0.11461842	0.14175729	0.125108267	0.113463574	0.253199885	0.297565201	0.115773265	0.286979117	0.200558175	0.283803291	0.28986623	0.117216822	0.110480223	0.146184198	0.112982389	0.138581465	0.124145895	0.109517852	0.110287749	0.110383986	0.116928111	0.109036666	0.141949764	0.134250794	0.107111924	0.106342027	0.115099605	0.119237802	0.106438264	0.134154557	0.105187181	0.140506207	0.108651718	0.103936099	0.115099605	0.104321047	0.106053315	0.113559811	0.110191512	0.147242806	0.108074295	0.105860841	0.123760947	0.122509864	0.114714657
EBNFC083	0.115388317	0.146665384	0.117216822	0.117601771	0.11394476	0.135309402	0.126551824	0.111057646	0.251467616	0.292849581	0.117890482	0.28014628	0.19872967	0.278606486	0.286786642	0.118179194	0.110672698	0.144259455	0.108074295	0.132326051	0.121162545	0.108459244	0.111538832	0.110865172	0.118371668	0.107978058	0.141949764	0.132133577	0.107689347	0.108651718	0.1132711	0.117601771	0.107496872	0.134154557	0.108170532	0.138677702	0.105475893	0.103262439	0.114907131	0.106534501	0.104417284	0.109999038	0.108651718	0.148686363	0.111827543	0.107593109	0.123857184	0.123472236	0.113463574
EBNFC084	0.115580791	0.158213839	0.120103936	0.121932442	0.112212492	0.145991724	0.129823886	0.117216822	0.263497257	0.301510923	0.115580791	0.28620922	0.209027043	0.288711385	0.29458185	0.123568473	0.108459244	0.156000385	0.110287749	0.142527187	0.12568569	0.10422481	0.109229141	0.112501203	0.124723318	0.112308729	0.153883168	0.139351362	0.107304398	0.103839861	0.119334039	0.118564142	0.108747955	0.139543836	0.110191512	0.148975075	0.100182851	0.101241459	0.120585122	0.101337696	0.105957078	0.111153883	0.116158214	0.154460591	0.110383986	0.105187181	0.129920123	0.126744298	0.118082956
EBNFC085	0.11192378	0.147627755	0.114425946	0.118756616	0.109132903	0.137234145	0.12366471	0.114522183	0.249542874	0.294678087	0.116928111	0.282071023	0.200654412	0.280434992	0.287075354	0.114810894	0.107015687	0.146280435	0.109999038	0.136656722	0.117986719	0.108170532	0.110672698	0.111153883	0.118852853	0.108747955	0.146184198	0.136271774	0.10422481	0.108940429	0.11461842	0.117505534	0.104802233	0.129150226	0.107593109	0.141179867	0.10422481	0.104321047	0.112886151	0.102973727	0.10153017	0.109710326	0.107111924	0.148878837	0.109132903	0.105764604	0.12299105	0.123375998	0.1132711
EBNFC086	0.115195843	0.147723992	0.114522183	0.115099605	0.117505534	0.136560485	0.122221153	0.109614089	0.250120296	0.292849581	0.117505534	0.281397363	0.196901164	0.278606486	0.286594168	0.113559811	0.108940429	0.142912136	0.109999038	0.134635742	0.121739967	0.112116254	0.109036666	0.113559811	0.119334039	0.107015687	0.145125589	0.134443268	0.102492542	0.107208161	0.112982389	0.114907131	0.108363006	0.13069002	0.108170532	0.135020691	0.109132903	0.106534501	0.114040997	0.108940429	0.106149552	0.110480223	0.110191512	0.143970744	0.109132903	0.109229141	0.123953421	0.120392647	0.114522183
EBNFC087	0.108940429	0.152343374	0.112886151	0.117313059	0.107978058	0.135501877	0.124049658	0.109036666	0.253969782	0.296410355	0.111442595	0.282937157	0.200365701	0.284669425	0.288903859	0.115580791	0.103069964	0.147050332	0.10624579	0.137234145	0.122798576	0.103839861	0.107304398	0.110961409	0.11596574	0.105668367	0.147916466	0.133673371	0.102300067	0.104032336	0.114714657	0.114714657	0.100279088	0.135309402	0.104321047	0.140987393	0.10085651	0.101722645	0.113559811	0.101145222	0.102396304	0.105957078	0.107400635	0.147627755	0.107015687	0.10287749	0.125878164	0.121739967	0.111731306
EBNFC088	0.111057646	0.154941777	0.111346357	0.117216822	0.10557213	0.140506207	0.125108267	0.109229141	0.25637571	0.297853912	0.106053315	0.28418824	0.203349052	0.282359734	0.289673756	0.112404966	0.10489847	0.148493889	0.106149552	0.138196516	0.123857184	0.101337696	0.103166202	0.109325378	0.118275431	0.105379655	0.148878837	0.136849196	0.09585218	0.101818882	0.11394476	0.113367337	0.097488211	0.135020691	0.10287749	0.143200847	0.096814551	0.098546819	0.114907131	0.097584448	0.098354345	0.102781253	0.106438264	0.15282456	0.106438264	0.10220383	0.120585122	0.124242133	0.112404966
EBNFC089	0.117794245	0.144933115	0.117601771	0.119141565	0.125974401	0.13473198	0.122221153	0.110865172	0.251178905	0.293427004	0.119045328	0.282263497	0.192378019	0.280338755	0.285150611	0.120777596	0.117024348	0.142334713	0.115484554	0.13473198	0.122509864	0.118275431	0.116061977	0.116158214	0.117698008	0.112886151	0.142623424	0.13203734	0.114810894	0.113559811	0.114907131	0.119911462	0.117601771	0.129631412	0.116254451	0.137330382	0.116639399	0.111057646	0.116158214	0.115195843	0.110865172	0.115677028	0.111153883	0.144355692	0.115099605	0.114425946	0.120488885	0.125493215	0.116350688
EBNFC090	0.112789914	0.144066981	0.11529208	0.114714657	0.113656049	0.134635742	0.122124916	0.108459244	0.252911173	0.290251179	0.114522183	0.277644115	0.196612453	0.278798961	0.285246848	0.111731306	0.109325378	0.142623424	0.109132903	0.135116928	0.118371668	0.108459244	0.11192378	0.112308729	0.114907131	0.107111924	0.14377827	0.133480897	0.104609758	0.103936099	0.113463574	0.112020017	0.110480223	0.128380329	0.10691945	0.137137908	0.105764604	0.102685016	0.1132711	0.107208161	0.105379655	0.11125012	0.108363006	0.145895486	0.110383986	0.108266769	0.118564142	0.120873833	0.112404966
EBNFC092	0.116446925	0.155807911	0.12029641	0.122124916	0.11125012	0.14243095	0.128669041	0.115003368	0.261861226	0.301799634	0.11529208	0.286979117	0.208064671	0.28553556	0.292849581	0.119815225	0.108747955	0.150611106	0.11259744	0.142527187	0.125396978	0.104417284	0.108266769	0.112982389	0.121932442	0.109132903	0.151862188	0.139255125	0.104128573	0.103262439	0.118949091	0.118371668	0.10489847	0.13838899	0.106438264	0.146857858	0.102107593	0.10085651	0.114907131	0.100086613	0.107304398	0.106630738	0.114522183	0.154364354	0.109806563	0.105668367	0.127225484	0.129053989	0.11529208
EBNFC093	0.116254451	0.14243095	0.116350688	0.118275431	0.124049658	0.135213165	0.125878164	0.11596574	0.251852565	0.294389375	0.120873833	0.284284477	0.196131267	0.282552209	0.283995766	0.117024348	0.116446925	0.14175729	0.118275431	0.133480897	0.120488885	0.117698008	0.116543162	0.114810894	0.11962275	0.112308729	0.145318064	0.13203734	0.112404966	0.114040997	0.115484554	0.120873833	0.117120585	0.13136368	0.112308729	0.138581465	0.116254451	0.112116254	0.11394476	0.114137234	0.109421615	0.11394476	0.11461842	0.141564816	0.112886151	0.113463574	0.122894813	0.125493215	0.114329708
EBNFC094	0.11259744	0.150226157	0.113752286	0.114233471	0.107689347	0.136464248	0.119430276	0.110672698	0.252237513	0.294196901	0.113752286	0.283225869	0.198537196	0.281204889	0.287556539	0.115484554	0.104417284	0.143297084	0.107496872	0.134154557	0.121355019	0.105379655	0.107015687	0.110961409	0.114714657	0.105957078	0.144644404	0.133769608	0.103454913	0.103166202	0.112693677	0.11596574	0.101818882	0.128091618	0.10422481	0.14175729	0.10153017	0.098546819	0.111057646	0.097969397	0.10287749	0.107400635	0.109036666	0.145991724	0.103647387	0.101433933	0.120681359	0.12164373	0.112886151
EBNFC095	0.212491579	0.216244827	0.209315754	0.209604465	0.227600808	0.20979694	0.20912328	0.211625445	0.229044365	0.248484265	0.217014724	0.252718699	0.217688384	0.250312771	0.245212203	0.212587816	0.219131941	0.217977096	0.214608796	0.209411991	0.206524877	0.224328746	0.220286787	0.214031373	0.212395342	0.212202868	0.213935136	0.212876528	0.22019055	0.221441632	0.214320085	0.214416322	0.222307766	0.213935136	0.216629776	0.212299105	0.222019055	0.218746993	0.213069002	0.220767972	0.217014724	0.219901838	0.209989414	0.213646425	0.216629776	0.217303436	0.210855548	0.213357713	0.211432971
EBNFC097	0.122606101	0.161389664	0.1293427	0.131844866	0.119815225	0.150707343	0.141276104	0.124530844	0.255124627	0.292175921	0.125974401	0.282455972	0.210663074	0.279472621	0.283707054	0.130497546	0.115580791	0.159272447	0.118564142	0.151188529	0.137811568	0.118660379	0.117890482	0.123568473	0.128284092	0.120873833	0.161100953	0.149071312	0.115580791	0.11529208	0.129727649	0.126648061	0.116831874	0.144163218	0.118275431	0.155711674	0.11125012	0.113848523	0.131267443	0.113848523	0.113559811	0.118564142	0.120103936	0.163795592	0.115869502	0.117216822	0.133769608	0.138196516	0.126359349
EBNFC098	0.118564142	0.159368684	0.122124916	0.125300741	0.117601771	0.149552497	0.135886825	0.120585122	0.259262824	0.295640458	0.118756616	0.284284477	0.208834568	0.281108652	0.289000096	0.12366471	0.112789914	0.155326725	0.114329708	0.148397652	0.127802906	0.110768935	0.111827543	0.11394476	0.127033009	0.113559811	0.157443942	0.14243095	0.108459244	0.107400635	0.124242133	0.121547493	0.110480223	0.142334713	0.109325378	0.148686363	0.105668367	0.10691945	0.122221153	0.105090944	0.105090944	0.112501203	0.115003368	0.160138581	0.113656049	0.111057646	0.131941103	0.129920123	0.121451256
EBNFC099	0.205658743	0.206043692	0.204600135	0.20007699	0.22519488	0.205658743	0.201424309	0.209027043	0.228178231	0.263016072	0.210759311	0.263304783	0.211432971	0.254739679	0.252911173	0.206813589	0.216341064	0.216244827	0.207968434	0.200846887	0.201713021	0.221537869	0.217977096	0.210759311	0.206813589	0.207583486	0.209315754	0.211432971	0.215667404	0.218073333	0.210566837	0.212010394	0.218362044	0.20777596	0.212202868	0.206332403	0.220671735	0.214512559	0.206909826	0.218554518	0.209989414	0.213550188	0.206139929	0.208930806	0.212684054	0.215282456	0.207006063	0.205658743	0.208353383
EBNFC100	0.114040997	0.140794919	0.114040997	0.117216822	0.126936772	0.133673371	0.116928111	0.113559811	0.241940141	0.288518911	0.121355019	0.27312097	0.187373689	0.275238187	0.279953806	0.116543162	0.116061977	0.137330382	0.115099605	0.128669041	0.115484554	0.119237802	0.112020017	0.11461842	0.118082956	0.110383986	0.138677702	0.128957752	0.110865172	0.115003368	0.113463574	0.115773265	0.115388317	0.125204504	0.111538832	0.134154557	0.11529208	0.108844192	0.115773265	0.113174863	0.109614089	0.113367337	0.110287749	0.139158887	0.112501203	0.114137234	0.118756616	0.120007699	0.115003368
NCe001-3	0.220767972	0.226157251	0.219805601	0.217110961	0.238379367	0.222019055	0.219901838	0.22019055	0.220479261	0.244538543	0.226445963	0.241170243	0.221922818	0.233856222	0.23289385	0.219420652	0.231161582	0.225676066	0.224040035	0.21749591	0.215089982	0.234626119	0.230776634	0.225002406	0.222788952	0.221634106	0.224328746	0.225483592	0.232220191	0.22856318	0.225002406	0.2231739	0.233086325	0.222596478	0.227408334	0.220864209	0.233856222	0.227504571	0.224713695	0.233759985	0.224713695	0.225483592	0.222211529	0.229140602	0.225098643	0.230102974	0.222019055	0.219709364	0.224040035
NCe001-4	0.281397363	0.29121355	0.28284092	0.286497931	0.297757675	0.288518911	0.283322106	0.280338755	0.183909152	0.135405639	0.288133962	0.15147724	0.271484939	0.141468579	0.150033683	0.285150611	0.289769993	0.292657107	0.284092003	0.286786642	0.282552209	0.294678087	0.29053989	0.287941488	0.286786642	0.282744683	0.29256087	0.29390819	0.289481282	0.285631797	0.289673756	0.286979117	0.289000096	0.285439322	0.285631797	0.290347416	0.289288808	0.288230199	0.284284477	0.290732365	0.284669425	0.285728034	0.28081994	0.293042056	0.287460302	0.285920508	0.286497931	0.286786642	0.287171591
NCe001-5	0.236839573	0.240496584	0.23828313	0.236358387	0.254835916	0.241555192	0.235396016	0.232990088	0.201328072	0.205658743	0.244827254	0.215089982	0.230872871	0.204985083	0.203060341	0.240304109	0.246367048	0.246463286	0.238764315	0.236069676	0.232027716	0.251563853	0.246078337	0.240304109	0.239630449	0.236550861	0.241362718	0.245789626	0.244057357	0.24396112	0.241458955	0.241266481	0.245789626	0.237320758	0.244249832	0.23828313	0.24800308	0.245693389	0.239053027	0.249157925	0.240592821	0.243479935	0.234818593	0.24463478	0.241651429	0.244538543	0.237801944	0.23760947	0.241458955
NCe001-6	0.227697046	0.233375036	0.230006737	0.227408334	0.245789626	0.234337407	0.225579829	0.227408334	0.212780291	0.227985757	0.235877201	0.233471273	0.226927148	0.228370705	0.22384756	0.229525551	0.240400346	0.232990088	0.229718025	0.226830911	0.224328746	0.244057357	0.236839573	0.235107304	0.233278799	0.230584159	0.233759985	0.232701376	0.234626119	0.235684727	0.23289385	0.234144933	0.242325089	0.226638437	0.23558849	0.232990088	0.239341738	0.235973439	0.228274468	0.239726687	0.233856222	0.235973439	0.226445963	0.235396016	0.233856222	0.237320758	0.228081994	0.229333077	0.227408334
NCe002-1	0.201905495	0.20075065	0.203252815	0.203541526	0.219805601	0.199307093	0.197671061	0.20642864	0.284669425	0.322586854	0.210085651	0.317967472	0.235011067	0.312866904	0.314214224	0.201713021	0.214705033	0.204311423	0.20440766	0.196901164	0.195168896	0.218746993	0.211914156	0.205851217	0.201039361	0.202964104	0.199114618	0.20440766	0.212684054	0.213357713	0.200461938	0.207391011	0.214993745	0.199884515	0.209989414	0.199692041	0.216726013	0.211144259	0.202001732	0.212684054	0.207872197	0.207872197	0.203252815	0.202290444	0.205370032	0.212395342	0.198440959	0.199788278	0.204022712
NCe002-2	0.116158214	0.146087961	0.120873833	0.120585122	0.126455587	0.131941103	0.126263112	0.117313059	0.250120296	0.291694736	0.121451256	0.280723703	0.194591473	0.279568858	0.285824271	0.120488885	0.116158214	0.140698682	0.115003368	0.134924454	0.122221153	0.118660379	0.118660379	0.117216822	0.118371668	0.112982389	0.141564816	0.135213165	0.114714657	0.115869502	0.119141565	0.120777596	0.116543162	0.133769608	0.117986719	0.141853527	0.118371668	0.114714657	0.122413627	0.117698008	0.112789914	0.117986719	0.110865172	0.142334713	0.115773265	0.114522183	0.128284092	0.126263112	0.117601771
NCe002-3	0.114810894	0.154749302	0.116446925	0.118467905	0.112693677	0.139447599	0.128957752	0.110865172	0.259262824	0.297950149	0.115773265	0.286594168	0.203156578	0.286594168	0.29188721	0.117505534	0.10557213	0.149263786	0.107400635	0.140891156	0.12366471	0.105860841	0.108940429	0.112116254	0.121355019	0.110191512	0.1487826	0.140025022	0.105090944	0.104802233	0.116350688	0.115869502	0.103743624	0.137041671	0.106149552	0.144548167	0.102300067	0.10489847	0.115484554	0.102396304	0.103936099	0.10691945	0.109710326	0.15282456	0.109806563	0.102781253	0.125396978	0.124242133	0.117024348
NCe002-4	0.120585122	0.144355692	0.122606101	0.123279761	0.136175537	0.135983062	0.128572803	0.124627081	0.249446637	0.296025407	0.126070638	0.28351458	0.193917813	0.28216726	0.284958137	0.126551824	0.123568473	0.140698682	0.122798576	0.131459917	0.126070638	0.126936772	0.124819555	0.123953421	0.125974401	0.121258782	0.141661053	0.138773939	0.12097007	0.124242133	0.124049658	0.126455587	0.126936772	0.133865845	0.124434607	0.136560485	0.127802906	0.118082956	0.121258782	0.126263112	0.121258782	0.124530844	0.118564142	0.145125589	0.12299105	0.119334039	0.126166875	0.127225484	0.122028679
NCe002-5	0.123472236	0.145414301	0.118179194	0.121739967	0.132133577	0.136464248	0.127129246	0.121451256	0.251563853	0.295159272	0.126070638	0.282744683	0.193725339	0.280723703	0.284669425	0.125108267	0.120585122	0.144548167	0.121162545	0.13405832	0.12568569	0.129438938	0.126359349	0.122798576	0.126263112	0.120007699	0.144355692	0.136656722	0.122028679	0.124145895	0.12164373	0.127417958	0.122124916	0.133288423	0.122894813	0.137907805	0.123087287	0.120488885	0.12164373	0.121162545	0.11962275	0.123087287	0.117698008	0.142912136	0.120777596	0.122509864	0.127899143	0.128572803	0.124242133
NCe002-6	0.114233471	0.144066981	0.116061977	0.116735637	0.115003368	0.132422289	0.121066307	0.112982389	0.249157925	0.292079684	0.115677028	0.279183909	0.191993071	0.277740352	0.283610817	0.114329708	0.114137234	0.14243095	0.111827543	0.129631412	0.117890482	0.112886151	0.109614089	0.113463574	0.116254451	0.107593109	0.143393321	0.133577134	0.106342027	0.109999038	0.115869502	0.117698008	0.110287749	0.131267443	0.110191512	0.138004042	0.111346357	0.107015687	0.116350688	0.112116254	0.107785584	0.109999038	0.112693677	0.145606775	0.110865172	0.109132903	0.122894813	0.123857184	0.115388317
NCe002-C	0.239245501	0.241362718	0.241362718	0.239245501	0.261283803	0.235396016	0.23760947	0.241074006	0.296699066	0.331921855	0.249542874	0.332210567	0.257626792	0.322105668	0.320854586	0.241362718	0.250312771	0.240592821	0.244538543	0.234433645	0.235011067	0.254643441	0.248869214	0.244731017	0.241362718	0.240881532	0.238379367	0.240881532	0.250505245	0.250505245	0.240496584	0.244827254	0.252429987	0.238379367	0.249831585	0.236839573	0.25435473	0.249254162	0.242036378	0.25233375	0.245500914	0.245115966	0.237801944	0.238764315	0.246174574	0.24732942	0.240881532	0.237513233	0.236069676
NCe003-1	0.110865172	0.155615436	0.118275431	0.121836204	0.109421615	0.140891156	0.129535175	0.112308729	0.256664421	0.297084015	0.115580791	0.2848619	0.203830238	0.285343085	0.290828602	0.118756616	0.107304398	0.148590126	0.106342027	0.138100279	0.124434607	0.103743624	0.112886151	0.111057646	0.117120585	0.107304398	0.149552497	0.137330382	0.10287749	0.102973727	0.112501203	0.114810894	0.102781253	0.135886825	0.106823212	0.144836878	0.102107593	0.10422481	0.115195843	0.104513521	0.104609758	0.109421615	0.112789914	0.15012992	0.107593109	0.104994707	0.126263112	0.124242133	0.113367337
NCe003-2	0.111346357	0.145703012	0.113752286	0.11461842	0.111635069	0.136464248	0.120585122	0.105090944	0.250216534	0.292368396	0.112501203	0.280916177	0.196804927	0.277644115	0.282744683	0.11259744	0.108266769	0.144163218	0.10624579	0.136560485	0.120585122	0.105764604	0.107304398	0.111153883	0.111827543	0.10557213	0.141276104	0.135116928	0.104802233	0.103262439	0.113078626	0.115003368	0.104128573	0.126455587	0.102396304	0.136752959	0.103743624	0.100182851	0.112886151	0.106149552	0.102973727	0.104032336	0.107400635	0.146280435	0.107785584	0.103358676	0.117698008	0.120392647	0.112886151
NCe003-4	0.127995381	0.144933115	0.125493215	0.129150226	0.138581465	0.137330382	0.128957752	0.12501203	0.248965451	0.29256087	0.134250794	0.282744683	0.191800597	0.281782312	0.284669425	0.130401309	0.128765278	0.14377827	0.127129246	0.136079299	0.126070638	0.135886825	0.128380329	0.129053989	0.129535175	0.125204504	0.139928785	0.135694351	0.128187855	0.127321721	0.126263112	0.130786257	0.132807237	0.131171206	0.128861515	0.137715331	0.134347031	0.128861515	0.127706669	0.131459917	0.126551824	0.128284092	0.124819555	0.140313733	0.127417958	0.128187855	0.127225484	0.129727649	0.124530844
NCe003-5	0.113752286	0.147050332	0.118852853	0.119815225	0.11962275	0.135405639	0.12433837	0.114329708	0.25300741	0.293138293	0.121258782	0.283899528	0.19670869	0.281108652	0.28620922	0.120777596	0.11529208	0.144740641	0.113559811	0.134635742	0.123760947	0.115003368	0.113848523	0.115869502	0.120200173	0.111538832	0.145991724	0.133480897	0.110865172	0.109614089	0.116928111	0.119718988	0.111346357	0.133577134	0.11057646	0.140217496	0.114233471	0.108459244	0.120392647	0.112693677	0.11057646	0.114233471	0.114233471	0.146184198	0.113174863	0.112404966	0.126263112	0.124434607	0.119045328
NCe003-6	0.112116254	0.153594457	0.117216822	0.121836204	0.107785584	0.142815898	0.128476566	0.110768935	0.25772303	0.296025407	0.115099605	0.282359734	0.206524877	0.280723703	0.289385045	0.115773265	0.103647387	0.150322394	0.10557213	0.140506207	0.122606101	0.098739294	0.105764604	0.110095275	0.117216822	0.107689347	0.153113271	0.139447599	0.101048985	0.100664036	0.114907131	0.115484554	0.095563468	0.136271774	0.101626407	0.146954095	0.096622077	0.096333365	0.115580791	0.096718314	0.100182851	0.104994707	0.109325378	0.153690694	0.10489847	0.099316716	0.123568473	0.125300741	0.113656049
NCe003-7	0.111346357	0.14445193	0.116928111	0.118756616	0.120200173	0.135116928	0.122413627	0.114522183	0.248965451	0.292079684	0.11529208	0.278895198	0.194591473	0.273602156	0.283610817	0.11529208	0.105668367	0.142238476	0.108170532	0.135983062	0.119237802	0.110383986	0.113559811	0.111827543	0.117409297	0.107304398	0.144836878	0.131074969	0.104513521	0.107978058	0.11596574	0.116350688	0.110865172	0.132133577	0.109999038	0.135405639	0.108844192	0.103647387	0.115195843	0.106726975	0.104802233	0.113463574	0.109614089	0.145510538	0.108555481	0.107689347	0.122509864	0.118275431	0.114137234
NCe005-10	0.221730344	0.225291117	0.222404003	0.222692715	0.243672409	0.223077663	0.220383024	0.225579829	0.284284477	0.324222885	0.233375036	0.319988452	0.247136945	0.316235204	0.316042729	0.225772303	0.23558849	0.225098643	0.227119623	0.219131941	0.222596478	0.238571841	0.234626119	0.228659417	0.2265422	0.225772303	0.226061014	0.22788952	0.234433645	0.235973439	0.224617457	0.227504571	0.237994418	0.21951689	0.232316428	0.21749591	0.238571841	0.234818593	0.226157251	0.237898181	0.228370705	0.230487922	0.223077663	0.227312097	0.227504571	0.232123953	0.223270138	0.21951689	0.216726013
NCe005-11	0.208353383	0.200846887	0.205947455	0.198922144	0.225964777	0.201231835	0.203156578	0.20508132	0.283225869	0.327013762	0.213838899	0.319218555	0.232123953	0.317005101	0.316331441	0.207487249	0.215859879	0.2071023	0.207198537	0.202482918	0.199210856	0.221826581	0.214512559	0.206236166	0.20508132	0.208738331	0.202482918	0.206043692	0.216052353	0.216918487	0.205370032	0.211048022	0.21749591	0.199114618	0.214031373	0.205562506	0.221634106	0.215571167	0.205658743	0.217880858	0.211914156	0.213165239	0.203637763	0.206621114	0.209315754	0.212780291	0.201424309	0.203830238	0.205851217
NCe005-12	0.230391685	0.231161582	0.233856222	0.230102974	0.250986431	0.231450294	0.231546531	0.231354056	0.294004427	0.333846598	0.238668078	0.327591185	0.251371379	0.323837937	0.322298143	0.233952459	0.241940141	0.232990088	0.235780964	0.22788952	0.227119623	0.247521894	0.243191223	0.234433645	0.235877201	0.232412665	0.232316428	0.23558849	0.241555192	0.242132615	0.231161582	0.23558849	0.244923491	0.231161582	0.241747666	0.231546531	0.245789626	0.241362718	0.234818593	0.248772977	0.237224521	0.235203542	0.233471273	0.229718025	0.233952459	0.242036378	0.232701376	0.226734674	0.232220191
NCe005-14	0.256568184	0.253199885	0.258492927	0.256760658	0.275526898	0.256664421	0.251178905	0.257819267	0.29891252	0.332595515	0.262919834	0.328649793	0.269752671	0.325762679	0.326917525	0.255605813	0.265325763	0.258589164	0.259166586	0.252141276	0.25368107	0.269752671	0.268020402	0.260706381	0.258492927	0.256568184	0.258011741	0.258204215	0.265325763	0.265710711	0.256568184	0.260513906	0.267924165	0.256953133	0.266191897	0.250505245	0.268982774	0.26407468	0.257338081	0.268694062	0.263016072	0.265037051	0.256568184	0.254932153	0.260128958	0.26407468	0.253392359	0.252429987	0.257241844
NCe005-15	0.287075354	0.289481282	0.288518911	0.286882879	0.306611491	0.283322106	0.286497931	0.286016745	0.313444327	0.341353094	0.29458185	0.340583197	0.297276489	0.3398133	0.335771341	0.289673756	0.298431335	0.287267828	0.29188721	0.283033394	0.288518911	0.299971129	0.296602829	0.293619478	0.284765663	0.287075354	0.287267828	0.291117313	0.293042056	0.295640458	0.29121355	0.29256087	0.296987778	0.287749014	0.297950149	0.288807622	0.300452315	0.297468964	0.290924839	0.301414686	0.293811953	0.292368396	0.287652776	0.284573188	0.29256087	0.295736695	0.289673756	0.284958137	0.2848619
NCe005-17	0.226253489	0.221826581	0.227023386	0.223751323	0.245885863	0.223943798	0.222692715	0.22586854	0.292272159	0.326436339	0.234722356	0.322490617	0.247618131	0.319122317	0.31767876	0.222115292	0.236550861	0.22586854	0.230584159	0.222692715	0.220286787	0.239534212	0.232316428	0.231257819	0.223655086	0.227023386	0.229525551	0.225483592	0.23626215	0.234626119	0.225483592	0.228659417	0.23760947	0.225002406	0.233182562	0.226061014	0.236454624	0.235973439	0.227697046	0.238186893	0.232220191	0.230487922	0.222788952	0.230199211	0.22923684	0.235203542	0.222885189	0.222307766	0.225291117
NCe005-18	0.230391685	0.227119623	0.231739005	0.231161582	0.250986431	0.227793283	0.226830911	0.233663747	0.289288808	0.328938504	0.242325089	0.326147628	0.255605813	0.317005101	0.321335771	0.232220191	0.243094986	0.232412665	0.236165913	0.229140602	0.22788952	0.245885863	0.242325089	0.235203542	0.234529882	0.230969108	0.231354056	0.22856318	0.241940141	0.242710038	0.230872871	0.236550861	0.242325089	0.229718025	0.239726687	0.226445963	0.242710038	0.241170243	0.228755654	0.24463478	0.234337407	0.23760947	0.229525551	0.22856318	0.235107304	0.237705707	0.228370705	0.230199211	0.233471273
NCe005-19	0.239822924	0.239726687	0.243479935	0.241940141	0.261091329	0.239245501	0.234722356	0.242902512	0.299008758	0.332210567	0.250409008	0.33076701	0.263785969	0.325089019	0.323837937	0.245115966	0.254739679	0.240689058	0.245597151	0.234433645	0.238379367	0.258396689	0.254066019	0.248195554	0.240496584	0.241362718	0.239822924	0.243672409	0.255894524	0.251852565	0.243191223	0.250024059	0.256471947	0.240207872	0.25166009	0.235877201	0.256856895	0.254162256	0.244249832	0.254932153	0.249639111	0.251756328	0.242421326	0.245019729	0.247618131	0.254162256	0.238860552	0.241940141	0.240881532
NCe005-2	0.248099317	0.247906842	0.248772977	0.247521894	0.268212877	0.248195554	0.247040708	0.251082668	0.299682417	0.335290155	0.25637571	0.331536907	0.265999423	0.324704071	0.324607834	0.252429987	0.261283803	0.248869214	0.254450967	0.246174574	0.248676739	0.265229526	0.260513906	0.254162256	0.25166009	0.253969782	0.247906842	0.24800308	0.256568184	0.26272736	0.250120296	0.256664421	0.263497257	0.246078337	0.258589164	0.24800308	0.262342412	0.259744009	0.250986431	0.263304783	0.255124627	0.257626792	0.25166009	0.248484265	0.251948802	0.258011741	0.245115966	0.252429987	0.250312771
NCe005-3	0.234048696	0.238668078	0.233856222	0.233663747	0.253873544	0.231354056	0.230487922	0.233856222	0.297853912	0.335482629	0.242806275	0.32874603	0.258877875	0.323934174	0.32306804	0.236743336	0.242998749	0.230969108	0.236454624	0.235107304	0.228466943	0.246463286	0.243479935	0.238186893	0.236454624	0.237128284	0.235877201	0.235877201	0.245693389	0.246944471	0.232220191	0.238764315	0.245693389	0.233471273	0.242325089	0.231835242	0.249639111	0.244923491	0.23558849	0.245500914	0.241074006	0.239245501	0.235396016	0.233086325	0.235011067	0.244249832	0.229718025	0.230969108	0.233278799
NCe005-5	0.245115966	0.240207872	0.239534212	0.241940141	0.261861226	0.241170243	0.238379367	0.240592821	0.299201232	0.334327784	0.248772977	0.331729381	0.259070349	0.325377731	0.324896545	0.243864883	0.250793956	0.239149264	0.244731017	0.23760947	0.235973439	0.256183235	0.251756328	0.247233183	0.24463478	0.243576172	0.237898181	0.241651429	0.250024059	0.252526225	0.240592821	0.245789626	0.254066019	0.238764315	0.250697719	0.244153594	0.254162256	0.250216534	0.245404677	0.254547204	0.24732942	0.24732942	0.241747666	0.244827254	0.243576172	0.249350399	0.242902512	0.239919161	0.240785295
NCe005-7	0.233856222	0.235684727	0.236647098	0.232797613	0.252526225	0.233278799	0.226734674	0.233856222	0.287460302	0.320758349	0.239919161	0.31902608	0.24732942	0.315946492	0.314117987	0.231065345	0.241170243	0.230969108	0.235492253	0.230006737	0.227023386	0.249157925	0.240977769	0.233471273	0.233471273	0.235107304	0.235011067	0.233182562	0.242228852	0.242806275	0.230969108	0.237320758	0.24530844	0.231835242	0.239630449	0.228370705	0.245693389	0.243094986	0.235492253	0.244731017	0.239630449	0.238090655	0.233759985	0.232027716	0.238475604	0.242517563	0.230872871	0.231161582	0.232316428
NCe005-8	0.31200077	0.311230873	0.312963141	0.310749687	0.329227216	0.313155615	0.309402367	0.312385718	0.329130979	0.350303147	0.3203734	0.351265518	0.317871235	0.34953325	0.346646136	0.311519584	0.319122317	0.309402367	0.312289481	0.307862573	0.310076027	0.325570205	0.32306804	0.318737369	0.312963141	0.313540564	0.311712059	0.312578193	0.324704071	0.320854586	0.314310461	0.319218555	0.325089019	0.310845924	0.319507266	0.307477625	0.32239438	0.320180926	0.314502935	0.321913194	0.316331441	0.317390049	0.31334809	0.31200077	0.314887884	0.320565874	0.307477625	0.313540564	0.308536233
NCe005-9	0.214897507	0.212395342	0.214608796	0.212010394	0.235011067	0.215186219	0.209604465	0.212587816	0.288422673	0.331729381	0.217977096	0.31969974	0.242421326	0.318641132	0.319892214	0.219035704	0.225098643	0.212299105	0.219998075	0.210374362	0.209508228	0.228178231	0.222885189	0.218073333	0.217303436	0.216341064	0.211336734	0.215763642	0.225579829	0.226445963	0.21682225	0.21884323	0.226927148	0.21412761	0.223077663	0.215571167	0.230102974	0.224809932	0.219131941	0.228178231	0.219035704	0.222500241	0.215282456	0.217784621	0.215763642	0.224136272	0.212010394	0.213165239	0.217014724
NCe005-C	0.211529208	0.210951785	0.209315754	0.209989414	0.232220191	0.205177558	0.208353383	0.212299105	0.284092003	0.329130979	0.218746993	0.323164277	0.235396016	0.31969974	0.320084689	0.214416322	0.223366375	0.212684054	0.21547493	0.204888846	0.210278125	0.228274468	0.225098643	0.215667404	0.210759311	0.211914156	0.207198537	0.2071023	0.220960447	0.221922818	0.213069002	0.216918487	0.22452122	0.208064671	0.222019055	0.208738331	0.228178231	0.221345395	0.212299105	0.225002406	0.218746993	0.219228178	0.210566837	0.213742662	0.216052353	0.223077663	0.209893177	0.208738331	0.207872197
NCe010-1	0.114907131	0.147627755	0.117890482	0.117890482	0.111057646	0.138292753	0.125396978	0.113559811	0.254643441	0.297757675	0.113174863	0.284958137	0.201424309	0.284958137	0.289673756	0.115677028	0.107111924	0.144933115	0.110095275	0.134539505	0.120681359	0.106534501	0.110191512	0.108459244	0.119237802	0.107689347	0.147627755	0.13338466	0.103358676	0.108074295	0.112886151	0.115773265	0.100182851	0.133577134	0.107015687	0.141853527	0.103166202	0.101241459	0.112693677	0.103358676	0.10153017	0.108651718	0.111346357	0.148686363	0.111442595	0.109132903	0.124723318	0.122798576	0.11125012
NCe010-18	0.107593109	0.140698682	0.109517852	0.109902801	0.115003368	0.128380329	0.118082956	0.109325378	0.245019729	0.28553556	0.113463574	0.275719373	0.189972091	0.271581176	0.279087672	0.114810894	0.108651718	0.136656722	0.10624579	0.12501203	0.115388317	0.109806563	0.109902801	0.110961409	0.115003368	0.103262439	0.136271774	0.129920123	0.105764604	0.105283418	0.108170532	0.112308729	0.107496872	0.125396978	0.104513521	0.129246463	0.107785584	0.10287749	0.11259744	0.107400635	0.105187181	0.110287749	0.104994707	0.138966413	0.107496872	0.10691945	0.117313059	0.117024348	0.110672698
NCe010-19	0.112308729	0.155615436	0.119334039	0.118275431	0.109710326	0.14310461	0.126359349	0.113463574	0.255317101	0.292657107	0.115484554	0.281974786	0.203252815	0.280338755	0.290058705	0.117890482	0.109036666	0.150996054	0.11125012	0.141949764	0.122798576	0.107304398	0.111442595	0.111538832	0.12164373	0.11125012	0.147627755	0.139255125	0.107496872	0.104321047	0.114040997	0.115484554	0.103647387	0.135983062	0.106534501	0.144836878	0.106823212	0.105283418	0.11962275	0.107208161	0.103743624	0.109517852	0.111057646	0.15282456	0.11057646	0.107304398	0.127899143	0.127225484	0.116928111
NCe010-2	0.115195843	0.149071312	0.116831874	0.119045328	0.115099605	0.135886825	0.122413627	0.111731306	0.24800308	0.291117313	0.115003368	0.279665095	0.196227505	0.278317775	0.284669425	0.117409297	0.112308729	0.144163218	0.111153883	0.135886825	0.119911462	0.11394476	0.112020017	0.113174863	0.117986719	0.108940429	0.144933115	0.133288423	0.107881821	0.106726975	0.117216822	0.118179194	0.110095275	0.131171206	0.108363006	0.136656722	0.106823212	0.105764604	0.112982389	0.107015687	0.102492542	0.111731306	0.109325378	0.145318064	0.109710326	0.109132903	0.119911462	0.122509864	0.117698008
NCe010-20	0.114040997	0.144548167	0.113848523	0.114522183	0.123279761	0.13338466	0.121547493	0.110383986	0.249254162	0.28986623	0.118467905	0.278510249	0.192762968	0.279665095	0.28351458	0.115388317	0.116158214	0.137715331	0.113559811	0.129246463	0.119815225	0.117024348	0.113752286	0.115003368	0.114425946	0.109710326	0.140313733	0.130882494	0.11057646	0.113463574	0.115484554	0.118949091	0.113463574	0.127225484	0.110287749	0.134828217	0.117698008	0.116254451	0.114810894	0.11596574	0.110287749	0.114137234	0.112982389	0.141276104	0.11192378	0.114040997	0.121162545	0.120873833	0.112020017
NCe010-21	0.111827543	0.160716004	0.115773265	0.120585122	0.103262439	0.146857858	0.130305072	0.111442595	0.264363391	0.302184583	0.112789914	0.286401694	0.210278125	0.287460302	0.295447984	0.120007699	0.100760273	0.156481571	0.103262439	0.145125589	0.123857184	0.099124242	0.103743624	0.108844192	0.121451256	0.107978058	0.153690694	0.142334713	0.098546819	0.09517852	0.115580791	0.116061977	0.096333365	0.139832547	0.098835531	0.149360023	0.096044654	0.093927437	0.118371668	0.094312386	0.097584448	0.105860841	0.11057646	0.156481571	0.105379655	0.101722645	0.126070638	0.125108267	0.113174863
NCe010-4	0.112020017	0.144066981	0.111442595	0.114040997	0.113559811	0.13338466	0.120007699	0.108940429	0.249542874	0.291983447	0.112789914	0.278895198	0.192955442	0.278510249	0.283322106	0.113367337	0.104994707	0.140313733	0.109614089	0.132999711	0.118660379	0.108459244	0.110287749	0.107304398	0.118564142	0.107015687	0.140313733	0.128669041	0.104609758	0.104802233	0.110287749	0.113752286	0.104705996	0.125589452	0.104321047	0.136849196	0.106149552	0.103262439	0.110768935	0.10557213	0.10355115	0.110480223	0.106149552	0.144259455	0.106438264	0.107785584	0.118179194	0.117890482	0.109132903
NCe010-5	0.114137234	0.155615436	0.117409297	0.120777596	0.11394476	0.142815898	0.127899143	0.115388317	0.255798287	0.297276489	0.115677028	0.283418343	0.204503898	0.28216726	0.288615148	0.119334039	0.109132903	0.152343374	0.112020017	0.141661053	0.124627081	0.1132711	0.112116254	0.114522183	0.122028679	0.111442595	0.151092291	0.140121259	0.108940429	0.105283418	0.119430276	0.120873833	0.110768935	0.135694351	0.106053315	0.14445193	0.11057646	0.107881821	0.116350688	0.105283418	0.107881821	0.111442595	0.111827543	0.151862188	0.11394476	0.109614089	0.128669041	0.127610432	0.118564142
NCe010-6	0.112404966	0.155904148	0.117698008	0.118756616	0.106823212	0.140794919	0.127995381	0.112308729	0.258877875	0.297565201	0.113174863	0.283033394	0.20575498	0.284573188	0.291406024	0.115003368	0.106053315	0.153209508	0.107881821	0.141276104	0.126648061	0.103069964	0.108363006	0.110961409	0.118467905	0.106823212	0.153401982	0.137715331	0.099990376	0.101626407	0.11596574	0.117313059	0.099605428	0.136368011	0.100567799	0.143297084	0.098546819	0.099605428	0.116735637	0.100182851	0.103839861	0.108555481	0.108844192	0.154845539	0.106823212	0.103743624	0.125396978	0.125589452	0.116446925
NCe010-7	0.112020017	0.146087961	0.112404966	0.114714657	0.120488885	0.133480897	0.120103936	0.114425946	0.248099317	0.28986623	0.116543162	0.278606486	0.193147916	0.278221538	0.284092003	0.114137234	0.110480223	0.143008373	0.111153883	0.132711	0.116446925	0.111827543	0.113559811	0.112212492	0.117890482	0.105860841	0.140121259	0.133962083	0.109999038	0.109614089	0.113174863	0.116350688	0.108266769	0.129727649	0.110095275	0.135598114	0.111731306	0.104994707	0.117216822	0.110191512	0.108170532	0.108747955	0.111153883	0.141372341	0.107978058	0.108363006	0.118371668	0.11962275	0.113463574
NCe011-1	0.111153883	0.148205178	0.11596574	0.119045328	0.110672698	0.135598114	0.125589452	0.108363006	0.252045039	0.295832932	0.112116254	0.282937157	0.198825907	0.281589837	0.288230199	0.115484554	0.10557213	0.146569146	0.10624579	0.136079299	0.120392647	0.106149552	0.10624579	0.110383986	0.117409297	0.105860841	0.14310461	0.132133577	0.103839861	0.103262439	0.11192378	0.116061977	0.103262439	0.131267443	0.104417284	0.136945434	0.102781253	0.102492542	0.111057646	0.104032336	0.101048985	0.108555481	0.108844192	0.143874507	0.106534501	0.107881821	0.122221153	0.124145895	0.112693677
NCe011-10	0.113174863	0.156481571	0.113367337	0.117698008	0.106053315	0.139928785	0.127802906	0.109710326	0.25772303	0.297853912	0.112308729	0.286016745	0.206332403	0.283610817	0.292368396	0.114137234	0.100664036	0.149071312	0.105957078	0.139928785	0.121355019	0.099894139	0.105668367	0.108747955	0.117601771	0.104802233	0.148012703	0.136560485	0.099028005	0.098354345	0.116543162	0.112693677	0.095370994	0.134828217	0.099605428	0.14310461	0.099797902	0.093927437	0.114810894	0.096910788	0.098065634	0.107015687	0.109421615	0.149841209	0.102973727	0.101145222	0.125974401	0.122221153	0.114810894
NCe011-11	0.115099605	0.158983736	0.120200173	0.12097007	0.108844192	0.146280435	0.130401309	0.116061977	0.261091329	0.296795304	0.116061977	0.28553556	0.209989414	0.285054374	0.292849581	0.119815225	0.107881821	0.15349822	0.109517852	0.145029352	0.128572803	0.099990376	0.110191512	0.111635069	0.12231739	0.110095275	0.153209508	0.143393321	0.101722645	0.102973727	0.119045328	0.121547493	0.102300067	0.141276104	0.104513521	0.147146569	0.099316716	0.097969397	0.118756616	0.101337696	0.104802233	0.110191512	0.113174863	0.158021365	0.109999038	0.102588779	0.129727649	0.132229814	0.118660379
NCe011-12	0.112020017	0.145221827	0.113752286	0.112886151	0.114907131	0.133192186	0.122606101	0.110865172	0.251852565	0.29323453	0.115773265	0.283995766	0.196131267	0.278798961	0.285824271	0.114425946	0.111538832	0.143393321	0.108266769	0.134924454	0.118179194	0.110961409	0.108555481	0.110961409	0.120488885	0.104128573	0.142815898	0.134924454	0.105283418	0.108459244	0.108459244	0.116735637	0.106149552	0.131556154	0.104802233	0.137715331	0.106438264	0.105957078	0.115099605	0.106053315	0.104802233	0.108074295	0.108074295	0.145895486	0.111153883	0.106053315	0.122124916	0.121258782	0.112789914
NCe011-13	0.13203734	0.151862188	0.135020691	0.134347031	0.143393321	0.141468579	0.136849196	0.130882494	0.255605813	0.29958618	0.140602444	0.287941488	0.19536137	0.287364065	0.289769993	0.136560485	0.137234145	0.148397652	0.134828217	0.143489558	0.13906265	0.141564816	0.137811568	0.132903474	0.135501877	0.129727649	0.1487826	0.145703012	0.135598114	0.138966413	0.133673371	0.135020691	0.141564816	0.142527187	0.135213165	0.149167549	0.141276104	0.137715331	0.136464248	0.140217496	0.133192186	0.134924454	0.1293427	0.151573477	0.136752959	0.135213165	0.135116928	0.139255125	0.133192186
NCe011-2	0.117024348	0.142815898	0.118275431	0.120585122	0.123472236	0.134443268	0.122702339	0.113559811	0.249542874	0.291309787	0.122124916	0.276874218	0.190934463	0.278221538	0.284573188	0.117313059	0.115099605	0.140987393	0.114040997	0.131556154	0.121547493	0.118852853	0.118275431	0.11461842	0.119911462	0.109614089	0.140025022	0.13136368	0.114907131	0.113559811	0.119718988	0.124049658	0.11596574	0.131652391	0.114522183	0.133865845	0.113656049	0.113752286	0.116158214	0.116639399	0.109806563	0.117505534	0.11394476	0.145414301	0.112212492	0.115484554	0.122798576	0.11962275	0.117890482
NCe011-3	0.11596574	0.145029352	0.117409297	0.113848523	0.119045328	0.135405639	0.126551824	0.114040997	0.25166009	0.294100664	0.119911462	0.282359734	0.195650082	0.282263497	0.287845251	0.117890482	0.113559811	0.138485228	0.113752286	0.132133577	0.121355019	0.114137234	0.112501203	0.114907131	0.118371668	0.110480223	0.142719661	0.131844866	0.111153883	0.113656049	0.112886151	0.114522183	0.110480223	0.129535175	0.110383986	0.136752959	0.111635069	0.109325378	0.116928111	0.110383986	0.10691945	0.110383986	0.108940429	0.147627755	0.111346357	0.110480223	0.122124916	0.118949091	0.115195843
NCe011-4	0.121836204	0.145414301	0.121066307	0.123472236	0.136560485	0.135983062	0.125108267	0.120873833	0.246559523	0.290732365	0.127610432	0.278125301	0.19170436	0.277355404	0.283610817	0.12366471	0.123760947	0.144644404	0.122798576	0.135983062	0.129246463	0.129823886	0.127610432	0.126455587	0.124242133	0.122798576	0.142527187	0.138485228	0.121066307	0.123375998	0.123087287	0.130208835	0.128861515	0.132807237	0.124530844	0.140698682	0.126648061	0.120103936	0.125108267	0.129246463	0.119526513	0.124242133	0.12568569	0.143297084	0.123472236	0.123183524	0.128187855	0.128957752	0.12097007
NCe011-5	0.127706669	0.145895486	0.128765278	0.127706669	0.13906265	0.138581465	0.133192186	0.124530844	0.251371379	0.29458185	0.132133577	0.283225869	0.192378019	0.279568858	0.284669425	0.1293427	0.130882494	0.14377827	0.127514195	0.136656722	0.131459917	0.134443268	0.131652391	0.130401309	0.131748629	0.128091618	0.145895486	0.138870176	0.127899143	0.131556154	0.127033009	0.132807237	0.130401309	0.133577134	0.131074969	0.14040997	0.132518526	0.126359349	0.129438938	0.130112597	0.123472236	0.131267443	0.124049658	0.149263786	0.125974401	0.129053989	0.131267443	0.129920123	0.127899143
NCe011-6	0.127321721	0.148686363	0.129246463	0.127995381	0.139158887	0.14108363	0.131844866	0.124819555	0.251852565	0.299489943	0.131844866	0.287075354	0.198152247	0.284092003	0.290154942	0.129727649	0.130305072	0.145125589	0.125589452	0.140698682	0.130978732	0.132229814	0.131074969	0.123375998	0.128187855	0.121739967	0.147242806	0.142719661	0.127899143	0.127033009	0.129438938	0.13001636	0.130401309	0.138292753	0.128091618	0.139928785	0.1293427	0.124145895	0.132711	0.130208835	0.122702339	0.126070638	0.124723318	0.146376672	0.125204504	0.128669041	0.130305072	0.129438938	0.127033009
NCe011-7	0.133480897	0.147146569	0.132999711	0.135983062	0.149937446	0.13973631	0.130882494	0.136368011	0.247906842	0.291021076	0.138677702	0.28284092	0.1910307	0.279280146	0.28351458	0.134924454	0.138773939	0.144644404	0.134250794	0.136945434	0.131844866	0.141468579	0.139928785	0.135213165	0.135020691	0.133865845	0.142142238	0.140987393	0.136464248	0.135501877	0.132614763	0.137426619	0.140891156	0.14175729	0.13838899	0.143585795	0.139351362	0.140891156	0.134539505	0.139928785	0.134347031	0.138485228	0.129823886	0.146087961	0.132999711	0.138196516	0.137041671	0.137715331	0.133192186
NCe011-8	0.114233471	0.142815898	0.116254451	0.118275431	0.120488885	0.135213165	0.122413627	0.11259744	0.250120296	0.292272159	0.121066307	0.280627466	0.196131267	0.280338755	0.284092003	0.116350688	0.113174863	0.14445193	0.109036666	0.133769608	0.122221153	0.113078626	0.111731306	0.113752286	0.118852853	0.107978058	0.144644404	0.136464248	0.107400635	0.109517852	0.116446925	0.116446925	0.11259744	0.13001636	0.108844192	0.139158887	0.109132903	0.107881821	0.114522183	0.111153883	0.107496872	0.112501203	0.110383986	0.145991724	0.110383986	0.110095275	0.121162545	0.12366471	0.117120585
NCe011-9	0.112020017	0.147050332	0.116350688	0.116639399	0.107978058	0.138773939	0.125493215	0.109132903	0.25637571	0.297468964	0.113559811	0.28284092	0.203541526	0.280916177	0.288807622	0.116735637	0.103743624	0.149841209	0.105283418	0.136656722	0.121258782	0.101337696	0.104705996	0.108651718	0.11962275	0.107496872	0.147146569	0.134250794	0.103743624	0.099412954	0.1132711	0.113656049	0.099605428	0.134250794	0.103454913	0.14175729	0.098739294	0.100567799	0.112789914	0.099894139	0.098643056	0.106726975	0.107304398	0.149744972	0.106438264	0.101048985	0.12366471	0.122606101	0.113078626
NCe012-1	0.111057646	0.146857858	0.1132711	0.111635069	0.110961409	0.137715331	0.121355019	0.11192378	0.254547204	0.295447984	0.113848523	0.282744683	0.19872967	0.281782312	0.286497931	0.116543162	0.107304398	0.14040997	0.107400635	0.132903474	0.117024348	0.106534501	0.106534501	0.108747955	0.113752286	0.105668367	0.14108363	0.131171206	0.101337696	0.106726975	0.11192378	0.113078626	0.105090944	0.13001636	0.105090944	0.13405832	0.105090944	0.102588779	0.115388317	0.10085651	0.103166202	0.109614089	0.105283418	0.142527187	0.10557213	0.103069964	0.119815225	0.118564142	0.11192378
NCe012-2	0.127899143	0.148397652	0.128091618	0.126455587	0.136560485	0.142142238	0.130786257	0.127033009	0.251563853	0.293811953	0.133095948	0.283418343	0.191126937	0.279953806	0.288133962	0.123760947	0.13203734	0.145606775	0.127033009	0.135309402	0.128669041	0.133480897	0.130401309	0.128284092	0.127225484	0.12501203	0.143970744	0.137522856	0.126936772	0.131074969	0.124915793	0.129150226	0.131652391	0.133288423	0.128380329	0.137811568	0.131074969	0.127706669	0.129438938	0.130305072	0.125878164	0.130305072	0.12433837	0.143200847	0.124723318	0.128187855	0.129535175	0.130882494	0.126263112
NCe012-3	0.113367337	0.149071312	0.118756616	0.116639399	0.118082956	0.137426619	0.127995381	0.112308729	0.251948802	0.293619478	0.115677028	0.28216726	0.198825907	0.281301126	0.287364065	0.117505534	0.106149552	0.144933115	0.112886151	0.138677702	0.126648061	0.111538832	0.11125012	0.112693677	0.118275431	0.109325378	0.143682033	0.132133577	0.105283418	0.107689347	0.114810894	0.115580791	0.108747955	0.13473198	0.107015687	0.138773939	0.108363006	0.109325378	0.117216822	0.106342027	0.105090944	0.112212492	0.110095275	0.145414301	0.110961409	0.107593109	0.127706669	0.123568473	0.11394476
NCe012-4	0.111346357	0.148012703	0.116446925	0.119815225	0.11192378	0.138485228	0.12568569	0.111827543	0.251467616	0.29458185	0.1132711	0.281974786	0.197574824	0.280531229	0.287845251	0.114907131	0.108074295	0.145799249	0.108555481	0.135405639	0.118660379	0.108940429	0.107978058	0.109614089	0.116928111	0.106726975	0.145318064	0.133288423	0.105187181	0.106630738	0.11461842	0.115388317	0.108363006	0.132807237	0.103936099	0.139255125	0.106534501	0.101915119	0.114522183	0.104609758	0.10355115	0.108747955	0.113367337	0.1487826	0.110768935	0.105090944	0.121547493	0.122509864	0.112404966
NCe012-5	0.119334039	0.148686363	0.116254451	0.119911462	0.122606101	0.138773939	0.123568473	0.117409297	0.251178905	0.291983447	0.119237802	0.282359734	0.192281782	0.278606486	0.285150611	0.119430276	0.11394476	0.14445193	0.117409297	0.136560485	0.125878164	0.118179194	0.115003368	0.115580791	0.119334039	0.115773265	0.146376672	0.133865845	0.115580791	0.113559811	0.117601771	0.122413627	0.11596574	0.135116928	0.112886151	0.138485228	0.113848523	0.109999038	0.117986719	0.114810894	0.112212492	0.112693677	0.114907131	0.147050332	0.116446925	0.11394476	0.127225484	0.122413627	0.118179194
NCe012-7	0.111153883	0.151669714	0.115484554	0.120200173	0.107208161	0.138677702	0.127033009	0.109902801	0.255894524	0.295640458	0.115003368	0.283610817	0.204022712	0.281397363	0.290058705	0.115099605	0.105090944	0.150226157	0.109036666	0.139928785	0.124915793	0.103262439	0.107785584	0.108170532	0.117216822	0.108747955	0.147916466	0.139640073	0.100086613	0.10153017	0.114425946	0.115195843	0.105764604	0.135886825	0.102973727	0.142238476	0.102685016	0.102011356	0.115677028	0.103743624	0.102685016	0.107881821	0.109036666	0.149841209	0.109325378	0.10422481	0.123279761	0.122606101	0.11259744
NCe012-8	0.112693677	0.15417188	0.117120585	0.121258782	0.109614089	0.140602444	0.126359349	0.112308729	0.259359061	0.29891252	0.112982389	0.287171591	0.206139929	0.28620922	0.292272159	0.115869502	0.105860841	0.150707343	0.11192378	0.141661053	0.127802906	0.106630738	0.107208161	0.110383986	0.118564142	0.11125012	0.148301415	0.136752959	0.10355115	0.101048985	0.115388317	0.116735637	0.102107593	0.138292753	0.101818882	0.145318064	0.102396304	0.101145222	0.116350688	0.100567799	0.102492542	0.106149552	0.109806563	0.152247137	0.108459244	0.10355115	0.127417958	0.124434607	0.116061977
NCe012-9	0.258877875	0.266191897	0.26272736	0.260321432	0.274275816	0.26272736	0.260898855	0.255605813	0.191415648	0.180925801	0.265422	0.185545183	0.246463286	0.178134924	0.184005389	0.264459629	0.266865557	0.267924165	0.261476278	0.262919834	0.256183235	0.271869887	0.268501588	0.264459629	0.263882206	0.259551535	0.271484939	0.270811279	0.265325763	0.266673082	0.262823597	0.263112309	0.26609566	0.261283803	0.265710711	0.267924165	0.26676932	0.266384371	0.260225195	0.268790299	0.261668752	0.261764989	0.260128958	0.27042633	0.262631123	0.264652103	0.260513906	0.262534886	0.2620537
NCePink-1	0.111827543	0.155807911	0.117120585	0.121162545	0.101626407	0.143874507	0.127514195	0.107111924	0.258974112	0.298431335	0.11125012	0.28418824	0.207583486	0.283995766	0.292079684	0.115773265	0.102973727	0.151284766	0.104705996	0.146280435	0.124627081	0.095563468	0.102011356	0.106534501	0.116254451	0.108651718	0.15282456	0.141468579	0.095370994	0.097007025	0.114137234	0.11394476	0.097007025	0.138004042	0.099509191	0.146954095	0.092291406	0.095563468	0.115195843	0.092098932	0.099605428	0.102396304	0.106534501	0.155422962	0.103743624	0.097391974	0.125878164	0.126070638	0.115099605
NCePink-10	0.114040997	0.162929458	0.119334039	0.125300741	0.104417284	0.148493889	0.13136368	0.114522183	0.261283803	0.299008758	0.113848523	0.286786642	0.209700703	0.285920508	0.294004427	0.119237802	0.103262439	0.157058993	0.108363006	0.146761621	0.127321721	0.099124242	0.107400635	0.107304398	0.122221153	0.109614089	0.15715523	0.143393321	0.102300067	0.100182851	0.118949091	0.115773265	0.100664036	0.141661053	0.102492542	0.15012992	0.096333365	0.100471562	0.116543162	0.0971995	0.098739294	0.107978058	0.113559811	0.158791262	0.11192378	0.103839861	0.130978732	0.131459917	0.116254451
NCePink-11	0.118179194	0.143297084	0.116350688	0.118852853	0.127802906	0.131652391	0.122509864	0.117986719	0.248965451	0.290924839	0.120873833	0.281397363	0.19170436	0.275719373	0.284380714	0.121258782	0.116639399	0.143200847	0.117505534	0.129535175	0.120681359	0.12299105	0.116350688	0.117890482	0.122028679	0.11192378	0.142527187	0.136945434	0.113559811	0.116446925	0.118756616	0.12029641	0.118949091	0.1293427	0.117120585	0.137426619	0.116350688	0.114233471	0.118082956	0.121066307	0.115773265	0.117505534	0.113559811	0.144548167	0.116543162	0.116350688	0.123568473	0.12366471	0.117409297
NCePink-12	0.118179194	0.149263786	0.117794245	0.12164373	0.126166875	0.139447599	0.126166875	0.117794245	0.25166009	0.294196901	0.12231739	0.284958137	0.193725339	0.279953806	0.286786642	0.12231739	0.117024348	0.145799249	0.114137234	0.134828217	0.123472236	0.120200173	0.11596574	0.11529208	0.123760947	0.115677028	0.146472909	0.133962083	0.115003368	0.114137234	0.117409297	0.123087287	0.117120585	0.134828217	0.116254451	0.138966413	0.117986719	0.114329708	0.116639399	0.115388317	0.114522183	0.116928111	0.114329708	0.145606775	0.116254451	0.113367337	0.124530844	0.123568473	0.116735637
NCePink-13	0.112982389	0.149648734	0.116446925	0.118371668	0.114522183	0.138581465	0.128765278	0.115195843	0.253296122	0.293523241	0.112020017	0.281686074	0.201231835	0.279087672	0.287556539	0.11596574	0.101818882	0.148493889	0.110865172	0.137330382	0.123279761	0.111057646	0.113078626	0.108074295	0.118756616	0.112212492	0.147242806	0.134443268	0.105668367	0.106149552	0.116350688	0.114425946	0.106534501	0.136175537	0.106149552	0.142142238	0.106534501	0.105475893	0.116831874	0.107593109	0.103647387	0.108363006	0.11125012	0.151092291	0.110191512	0.107015687	0.124145895	0.123857184	0.112116254
NCePink-14	0.111538832	0.145991724	0.112789914	0.115580791	0.11529208	0.133577134	0.120873833	0.109517852	0.247521894	0.287556539	0.1132711	0.277644115	0.196516216	0.275045713	0.281108652	0.115195843	0.105187181	0.141949764	0.107881821	0.132999711	0.116831874	0.107400635	0.108940429	0.109806563	0.117505534	0.108266769	0.142238476	0.132229814	0.105283418	0.106438264	0.11529208	0.114714657	0.107111924	0.130786257	0.104417284	0.135309402	0.103936099	0.102396304	0.112501203	0.105283418	0.102588779	0.107785584	0.10691945	0.143970744	0.104513521	0.105764604	0.119430276	0.121547493	0.11192378
NCePink-15	0.13203734	0.147050332	0.131652391	0.130786257	0.148397652	0.142912136	0.13203734	0.133095948	0.252526225	0.297565201	0.140698682	0.288422673	0.190934463	0.285824271	0.287845251	0.135790588	0.135983062	0.148686363	0.137715331	0.138677702	0.13136368	0.142334713	0.137234145	0.135020691	0.133577134	0.130882494	0.145414301	0.143874507	0.134443268	0.137522856	0.132229814	0.136464248	0.140987393	0.13838899	0.137811568	0.145991724	0.138485228	0.135213165	0.132422289	0.138100279	0.13203734	0.133577134	0.130882494	0.146954095	0.133480897	0.136560485	0.132133577	0.136560485	0.13136368
NCePink-16	0.136079299	0.152632085	0.134539505	0.134924454	0.146376672	0.145510538	0.133769608	0.133673371	0.250697719	0.294774324	0.139832547	0.285920508	0.193532865	0.282071023	0.288230199	0.13338466	0.13906265	0.147531518	0.133769608	0.142238476	0.134539505	0.145510538	0.138677702	0.135116928	0.136849196	0.134828217	0.15147724	0.145029352	0.135886825	0.140025022	0.137811568	0.139640073	0.142527187	0.14108363	0.138292753	0.146184198	0.143200847	0.137137908	0.134924454	0.140794919	0.136752959	0.136464248	0.128476566	0.15282456	0.13338466	0.140025022	0.138485228	0.13906265	0.135886825
NCePink-17	0.112020017	0.15012992	0.113174863	0.117216822	0.107496872	0.137330382	0.127706669	0.111635069	0.252814936	0.295351747	0.108940429	0.279761332	0.202386681	0.280627466	0.285631797	0.11529208	0.099797902	0.148205178	0.108170532	0.136945434	0.122124916	0.102492542	0.104321047	0.107208161	0.116158214	0.108074295	0.145799249	0.133577134	0.099701665	0.100279088	0.113656049	0.112501203	0.100471562	0.134924454	0.10153017	0.143008373	0.097584448	0.097969397	0.112404966	0.097776922	0.098065634	0.105860841	0.10489847	0.150322394	0.105668367	0.098835531	0.123953421	0.122221153	0.113078626
NCePink-18	0.115484554	0.15282456	0.116735637	0.116928111	0.105957078	0.143585795	0.128957752	0.112501203	0.261668752	0.29891252	0.113752286	0.285054374	0.208930806	0.287364065	0.29390819	0.117313059	0.102300067	0.152054663	0.108747955	0.141276104	0.124242133	0.101337696	0.103743624	0.106149552	0.119815225	0.107496872	0.150899817	0.13838899	0.10085651	0.099316716	0.115580791	0.114714657	0.098739294	0.138485228	0.099701665	0.144740641	0.095082283	0.094889808	0.117986719	0.096814551	0.099509191	0.102588779	0.107208161	0.155134251	0.10489847	0.100182851	0.123375998	0.128572803	0.113656049
NCePink-19	0.11394476	0.145414301	0.117216822	0.119237802	0.123279761	0.134539505	0.124145895	0.112212492	0.249157925	0.289385045	0.120200173	0.280531229	0.189972091	0.279857569	0.283707054	0.117313059	0.112789914	0.13906265	0.112789914	0.134539505	0.121932442	0.114810894	0.11529208	0.113656049	0.116158214	0.110672698	0.139255125	0.132999711	0.11057646	0.114137234	0.115099605	0.118467905	0.114329708	0.128284092	0.108747955	0.134924454	0.114810894	0.108170532	0.118082956	0.117216822	0.109710326	0.114137234	0.113367337	0.143393321	0.113752286	0.114329708	0.121547493	0.121355019	0.116158214
NCePink-2	0.108940429	0.150996054	0.11529208	0.113367337	0.104994707	0.138581465	0.122798576	0.106053315	0.255317101	0.296506592	0.109036666	0.282744683	0.203156578	0.282744683	0.287075354	0.113463574	0.101818882	0.148686363	0.107496872	0.138292753	0.121258782	0.101048985	0.102781253	0.10624579	0.116831874	0.103069964	0.14810894	0.13338466	0.099701665	0.098258108	0.110672698	0.111731306	0.096622077	0.130208835	0.099797902	0.140891156	0.094023674	0.096333365	0.110287749	0.097103262	0.096333365	0.102781253	0.103454913	0.149841209	0.099509191	0.098258108	0.119526513	0.12097007	0.110480223
NCePink-20	0.119430276	0.141853527	0.122509864	0.122124916	0.135598114	0.136175537	0.125396978	0.123375998	0.247521894	0.291406024	0.128572803	0.281782312	0.188721009	0.275911847	0.283707054	0.122509864	0.124530844	0.143393321	0.12366471	0.135501877	0.122606101	0.127899143	0.12433837	0.124723318	0.1293427	0.12231739	0.140794919	0.137619093	0.123857184	0.125974401	0.121547493	0.127321721	0.127033009	0.134250794	0.121355019	0.137426619	0.126359349	0.123472236	0.125878164	0.126648061	0.121739967	0.122124916	0.117409297	0.14310461	0.11962275	0.125878164	0.124915793	0.128380329	0.122413627
NCePink-21	0.116350688	0.143585795	0.116928111	0.120200173	0.124145895	0.133577134	0.12164373	0.11057646	0.251852565	0.294485613	0.115677028	0.283129631	0.194880185	0.282359734	0.288230199	0.118179194	0.114137234	0.139447599	0.112212492	0.132133577	0.117120585	0.116158214	0.116639399	0.114137234	0.116350688	0.112501203	0.141661053	0.131748629	0.109614089	0.116446925	0.115099605	0.120488885	0.114714657	0.131074969	0.111057646	0.136560485	0.114137234	0.109421615	0.113656049	0.113078626	0.110095275	0.11192378	0.108651718	0.144066981	0.11125012	0.1132711	0.121162545	0.125396978	0.115580791
NCePink-22	0.11461842	0.147435281	0.119045328	0.12097007	0.120585122	0.136945434	0.12501203	0.11529208	0.252718699	0.294293138	0.118660379	0.281012415	0.198152247	0.280242518	0.286112982	0.119334039	0.109999038	0.143970744	0.113848523	0.137330382	0.122894813	0.116350688	0.113367337	0.118660379	0.117024348	0.110865172	0.146280435	0.132903474	0.110095275	0.113752286	0.117890482	0.120392647	0.111635069	0.136464248	0.112982389	0.139543836	0.111635069	0.108747955	0.120007699	0.11125012	0.111635069	0.112982389	0.112212492	0.145510538	0.113848523	0.113656049	0.124049658	0.121162545	0.113174863
NCePink-3	0.128861515	0.153690694	0.127321721	0.132422289	0.137234145	0.143682033	0.133962083	0.128572803	0.253199885	0.298623809	0.136464248	0.287171591	0.198537196	0.286016745	0.288615148	0.13203734	0.130305072	0.152920797	0.127129246	0.144259455	0.134443268	0.134347031	0.127514195	0.13069002	0.129246463	0.126840535	0.149167549	0.145414301	0.131459917	0.129438938	0.130305072	0.128957752	0.129727649	0.140794919	0.129535175	0.145221827	0.132711	0.127033009	0.132326051	0.132133577	0.126263112	0.129053989	0.130305072	0.149071312	0.130401309	0.130978732	0.136849196	0.13136368	0.132422289
NCePink-4	0.125300741	0.145510538	0.126166875	0.12568569	0.139351362	0.137234145	0.127225484	0.124819555	0.248195554	0.291983447	0.13001636	0.283707054	0.193725339	0.281204889	0.289673756	0.125878164	0.127514195	0.143297084	0.123375998	0.13203734	0.125974401	0.132999711	0.128187855	0.125781927	0.132229814	0.12299105	0.140217496	0.136079299	0.12568569	0.123279761	0.125204504	0.126359349	0.130208835	0.132326051	0.126648061	0.139543836	0.133288423	0.124242133	0.12366471	0.1293427	0.120585122	0.125493215	0.121739967	0.145125589	0.125300741	0.126840535	0.131074969	0.128861515	0.12299105
NCePink-5	0.116350688	0.160716004	0.119334039	0.122509864	0.107111924	0.148590126	0.134347031	0.112886151	0.265037051	0.300837263	0.116639399	0.286112982	0.212972765	0.286016745	0.295929169	0.119911462	0.105957078	0.156289096	0.112020017	0.146857858	0.127899143	0.103839861	0.104802233	0.110768935	0.121066307	0.109132903	0.15417188	0.145318064	0.102781253	0.105668367	0.118179194	0.118082956	0.10287749	0.142527187	0.105090944	0.151188529	0.102588779	0.100664036	0.118660379	0.10085651	0.102011356	0.108459244	0.112789914	0.161582138	0.113174863	0.105668367	0.125108267	0.132229814	0.116061977
NCePink-6	0.107978058	0.149841209	0.113752286	0.113367337	0.103166202	0.137041671	0.12501203	0.106726975	0.252526225	0.292272159	0.10557213	0.280050043	0.202482918	0.278798961	0.283707054	0.110095275	0.097295737	0.145125589	0.102973727	0.138485228	0.117601771	0.101048985	0.103166202	0.103936099	0.113174863	0.103743624	0.146665384	0.134539505	0.096910788	0.098450582	0.112404966	0.111731306	0.097969397	0.132326051	0.094601097	0.140602444	0.097103262	0.096140891	0.107496872	0.098931768	0.09450486	0.099701665	0.106053315	0.147339043	0.102973727	0.100471562	0.117890482	0.119815225	0.109902801
NCePink-7	0.111827543	0.141853527	0.115484554	0.111538832	0.118852853	0.131074969	0.117601771	0.111538832	0.248676739	0.288422673	0.113848523	0.276681744	0.191608122	0.273024733	0.281782312	0.113463574	0.115003368	0.141949764	0.112212492	0.128476566	0.114137234	0.111635069	0.110095275	0.110865172	0.112501203	0.105090944	0.135598114	0.129053989	0.109999038	0.108363006	0.113656049	0.115484554	0.110191512	0.125300741	0.108555481	0.135116928	0.110672698	0.107496872	0.113752286	0.110672698	0.103743624	0.11192378	0.107400635	0.142815898	0.108555481	0.109806563	0.117505534	0.11962275	0.110865172
NCePink-8	0.117409297	0.145799249	0.117794245	0.12097007	0.122894813	0.133288423	0.12501203	0.116158214	0.250601482	0.29256087	0.117313059	0.279665095	0.194014051	0.279568858	0.285631797	0.116061977	0.118275431	0.142719661	0.116350688	0.134828217	0.12366471	0.117505534	0.117505534	0.117698008	0.122509864	0.111827543	0.141853527	0.135020691	0.111057646	0.116350688	0.116254451	0.119430276	0.117216822	0.129053989	0.111635069	0.140025022	0.114329708	0.113752286	0.117890482	0.114425946	0.109229141	0.118275431	0.111827543	0.147339043	0.112501203	0.113463574	0.125589452	0.122221153	0.117794245
NCePink-9	0.111827543	0.154749302	0.117698008	0.118564142	0.10624579	0.139158887	0.126166875	0.110480223	0.257819267	0.299297469	0.110383986	0.285343085	0.206621114	0.283610817	0.291021076	0.115003368	0.103069964	0.148975075	0.103358676	0.141372341	0.123953421	0.102107593	0.107304398	0.107400635	0.117698008	0.104705996	0.15080358	0.139255125	0.097680685	0.098643056	0.114137234	0.112982389	0.098161871	0.136656722	0.101048985	0.143970744	0.094986046	0.09652584	0.11394476	0.097776922	0.099797902	0.102781253	0.107015687	0.153305745	0.104609758	0.103069964	0.123953421	0.123472236	0.111346357
SM120-1	0.408334135	0.424309499	0.411125012	0.413338466	0.423635839	0.419690116	0.409104032	0.408911558	0.366374747	0.361081705	0.415455683	0.36897315	0.408141661	0.360985468	0.360889231	0.41285728	0.41689924	0.424790684	0.411028775	0.414012126	0.408141661	0.421133673	0.418727745	0.41487826	0.41353094	0.409873929	0.422480993	0.421999808	0.416033106	0.414012126	0.411509961	0.411991146	0.417284188	0.415840631	0.413338466	0.422192282	0.4175729	0.41555192	0.411317486	0.418150322	0.410066404	0.414589549	0.409200269	0.426715427	0.413915889	0.415455683	0.412761043	0.413434703	0.412568569
SM120-10	0.34616495	0.359830623	0.348378404	0.352709075	0.364353768	0.354730055	0.345972476	0.348667116	0.317486286	0.325089019	0.35521124	0.333076701	0.346068713	0.319795977	0.320854586	0.351457992	0.355403715	0.360119334	0.349629487	0.34751227	0.348378404	0.360696757	0.358387066	0.354152632	0.351169281	0.346934847	0.359734386	0.362044077	0.354633818	0.354441343	0.352035415	0.351746704	0.357328457	0.351650467	0.352324127	0.35723222	0.355788663	0.352420364	0.351265518	0.358290829	0.350014436	0.354826292	0.347127322	0.358098354	0.351073044	0.355018766	0.351746704	0.35088057	0.349437013
SM120-11	0.365797325	0.380232894	0.370609181	0.371090367	0.383889905	0.375902223	0.366855933	0.367240882	0.325858916	0.328842267	0.371186604	0.335097681	0.362813974	0.327783659	0.329034742	0.371186604	0.374747378	0.377442017	0.369839284	0.368107016	0.365989799	0.379847945	0.376768357	0.373400058	0.371475315	0.36695217	0.378885574	0.380136657	0.373496295	0.372341449	0.373496295	0.370705418	0.375902223	0.370224233	0.372533924	0.377826966	0.374747378	0.373207583	0.369261861	0.377442017	0.370897892	0.372918872	0.367240882	0.382350111	0.37099413	0.374458666	0.370609181	0.369165624	0.369069387
SM120-12	0.386103359	0.401308825	0.390049081	0.390626504	0.402367433	0.396015783	0.38504475	0.38639207	0.342219228	0.340775671	0.392551246	0.349821961	0.383408719	0.34116062	0.339620826	0.389567895	0.392839958	0.398036763	0.389182947	0.392070061	0.386199596	0.398421711	0.394379752	0.390434029	0.391492638	0.384274853	0.398325474	0.400057742	0.391011452	0.390337792	0.389664132	0.388509287	0.392743721	0.390241555	0.389664132	0.39678568	0.39409104	0.392647483	0.388990473	0.39409104	0.386488307	0.391203926	0.384563565	0.401405062	0.389567895	0.392839958	0.391877586	0.386873256	0.38976037
SM120-13	0.369839284	0.387354441	0.372437686	0.374939852	0.384563565	0.381676451	0.371860264	0.37032047	0.32941969	0.324222885	0.376575883	0.332595515	0.369839284	0.321239534	0.324704071	0.374169955	0.37734578	0.386103359	0.371571552	0.376287172	0.370416707	0.380714079	0.37801944	0.373881243	0.373977481	0.371186604	0.384852276	0.383793668	0.374939852	0.375132326	0.374458666	0.373977481	0.376287172	0.377923203	0.373015109	0.384082379	0.374362429	0.373881243	0.372630161	0.377442017	0.370512944	0.376864594	0.369261861	0.388028101	0.373400058	0.374073718	0.374169955	0.373881243	0.375421037
SM120-14	0.388316813	0.40246367	0.392551246	0.392358772	0.404292176	0.398902897	0.38773939	0.388894235	0.339043403	0.336733712	0.396593206	0.347031085	0.384178616	0.336445	0.336156289	0.394187277	0.396400731	0.401212588	0.393032432	0.392455009	0.388894235	0.401790011	0.399191608	0.394957174	0.3947647	0.390337792	0.401116351	0.404388413	0.396304494	0.394475989	0.393706092	0.391685112	0.398614185	0.395823309	0.393706092	0.399576557	0.39543836	0.395149649	0.391781349	0.399576557	0.390722741	0.395053412	0.388605524	0.404869599	0.392936195	0.396304494	0.393994803	0.391588875	0.390241555
SM120-15	0.396304494	0.408719084	0.397844288	0.399384082	0.411413723	0.406698104	0.395053412	0.396496969	0.34616495	0.336829949	0.403233568	0.345876239	0.390530267	0.34048696	0.339043403	0.399287845	0.403233568	0.408622847	0.400057742	0.399384082	0.397363103	0.408719084	0.405639496	0.401790011	0.402174959	0.395534597	0.408334135	0.409200269	0.401116351	0.401308825	0.402848619	0.397940525	0.40381099	0.400538928	0.399865268	0.407660475	0.403233568	0.401982485	0.398133	0.405735733	0.397844288	0.401020114	0.395823309	0.412472332	0.399865268	0.402559908	0.400538928	0.399576557	0.399769031
SM120-16	0.386969493	0.403618516	0.388220575	0.389856607	0.40246367	0.396304494	0.386584544	0.386969493	0.339909537	0.332980464	0.393224906	0.341256857	0.386488307	0.331921855	0.33278799	0.392647483	0.393513618	0.400731402	0.389952844	0.391877586	0.388028101	0.398710422	0.39678568	0.391973824	0.391781349	0.386777019	0.400346454	0.40246367	0.393321143	0.392647483	0.391588875	0.389952844	0.394860937	0.393513618	0.390915215	0.399769031	0.394187277	0.393321143	0.390241555	0.396304494	0.388028101	0.393513618	0.386873256	0.404869599	0.389952844	0.393321143	0.392166298	0.389856607	0.389182947
SM120-17	0.341641805	0.353382735	0.343759022	0.345202579	0.355981138	0.351073044	0.338369743	0.340005774	0.310845924	0.320084689	0.344913868	0.327206236	0.340679434	0.313251853	0.317101338	0.342219228	0.34818593	0.353478972	0.343855259	0.344047734	0.341641805	0.352901549	0.34751227	0.345202579	0.346646136	0.341738043	0.352612838	0.351457992	0.346261188	0.34616495	0.343951496	0.343662785	0.347897219	0.344528919	0.344817631	0.349052064	0.348955827	0.344047734	0.342219228	0.350399384	0.342604177	0.345876239	0.340102011	0.353382735	0.344625156	0.34683861	0.345106342	0.343085362	0.343566548
SM120-18	0.390049081	0.404003465	0.388509287	0.392839958	0.40583197	0.400346454	0.389182947	0.390530267	0.352035415	0.349437013	0.395630834	0.356654797	0.390722741	0.34953325	0.35020691	0.392839958	0.398614185	0.404292176	0.392743721	0.394957174	0.389952844	0.402271196	0.39948032	0.395534597	0.395053412	0.390530267	0.402367433	0.402752382	0.396689443	0.395149649	0.393321143	0.393128669	0.397844288	0.397170628	0.395149649	0.401886248	0.398325474	0.396400731	0.392743721	0.39948032	0.391685112	0.395727072	0.390530267	0.406024444	0.394957174	0.397266866	0.394379752	0.393898566	0.39409104
SM120-19	0.356462323	0.373015109	0.358194591	0.359638148	0.371475315	0.366086036	0.355596189	0.356269849	0.326628813	0.329515927	0.362621499	0.335963815	0.356269849	0.326917525	0.328168607	0.362140314	0.364257531	0.370705418	0.359541911	0.361177942	0.356751035	0.369358098	0.364161293	0.360408045	0.360985468	0.358098354	0.371379078	0.372533924	0.364450005	0.363295159	0.361562891	0.359541911	0.363198922	0.363198922	0.360408045	0.369261861	0.363583871	0.363295159	0.357617169	0.366567222	0.357713406	0.361081705	0.357328457	0.373111346	0.361177942	0.363102685	0.359349437	0.360215571	0.361466654
SM120-2	0.383408719	0.400057742	0.386680781	0.388894235	0.399384082	0.39678568	0.384467327	0.384178616	0.346742373	0.340390723	0.390626504	0.350014436	0.384563565	0.340198248	0.343277837	0.388509287	0.391203926	0.399576557	0.386873256	0.388028101	0.383986142	0.397266866	0.393609855	0.389567895	0.389664132	0.384082379	0.400153979	0.39948032	0.38976037	0.390241555	0.388701761	0.387643153	0.391973824	0.392166298	0.386680781	0.397266866	0.391492638	0.389664132	0.386584544	0.391877586	0.383601193	0.389856607	0.383504956	0.40381099	0.388028101	0.391588875	0.389664132	0.387450678	0.388220575
SM120-20	0.37936676	0.393898566	0.382350111	0.383312482	0.396400731	0.390722741	0.380329131	0.380714079	0.331825618	0.324607834	0.385910884	0.336637475	0.376190934	0.328553556	0.326821288	0.38504475	0.388124338	0.392166298	0.38437109	0.385237225	0.37936676	0.392743721	0.389471658	0.385429699	0.385525936	0.380906554	0.392262535	0.393128669	0.386007122	0.385525936	0.384852276	0.382446348	0.388701761	0.385333462	0.38369743	0.391203926	0.38841305	0.386007122	0.383889905	0.389471658	0.381965162	0.384852276	0.380714079	0.395630834	0.384756039	0.387643153	0.38437109	0.381868925	0.382735059
SM120-21	0.391107689	0.405254547	0.390530267	0.394668463	0.405254547	0.399576557	0.389182947	0.389952844	0.341353094	0.335386392	0.396689443	0.343374074	0.383023771	0.336445	0.335001444	0.393128669	0.397844288	0.40246367	0.392455009	0.392166298	0.38908671	0.402174959	0.400057742	0.395245886	0.394379752	0.389664132	0.401982485	0.403522279	0.39611202	0.394572226	0.394283515	0.392070061	0.398517948	0.393802329	0.394572226	0.401212588	0.396208257	0.395823309	0.392262535	0.400057742	0.392166298	0.395919546	0.387931864	0.404677124	0.393706092	0.396496969	0.395342123	0.393032432	0.391973824
SM120-22	0.369839284	0.38437109	0.371282841	0.375709749	0.386969493	0.380810317	0.371186604	0.370416707	0.324704071	0.324126648	0.376287172	0.332306804	0.364353768	0.3203734	0.32306804	0.373881243	0.377730729	0.382831296	0.373303821	0.371956501	0.369165624	0.382638822	0.377442017	0.3753248	0.376575883	0.372630161	0.382735059	0.383986142	0.37667212	0.375709749	0.375805986	0.375036089	0.378211914	0.376960831	0.372918872	0.381387739	0.377249543	0.375613512	0.374073718	0.379751708	0.373207583	0.376094697	0.370224233	0.386873256	0.375902223	0.377826966	0.3753248	0.373496295	0.374362429
SM120-23	0.401405062	0.4142046	0.403329805	0.404869599	0.417091714	0.410740064	0.39948032	0.401116351	0.35521124	0.34953325	0.406313156	0.359349437	0.396496969	0.352805312	0.350591858	0.404677124	0.409488981	0.413434703	0.404580887	0.404195939	0.400827639	0.413145992	0.411125012	0.40785295	0.40583197	0.402174959	0.412664806	0.412761043	0.408045424	0.406698104	0.406794341	0.406216918	0.409392744	0.405062073	0.405543259	0.412472332	0.409873929	0.407949187	0.40448465	0.411317486	0.404099702	0.407468001	0.400538928	0.415263209	0.407083053	0.408622847	0.40515831	0.403233568	0.404388413
SM120-24	0.357328457	0.373207583	0.359445674	0.362429025	0.37465114	0.367433356	0.360119334	0.35655856	0.314695409	0.314214224	0.36560485	0.321432008	0.35723222	0.311712059	0.309594842	0.362717737	0.366374747	0.370897892	0.361755365	0.360696757	0.3592532	0.369839284	0.365316139	0.362236551	0.362332788	0.360311808	0.372148975	0.371956501	0.364065056	0.363583871	0.362525262	0.360985468	0.364834953	0.365893562	0.362140314	0.369069387	0.364738716	0.364161293	0.359060726	0.367433356	0.35857954	0.364450005	0.357809643	0.374073718	0.361659128	0.363487634	0.360889231	0.36127418	0.361659128
SM120-25	0.363102685	0.380521605	0.366182273	0.370031758	0.379078048	0.373496295	0.365123665	0.364450005	0.330863247	0.334039072	0.36762583	0.34048696	0.364738716	0.33009335	0.330670773	0.368010779	0.37099413	0.378500626	0.367048407	0.36762583	0.366855933	0.376864594	0.373111346	0.369839284	0.36897315	0.364546242	0.37801944	0.377538254	0.370897892	0.370224233	0.369261861	0.367144644	0.372052738	0.368876913	0.36762583	0.376960831	0.371571552	0.370127995	0.366567222	0.373207583	0.367144644	0.369358098	0.363487634	0.382350111	0.366855933	0.37032047	0.369069387	0.368491964	0.366759696
SM120-26	0.350495621	0.365508613	0.353671446	0.35655856	0.367914541	0.362044077	0.353094024	0.351073044	0.31969974	0.324126648	0.357328457	0.331151958	0.351073044	0.320950823	0.322586854	0.35655856	0.360985468	0.365027428	0.354248869	0.3558849	0.352131652	0.364353768	0.361947839	0.356751035	0.356077375	0.352709075	0.364834953	0.365797325	0.358483303	0.358483303	0.357039746	0.35655856	0.360889231	0.356943509	0.356943509	0.363487634	0.358675777	0.358868251	0.354922529	0.361755365	0.354345106	0.356366086	0.352420364	0.369743047	0.35655856	0.358194591	0.356173612	0.354345106	0.355499952
SM120-27	0.40246367	0.420171302	0.406120681	0.409585218	0.421807333	0.414493312	0.404580887	0.406698104	0.362813974	0.356462323	0.411221249	0.366182273	0.403233568	0.356462323	0.356847272	0.40852661	0.412279858	0.419401405	0.408045424	0.409104032	0.405254547	0.418631508	0.413819652	0.410740064	0.409873929	0.405254547	0.418054085	0.417284188	0.411221249	0.411125012	0.409585218	0.408045424	0.412568569	0.41353094	0.409392744	0.418150322	0.413049755	0.409777692	0.409296507	0.412376095	0.406986816	0.410643826	0.404965836	0.422769705	0.408911558	0.41218362	0.409873929	0.408430372	0.409488981
SM120-28	0.368107016	0.386584544	0.373496295	0.374266192	0.38437109	0.380521605	0.373015109	0.370801655	0.333172938	0.325858916	0.374169955	0.336348763	0.369935521	0.324126648	0.329804639	0.376864594	0.377153306	0.386199596	0.371956501	0.374362429	0.371956501	0.383504956	0.378500626	0.375902223	0.37465114	0.369839284	0.385140987	0.384852276	0.375902223	0.374073718	0.376190934	0.374169955	0.376479646	0.376575883	0.374073718	0.382735059	0.376383409	0.375709749	0.372822635	0.377826966	0.372052738	0.37667212	0.37032047	0.386488307	0.37465114	0.376383409	0.372533924	0.374554903	0.374747378
SM120-29	0.363680108	0.380329131	0.364642479	0.367722067	0.38004042	0.374939852	0.365316139	0.364353768	0.326628813	0.325185256	0.370609181	0.33211433	0.363968819	0.324319122	0.321913194	0.368395727	0.371956501	0.376383409	0.366086036	0.367529593	0.365219902	0.377153306	0.372918872	0.369358098	0.367818304	0.364450005	0.379462997	0.376960831	0.369743047	0.369165624	0.370512944	0.367337119	0.371379078	0.369165624	0.369069387	0.376768357	0.369550573	0.370127995	0.368588201	0.373688769	0.365797325	0.369550573	0.363872582	0.381965162	0.368203253	0.370031758	0.369839284	0.366855933	0.36695217
SM120-3	0.39543836	0.413145992	0.396496969	0.399576557	0.409681455	0.406601867	0.395727072	0.395534597	0.355307478	0.350976807	0.401020114	0.35992686	0.395919546	0.352901549	0.353478972	0.400635165	0.402752382	0.410740064	0.398133	0.400635165	0.395534597	0.407468001	0.404099702	0.400538928	0.401020114	0.395245886	0.410355115	0.409104032	0.401308825	0.400153979	0.399384082	0.398133	0.402752382	0.401212588	0.398325474	0.408334135	0.401693773	0.401212588	0.398517948	0.403522279	0.396689443	0.402271196	0.394187277	0.412761043	0.398421711	0.401790011	0.400538928	0.39948032	0.398421711
SM120-30	0.299971129	0.305360408	0.29958618	0.300548552	0.313155615	0.302569531	0.296121644	0.298335098	0.289673756	0.306130305	0.302858243	0.311615821	0.304013088	0.298527572	0.30362814	0.298623809	0.307092676	0.303724377	0.301895871	0.295929169	0.296025407	0.31200077	0.306034068	0.300163603	0.301703397	0.300548552	0.304590511	0.307381388	0.305264171	0.305456645	0.303146954	0.30362814	0.308247522	0.298720046	0.302762006	0.301125974	0.308536233	0.304494274	0.300067366	0.309209893	0.302665768	0.305360408	0.294196901	0.307092676	0.303146954	0.309209893	0.3009335	0.298142623	0.297661438
SM120-31	0.368491964	0.382253874	0.370897892	0.373592532	0.383408719	0.377826966	0.370705418	0.37032047	0.331536907	0.328264845	0.374266192	0.335578866	0.369069387	0.327976133	0.330574536	0.373688769	0.375613512	0.382638822	0.370801655	0.371764027	0.36695217	0.382061399	0.378308151	0.373303821	0.373303821	0.370031758	0.382638822	0.382157636	0.375036089	0.374362429	0.374266192	0.370801655	0.375709749	0.374266192	0.372245212	0.380714079	0.377634491	0.375517275	0.372726398	0.377730729	0.369261861	0.375805986	0.369550573	0.383793668	0.372341449	0.376287172	0.370705418	0.372052738	0.372341449
SM120-32	0.393802329	0.410547589	0.398036763	0.399384082	0.410066404	0.40381099	0.3947647	0.394860937	0.356751035	0.350976807	0.401597536	0.36127418	0.391877586	0.351842941	0.351650467	0.39948032	0.40313733	0.407468001	0.398133	0.398710422	0.393994803	0.40785295	0.40515831	0.400635165	0.39948032	0.395919546	0.40650563	0.406120681	0.401405062	0.399384082	0.399095371	0.398229237	0.404195939	0.400153979	0.399961505	0.40717929	0.402559908	0.399576557	0.397651814	0.40583197	0.396689443	0.401790011	0.394283515	0.410547589	0.400057742	0.401116351	0.400346454	0.39880666	0.398517948
SM120-33	0.34751227	0.361851602	0.349725724	0.352805312	0.363968819	0.358002117	0.349340776	0.347897219	0.30295448	0.304013088	0.352612838	0.31334809	0.34250794	0.303916851	0.30295448	0.352997787	0.355403715	0.361081705	0.352035415	0.350495621	0.348955827	0.360311808	0.356943509	0.35222789	0.354922529	0.348955827	0.359541911	0.361947839	0.352997787	0.353671446	0.352131652	0.350976807	0.356269849	0.352131652	0.353094024	0.360023097	0.35521124	0.353094024	0.350303147	0.358483303	0.351265518	0.353575209	0.34683861	0.362429025	0.352709075	0.354730055	0.352709075	0.351265518	0.350976807
SM120-34	0.361755365	0.379270523	0.36627851	0.366759696	0.378308151	0.374747378	0.364161293	0.361947839	0.325281494	0.320854586	0.368107016	0.33009335	0.36627851	0.320854586	0.321624483	0.36695217	0.369743047	0.376768357	0.367914541	0.366567222	0.363872582	0.375421037	0.371667789	0.367433356	0.367914541	0.362044077	0.375421037	0.375517275	0.367240882	0.368395727	0.36695217	0.36493119	0.370224233	0.36964681	0.366663459	0.376287172	0.370705418	0.368876913	0.365797325	0.371667789	0.363583871	0.369165624	0.362910211	0.379655471	0.367240882	0.369261861	0.368107016	0.367144644	0.365027428
SM120-35	0.35088057	0.364546242	0.353190261	0.355307478	0.368588201	0.3592532	0.352516601	0.352035415	0.302184583	0.297757675	0.357809643	0.308536233	0.345491291	0.296795304	0.29891252	0.354441343	0.359445674	0.366182273	0.356077375	0.353478972	0.352324127	0.364738716	0.361370417	0.357039746	0.358387066	0.351169281	0.365123665	0.366855933	0.357039746	0.357617169	0.357135983	0.353478972	0.360023097	0.357328457	0.355692426	0.363102685	0.359638148	0.35723222	0.353863921	0.360985468	0.351939178	0.356269849	0.351457992	0.365989799	0.356847272	0.358002117	0.35521124	0.354441343	0.354730055
SM120-36	0.379751708	0.394475989	0.381483977	0.383408719	0.394187277	0.388990473	0.379270523	0.378596863	0.337022423	0.331248196	0.385525936	0.3398133	0.375228563	0.329804639	0.32807237	0.381772688	0.386969493	0.391685112	0.382542585	0.381868925	0.380617842	0.391107689	0.387546916	0.385814647	0.382350111	0.380136657	0.393032432	0.393898566	0.38437109	0.38571841	0.384563565	0.384852276	0.386199596	0.385140987	0.38437109	0.392070061	0.388028101	0.386969493	0.383504956	0.389856607	0.381099028	0.386488307	0.379078048	0.394957174	0.384948513	0.385333462	0.385237225	0.382350111	0.383120008
SM120-37	0.407275527	0.42325089	0.409007795	0.413049755	0.42190357	0.415744394	0.409007795	0.40650563	0.359734386	0.35790588	0.413338466	0.364834953	0.402848619	0.35723222	0.354345106	0.410355115	0.416321817	0.420748725	0.409970166	0.411606198	0.407468001	0.420171302	0.414974497	0.412664806	0.410932538	0.409200269	0.420363776	0.420844962	0.413723414	0.412376095	0.412761043	0.410836301	0.415744394	0.4142046	0.411894909	0.419497642	0.415166971	0.413242229	0.410451352	0.4175729	0.409970166	0.41353094	0.408430372	0.424790684	0.411317486	0.413723414	0.413049755	0.409392744	0.410932538
SM120-38	0.39880666	0.413627177	0.399095371	0.401693773	0.412953517	0.409007795	0.397748051	0.397844288	0.348570879	0.345491291	0.404195939	0.358194591	0.394475989	0.34751227	0.345876239	0.40313733	0.404965836	0.411991146	0.401116351	0.401693773	0.398325474	0.411413723	0.408141661	0.404677124	0.402367433	0.399191608	0.41218362	0.411606198	0.403714753	0.402656145	0.403041093	0.401597536	0.40650563	0.402367433	0.40246367	0.409200269	0.40583197	0.401886248	0.401116351	0.40852661	0.399576557	0.404965836	0.398902897	0.41555192	0.401693773	0.405254547	0.404003465	0.401790011	0.400250217
SM120-39	0.363872582	0.379270523	0.367433356	0.368780676	0.377730729	0.374747378	0.36493119	0.362621499	0.323934174	0.324222885	0.370416707	0.334712732	0.361947839	0.320854586	0.322779328	0.36897315	0.373111346	0.37801944	0.367914541	0.365989799	0.362332788	0.377153306	0.371860264	0.368203253	0.369454335	0.363968819	0.377923203	0.377442017	0.371186604	0.368203253	0.366759696	0.367048407	0.371667789	0.369550573	0.368684438	0.375228563	0.370801655	0.369358098	0.365701087	0.373400058	0.36560485	0.369839284	0.362717737	0.3786931	0.366086036	0.369743047	0.368780676	0.367433356	0.368203253
SM120-4	0.411991146	0.428543932	0.414012126	0.416803003	0.426330478	0.423154653	0.413627177	0.411991146	0.362044077	0.354537581	0.418535271	0.361851602	0.411509961	0.357328457	0.3592532	0.415744394	0.420075065	0.427004138	0.414012126	0.417284188	0.412953517	0.424501973	0.421422385	0.418150322	0.417669137	0.41285728	0.426426715	0.426041767	0.416995477	0.417765374	0.4175729	0.415455683	0.417957848	0.419497642	0.416321817	0.425175633	0.419208931	0.41689924	0.414300837	0.420652488	0.41218362	0.417861611	0.411317486	0.431142335	0.415455683	0.418342797	0.416706765	0.415648157	0.416610528
SM120-40	0.364642479	0.3786931	0.366374747	0.369165624	0.381772688	0.375421037	0.364834953	0.365701087	0.31835242	0.321239534	0.370031758	0.327879896	0.360408045	0.3203734	0.321239534	0.368684438	0.374458666	0.37667212	0.368395727	0.368780676	0.363776345	0.378885574	0.374554903	0.370416707	0.370031758	0.364834953	0.377153306	0.376094697	0.372341449	0.372245212	0.369550573	0.367240882	0.372918872	0.368107016	0.369165624	0.377153306	0.374169955	0.371186604	0.367433356	0.375709749	0.368107016	0.370705418	0.363102685	0.380617842	0.369069387	0.372630161	0.371282841	0.368395727	0.368491964
SM120-41	0.368203253	0.381195265	0.369165624	0.372245212	0.382157636	0.377249543	0.368107016	0.367914541	0.323452988	0.315850255	0.373785006	0.324126648	0.360023097	0.316427678	0.316235204	0.371090367	0.375517275	0.379751708	0.37099413	0.371667789	0.368684438	0.381195265	0.377826966	0.373303821	0.371282841	0.368107016	0.378789337	0.379944182	0.373303821	0.373496295	0.371956501	0.370801655	0.3753248	0.371186604	0.372245212	0.379174285	0.37465114	0.373977481	0.369743047	0.37667212	0.370127995	0.374073718	0.365797325	0.382061399	0.371475315	0.375517275	0.372630161	0.370705418	0.370031758
SM120-42	0.352131652	0.364450005	0.352805312	0.357520932	0.367337119	0.360792994	0.352035415	0.351650467	0.315657781	0.316138966	0.356173612	0.32172072	0.352997787	0.312770667	0.31267443	0.353190261	0.358002117	0.364738716	0.35521124	0.353863921	0.350110673	0.362332788	0.360311808	0.357039746	0.356751035	0.352420364	0.363872582	0.364642479	0.355981138	0.355307478	0.355115003	0.3558849	0.357809643	0.357039746	0.354826292	0.362717737	0.358290829	0.357328457	0.353575209	0.360023097	0.352324127	0.356462323	0.350495621	0.367818304	0.355018766	0.358194591	0.356847272	0.356269849	0.354248869
SM120-43	0.418631508	0.43297084	0.418342797	0.420652488	0.433163314	0.429025118	0.417957848	0.419112694	0.37465114	0.367529593	0.424694447	0.375132326	0.415359446	0.367818304	0.36762583	0.42122991	0.425656818	0.430853623	0.421711096	0.421614859	0.41622558	0.430757386	0.427581561	0.424405736	0.422384756	0.419208931	0.431046098	0.430468675	0.423828313	0.423732076	0.423635839	0.420267539	0.425464344	0.423732076	0.42190357	0.429891252	0.425656818	0.42325089	0.422096045	0.42729285	0.418920219	0.423539602	0.418342797	0.435761717	0.422673467	0.42527187	0.422865942	0.421999808	0.419593879
SM120-44	0.350399384	0.365316139	0.351746704	0.353094024	0.366567222	0.359734386	0.348474642	0.350014436	0.314117987	0.316427678	0.357039746	0.326051391	0.345876239	0.316812626	0.317390049	0.353960158	0.357617169	0.363295159	0.353094024	0.353478972	0.349148301	0.362236551	0.35857954	0.353960158	0.355115003	0.350110673	0.36127418	0.362525262	0.355307478	0.357424694	0.353478972	0.353190261	0.35790588	0.354248869	0.355115003	0.35790588	0.357135983	0.356751035	0.351361755	0.36060052	0.351650467	0.354441343	0.347127322	0.365412376	0.352997787	0.356366086	0.355403715	0.353960158	0.353478972
SM120-45	0.399095371	0.413049755	0.398710422	0.401501299	0.414493312	0.407756713	0.398229237	0.399191608	0.344721394	0.340968146	0.405062073	0.35088057	0.393128669	0.341545568	0.341449331	0.401405062	0.405254547	0.411125012	0.401020114	0.402367433	0.399095371	0.411317486	0.408045424	0.404099702	0.403522279	0.398614185	0.410547589	0.411028775	0.403426042	0.403041093	0.403426042	0.400923876	0.404869599	0.40448465	0.401982485	0.409970166	0.404677124	0.40448465	0.400731402	0.406313156	0.400153979	0.403618516	0.397844288	0.41487826	0.402271196	0.40448465	0.403907227	0.402078722	0.401693773
SM120-46	0.408719084	0.422673467	0.409007795	0.411606198	0.422962179	0.419208931	0.40785295	0.409585218	0.361081705	0.360889231	0.41353094	0.364450005	0.404677124	0.35790588	0.357713406	0.412376095	0.415744394	0.420556251	0.410740064	0.412376095	0.408141661	0.42122991	0.418150322	0.415070734	0.413242229	0.408911558	0.419978828	0.421037436	0.414493312	0.413915889	0.412472332	0.411413723	0.415744394	0.41353094	0.412472332	0.420460013	0.415840631	0.414012126	0.411125012	0.417765374	0.410547589	0.413723414	0.40852661	0.424020787	0.411798672	0.415936868	0.412953517	0.411028775	0.412087383
SM120-47	0.332499278	0.348763353	0.335386392	0.337407372	0.349148301	0.343566548	0.333172938	0.333557887	0.281397363	0.273602156	0.339909537	0.283322106	0.330863247	0.27379463	0.27379463	0.336637475	0.34116062	0.347800982	0.336541238	0.338754692	0.334905206	0.347608507	0.342219228	0.337888557	0.338562217	0.334424021	0.348282167	0.347223559	0.339428351	0.340005774	0.339043403	0.33846598	0.341930517	0.337984795	0.338177269	0.345780002	0.341256857	0.339717063	0.336733712	0.343085362	0.334808969	0.339524589	0.332884227	0.349437013	0.338850929	0.34048696	0.339620826	0.336060052	0.338273506
SM120-48	0.352516601	0.368203253	0.355115003	0.357713406	0.369261861	0.36493119	0.352805312	0.351939178	0.317390049	0.319507266	0.359060726	0.32874603	0.353671446	0.318833606	0.319122317	0.357039746	0.361081705	0.366182273	0.355499952	0.355403715	0.353575209	0.36493119	0.35992686	0.358675777	0.357520932	0.353767684	0.36897315	0.366374747	0.35857954	0.358002117	0.35790588	0.357520932	0.360215571	0.359156963	0.356462323	0.363872582	0.360023097	0.35723222	0.355403715	0.362621499	0.354152632	0.357135983	0.352516601	0.371379078	0.3558849	0.358964488	0.358002117	0.357809643	0.356751035
SM120-49	0.383793668	0.401405062	0.386777019	0.38908671	0.401501299	0.396208257	0.383504956	0.386584544	0.348763353	0.348570879	0.392839958	0.35790588	0.382446348	0.34818593	0.350303147	0.389567895	0.394283515	0.400250217	0.387354441	0.388797998	0.386007122	0.398999134	0.395630834	0.391107689	0.391877586	0.385814647	0.397651814	0.401886248	0.393128669	0.391396401	0.391300164	0.389952844	0.394860937	0.391685112	0.390915215	0.395823309	0.39409104	0.391877586	0.388990473	0.395149649	0.38706573	0.393994803	0.386103359	0.400538928	0.389471658	0.392358772	0.389375421	0.390530267	0.389182947
SM120-5	0.350110673	0.36897315	0.352901549	0.354152632	0.365893562	0.361081705	0.35222789	0.350495621	0.307381388	0.30025984	0.356943509	0.310460976	0.35222789	0.300452315	0.303146954	0.354633818	0.357713406	0.365797325	0.354345106	0.355403715	0.350784333	0.362910211	0.358194591	0.354826292	0.356077375	0.350495621	0.36627851	0.365316139	0.355115003	0.354152632	0.355499952	0.354056395	0.356173612	0.358290829	0.353575209	0.364161293	0.356943509	0.354922529	0.352612838	0.360311808	0.350591858	0.356366086	0.351169281	0.368876913	0.354248869	0.357520932	0.355018766	0.354826292	0.354826292
SM120-50	0.364546242	0.37936676	0.369358098	0.367818304	0.382350111	0.374073718	0.365412376	0.365989799	0.323934174	0.324222885	0.372148975	0.333942835	0.363391396	0.325762679	0.322105668	0.370801655	0.374362429	0.380232894	0.368588201	0.369839284	0.365797325	0.38004042	0.374169955	0.372341449	0.372148975	0.366855933	0.380232894	0.377057069	0.373015109	0.372341449	0.370224233	0.369358098	0.374554903	0.371090367	0.370512944	0.376768357	0.374073718	0.372148975	0.367722067	0.374554903	0.36762583	0.371764027	0.364738716	0.383120008	0.370801655	0.372533924	0.369358098	0.368684438	0.36964681
SM120-51	0.330285824	0.343374074	0.332980464	0.335097681	0.347319796	0.338177269	0.330574536	0.330670773	0.281589837	0.281589837	0.339428351	0.29053989	0.326147628	0.280338755	0.281397363	0.333365412	0.338562217	0.340775671	0.334616495	0.332210567	0.331921855	0.345106342	0.341449331	0.336060052	0.335867578	0.329804639	0.34183428	0.343759022	0.336637475	0.336637475	0.335867578	0.335771341	0.340294486	0.334424021	0.335482629	0.340198248	0.338562217	0.33711866	0.333172938	0.340198248	0.333172938	0.335675103	0.330285824	0.345395053	0.335193918	0.338273506	0.335193918	0.332306804	0.334231547
SM120-52	0.389471658	0.404292176	0.390434029	0.394379752	0.404869599	0.400250217	0.388028101	0.389567895	0.348089693	0.347416033	0.397748051	0.355499952	0.387835627	0.346646136	0.34818593	0.392743721	0.398614185	0.40246367	0.393609855	0.394187277	0.390626504	0.402174959	0.39880666	0.395919546	0.395534597	0.390049081	0.401116351	0.401693773	0.395053412	0.39341738	0.392647483	0.39341738	0.395342123	0.394668463	0.393321143	0.400635165	0.396978154	0.3947647	0.392743721	0.397844288	0.390818978	0.394283515	0.389279184	0.406601867	0.393032432	0.394668463	0.39409104	0.392551246	0.391877586
SM120-53	0.347416033	0.365893562	0.350784333	0.353960158	0.363583871	0.358387066	0.349437013	0.347416033	0.306515254	0.303050717	0.355788663	0.310076027	0.345876239	0.297757675	0.30228082	0.353094024	0.355788663	0.360792994	0.351650467	0.352420364	0.348474642	0.360792994	0.356654797	0.354056395	0.353478972	0.348763353	0.362525262	0.361562891	0.353767684	0.353478972	0.353478972	0.351842941	0.356366086	0.354345106	0.35222789	0.358868251	0.356173612	0.354056395	0.350014436	0.358387066	0.349052064	0.354056395	0.347319796	0.364738716	0.350591858	0.354826292	0.352516601	0.351650467	0.350014436
SM120-54	0.394379752	0.410451352	0.39745934	0.399576557	0.410932538	0.406313156	0.394283515	0.39409104	0.354633818	0.352420364	0.401308825	0.359445674	0.39409104	0.35020691	0.352805312	0.398133	0.400827639	0.410355115	0.397844288	0.400057742	0.3947647	0.406890578	0.404099702	0.399576557	0.401501299	0.395534597	0.408622847	0.408141661	0.399961505	0.399769031	0.400731402	0.398614185	0.401597536	0.400731402	0.398036763	0.40785295	0.401405062	0.400057742	0.397651814	0.402848619	0.396015783	0.400153979	0.395053412	0.411125012	0.398036763	0.40313733	0.399384082	0.399384082	0.399865268
SM120-6	0.383408719	0.395053412	0.384467327	0.385622173	0.398133	0.392839958	0.383408719	0.382927533	0.334616495	0.32874603	0.389952844	0.337022423	0.379462997	0.328553556	0.32941969	0.387354441	0.389567895	0.394957174	0.38639207	0.385622173	0.382542585	0.39409104	0.392743721	0.388220575	0.387835627	0.383216245	0.39678568	0.395342123	0.388509287	0.387258204	0.387546916	0.385814647	0.390049081	0.387643153	0.385910884	0.393898566	0.390145318	0.38706573	0.38571841	0.391107689	0.382542585	0.388701761	0.380329131	0.398999134	0.38773939	0.388990473	0.386680781	0.385910884	0.386777019
SM120-7	0.355692426	0.37099413	0.359445674	0.360696757	0.373688769	0.366663459	0.357135983	0.357328457	0.307670099	0.300356077	0.363295159	0.308536233	0.354826292	0.297468964	0.297950149	0.359638148	0.363295159	0.371090367	0.360408045	0.361177942	0.356077375	0.369165624	0.364834953	0.360504283	0.361659128	0.356077375	0.371860264	0.37099413	0.36127418	0.362044077	0.361851602	0.360023097	0.362044077	0.363968819	0.360119334	0.36695217	0.363102685	0.362813974	0.359638148	0.36627851	0.3558849	0.361659128	0.355403715	0.373496295	0.361177942	0.363295159	0.36127418	0.360985468	0.360215571
SM120-8	0.409104032	0.424501973	0.410258878	0.413915889	0.424501973	0.419112694	0.410451352	0.409104032	0.358964488	0.352035415	0.415070734	0.358387066	0.40583197	0.355307478	0.354056395	0.413819652	0.415455683	0.423539602	0.411606198	0.413338466	0.409392744	0.420556251	0.419016457	0.414782023	0.415166971	0.409585218	0.422384756	0.422865942	0.413915889	0.413049755	0.413338466	0.412087383	0.416033106	0.415359446	0.412664806	0.421133673	0.415744394	0.414108363	0.411125012	0.417861611	0.410066404	0.415455683	0.409007795	0.426426715	0.413242229	0.416129343	0.414012126	0.413242229	0.412761043
SM120-9	0.339620826	0.353190261	0.342892888	0.347031085	0.358098354	0.351457992	0.340390723	0.340679434	0.299778655	0.305456645	0.346646136	0.308536233	0.336926186	0.30025984	0.299008758	0.346261188	0.35020691	0.352805312	0.346453662	0.343855259	0.339620826	0.355115003	0.350110673	0.345202579	0.346934847	0.341738043	0.352131652	0.353767684	0.348282167	0.347704744	0.346261188	0.343951496	0.34953325	0.345587528	0.347704744	0.351169281	0.348282167	0.347319796	0.344817631	0.351073044	0.341449331	0.347608507	0.339428351	0.356173612	0.345298816	0.347223559	0.345683765	0.343855259	0.343085362
SM136-1	0.351073044	0.363583871	0.355403715	0.357520932	0.36897315	0.360696757	0.351265518	0.353575209	0.325858916	0.33211433	0.358387066	0.342989125	0.350399384	0.33278799	0.332306804	0.354922529	0.362429025	0.36060052	0.35723222	0.35155423	0.351361755	0.366374747	0.361947839	0.3592532	0.357520932	0.352324127	0.363583871	0.362044077	0.3592532	0.35992686	0.356173612	0.354345106	0.362429025	0.352516601	0.358098354	0.360119334	0.361370417	0.35857954	0.355307478	0.362910211	0.356366086	0.357713406	0.353190261	0.364065056	0.356462323	0.360889231	0.354152632	0.352612838	0.355499952
SM136-10	0.310845924	0.324511597	0.314599172	0.314599172	0.326340102	0.320180926	0.312097007	0.310172264	0.272543547	0.274853238	0.317005101	0.28351458	0.310557213	0.272351073	0.271388702	0.313829275	0.318641132	0.322201905	0.314310461	0.313829275	0.309691079	0.323934174	0.319411029	0.315080358	0.313925512	0.308536233	0.324607834	0.323356751	0.316716389	0.315369069	0.315176595	0.314214224	0.317101338	0.314695409	0.316042729	0.321335771	0.317293812	0.315369069	0.312770667	0.320277163	0.310364739	0.316620152	0.31065345	0.326147628	0.31402175	0.316716389	0.314406698	0.314502935	0.314791647
SM136-2	0.374747378	0.38571841	0.3753248	0.378211914	0.388605524	0.383023771	0.372918872	0.373688769	0.335675103	0.337599846	0.381483977	0.343181599	0.371090367	0.337599846	0.337311135	0.378500626	0.383504956	0.38706573	0.376383409	0.376479646	0.371764027	0.386680781	0.381099028	0.37936676	0.380425368	0.375613512	0.386199596	0.386199596	0.381291502	0.380329131	0.375421037	0.375517275	0.381580214	0.378115677	0.379847945	0.382446348	0.382350111	0.380329131	0.375709749	0.38369743	0.376575883	0.379751708	0.373881243	0.387643153	0.37801944	0.380521605	0.37599846	0.376383409	0.376575883
SM136-3	0.320277163	0.335001444	0.322683091	0.325377731	0.336733712	0.328361082	0.321432008	0.320469637	0.281686074	0.283707054	0.32874603	0.291790973	0.317101338	0.280050043	0.279183909	0.325281494	0.329034742	0.333942835	0.323260514	0.32239438	0.317293812	0.335001444	0.330189587	0.325570205	0.325377731	0.320565874	0.333557887	0.331248196	0.327013762	0.325955153	0.325955153	0.324126648	0.33144067	0.32739871	0.325762679	0.330574536	0.328938504	0.326917525	0.322298143	0.329997113	0.322971803	0.327591185	0.318737369	0.336733712	0.325473968	0.327783659	0.323452988	0.322586854	0.324607834
SM136-4	0.401982485	0.417187951	0.403041093	0.405543259	0.417476662	0.411509961	0.40246367	0.401501299	0.355499952	0.354730055	0.40717929	0.363102685	0.399287845	0.355692426	0.352612838	0.404677124	0.409585218	0.414300837	0.404965836	0.404388413	0.40246367	0.41622558	0.412087383	0.407756713	0.406890578	0.402944856	0.414685786	0.415840631	0.408334135	0.407660475	0.407564238	0.405447021	0.410162641	0.406698104	0.406794341	0.413242229	0.410643826	0.408141661	0.404773362	0.411894909	0.404388413	0.408815321	0.402752382	0.418535271	0.405928207	0.40785295	0.40583197	0.405062073	0.40448465
SM136-5	0.313636801	0.326628813	0.317101338	0.318256183	0.331825618	0.323260514	0.315946492	0.317390049	0.282648446	0.291117313	0.325089019	0.297757675	0.315561544	0.286979117	0.288133962	0.317967472	0.323164277	0.327591185	0.319411029	0.318063709	0.314117987	0.329708402	0.325089019	0.319603503	0.321143297	0.316908863	0.328168607	0.329227216	0.322490617	0.32239438	0.31902608	0.319314792	0.324800308	0.317390049	0.320277163	0.324704071	0.324896545	0.32239438	0.315754018	0.326725051	0.317486286	0.323164277	0.313925512	0.329227216	0.321528246	0.323549225	0.319507266	0.318641132	0.318641132
SM136-6	0.398421711	0.413242229	0.402271196	0.40448465	0.416129343	0.408141661	0.398229237	0.400346454	0.356462323	0.349629487	0.406986816	0.363487634	0.396978154	0.35521124	0.352324127	0.403329805	0.408334135	0.411702435	0.40448465	0.404580887	0.398999134	0.413338466	0.409873929	0.405350784	0.405735733	0.401597536	0.412376095	0.412953517	0.40717929	0.40583197	0.405447021	0.403233568	0.408815321	0.403426042	0.404195939	0.411991146	0.408237898	0.405928207	0.402848619	0.409488981	0.401693773	0.40717929	0.400346454	0.414493312	0.404773362	0.407083053	0.403714753	0.404003465	0.402944856
SM136-7	0.361177942	0.376768357	0.362140314	0.365508613	0.378596863	0.372341449	0.360696757	0.361562891	0.324319122	0.327302473	0.369165624	0.333172938	0.362236551	0.324704071	0.324992782	0.365893562	0.369550573	0.37465114	0.365989799	0.365123665	0.360889231	0.375805986	0.372437686	0.367722067	0.366855933	0.362910211	0.375805986	0.375421037	0.36829949	0.368684438	0.366567222	0.364738716	0.371282841	0.366567222	0.367240882	0.370705418	0.369743047	0.366470985	0.364257531	0.371090367	0.363583871	0.368491964	0.36060052	0.37801944	0.366759696	0.368876913	0.365027428	0.36560485	0.365123665
SM136-8	0.365508613	0.381772688	0.367914541	0.371475315	0.381195265	0.375132326	0.367914541	0.363583871	0.329997113	0.328842267	0.372341449	0.335001444	0.365508613	0.325762679	0.328264845	0.369069387	0.373496295	0.378308151	0.367818304	0.368588201	0.36627851	0.3786931	0.374554903	0.372533924	0.36897315	0.365989799	0.377442017	0.379174285	0.371764027	0.371860264	0.371090367	0.37099413	0.373881243	0.371282841	0.370897892	0.378404388	0.371860264	0.371475315	0.368684438	0.376094697	0.367144644	0.371764027	0.367240882	0.382927533	0.370416707	0.372341449	0.371282841	0.368684438	0.368780676
SM136-9	0.36829949	0.380232894	0.37032047	0.371186604	0.384082379	0.376190934	0.366663459	0.367144644	0.331536907	0.33711866	0.374362429	0.345683765	0.365123665	0.335867578	0.334135309	0.370609181	0.376575883	0.381002791	0.370416707	0.369550573	0.366567222	0.380906554	0.377730729	0.37465114	0.371571552	0.368203253	0.379751708	0.380906554	0.373881243	0.373111346	0.371475315	0.371571552	0.376575883	0.371282841	0.371282841	0.3786931	0.377249543	0.374843615	0.369935521	0.377923203	0.370705418	0.374554903	0.367240882	0.384756039	0.372052738	0.376094697	0.370224233	0.369069387	0.371186604
SM151-01	0.366470985	0.379847945	0.369743047	0.371282841	0.38369743	0.377153306	0.368395727	0.36829949	0.32941969	0.321432008	0.373400058	0.332210567	0.366470985	0.322490617	0.322009431	0.371282841	0.374458666	0.382061399	0.369743047	0.369165624	0.368203253	0.379944182	0.377153306	0.372630161	0.372726398	0.368203253	0.380329131	0.380329131	0.372533924	0.373111346	0.37099413	0.370224233	0.373977481	0.372533924	0.370801655	0.377634491	0.374554903	0.373111346	0.370127995	0.375902223	0.368395727	0.373303821	0.366855933	0.382831296	0.371090367	0.372630161	0.370031758	0.37032047	0.371186604
SM151-02	0.367240882	0.385525936	0.371475315	0.373592532	0.384756039	0.379655471	0.368588201	0.367337119	0.331825618	0.333172938	0.373881243	0.341545568	0.371667789	0.330670773	0.330863247	0.373111346	0.376190934	0.383986142	0.370031758	0.373111346	0.369358098	0.381483977	0.375902223	0.373015109	0.372918872	0.368588201	0.383408719	0.382157636	0.373207583	0.373688769	0.372822635	0.370416707	0.375517275	0.376575883	0.372533924	0.380425368	0.375709749	0.374362429	0.371571552	0.376960831	0.369550573	0.374266192	0.368107016	0.385622173	0.372630161	0.374747378	0.373111346	0.372245212	0.373977481
SM151-03	0.352612838	0.365701087	0.355499952	0.357328457	0.369358098	0.362525262	0.353382735	0.353382735	0.314695409	0.316331441	0.359541911	0.323549225	0.350399384	0.315657781	0.316812626	0.357713406	0.360696757	0.367433356	0.357135983	0.357713406	0.354730055	0.36829949	0.362621499	0.358387066	0.359445674	0.354152632	0.365219902	0.365316139	0.358868251	0.361081705	0.359638148	0.357520932	0.363295159	0.358290829	0.357617169	0.364353768	0.362910211	0.360792994	0.35723222	0.364450005	0.355596189	0.359445674	0.353575209	0.368010779	0.35790588	0.360985468	0.356077375	0.355499952	0.357039746
SM151-04	0.365027428	0.382157636	0.368780676	0.372341449	0.384274853	0.376575883	0.368010779	0.369165624	0.325858916	0.326436339	0.373496295	0.33846598	0.365316139	0.329515927	0.328361082	0.372052738	0.376575883	0.380521605	0.37032047	0.37032047	0.367144644	0.379944182	0.37667212	0.373688769	0.371282841	0.367529593	0.380425368	0.380329131	0.375421037	0.374266192	0.372148975	0.370224233	0.376479646	0.373785006	0.371860264	0.378211914	0.376190934	0.373400058	0.369935521	0.376575883	0.37099413	0.375036089	0.366470985	0.383986142	0.371475315	0.375613512	0.372630161	0.370031758	0.371282841
SM151-05	0.353190261	0.36964681	0.355403715	0.358675777	0.370224233	0.362813974	0.353382735	0.354056395	0.318448657	0.319122317	0.360792994	0.327879896	0.354152632	0.316235204	0.31767876	0.356462323	0.361466654	0.367144644	0.35723222	0.358002117	0.351842941	0.365701087	0.362429025	0.359830623	0.358483303	0.355403715	0.366086036	0.36829949	0.359060726	0.36127418	0.359060726	0.358290829	0.361177942	0.359060726	0.357617169	0.363776345	0.361177942	0.3592532	0.356269849	0.363102685	0.356751035	0.360215571	0.354537581	0.36762583	0.358868251	0.359638148	0.358964488	0.356269849	0.35655856
SM158-1	0.373303821	0.387835627	0.377057069	0.377634491	0.388990473	0.383312482	0.373881243	0.3753248	0.343566548	0.344240208	0.380329131	0.352420364	0.373207583	0.341545568	0.343759022	0.377249543	0.383023771	0.386873256	0.377153306	0.378211914	0.375228563	0.386969493	0.380232894	0.380906554	0.377923203	0.375902223	0.386007122	0.387258204	0.379078048	0.379078048	0.379751708	0.377538254	0.380521605	0.3786931	0.378211914	0.385429699	0.381291502	0.381002791	0.377442017	0.383793668	0.375902223	0.380617842	0.373785006	0.390241555	0.377153306	0.381387739	0.378885574	0.378885574	0.376383409
SM158-10	0.389664132	0.404195939	0.391588875	0.395534597	0.406601867	0.398517948	0.389856607	0.390530267	0.348089693	0.35088057	0.395823309	0.357809643	0.388990473	0.348282167	0.349918198	0.392455009	0.398421711	0.404099702	0.392839958	0.393706092	0.390530267	0.404099702	0.400153979	0.397266866	0.394668463	0.390818978	0.405447021	0.404292176	0.395630834	0.395149649	0.394668463	0.393706092	0.398421711	0.395534597	0.395630834	0.402174959	0.398614185	0.395245886	0.392455009	0.399384082	0.390722741	0.395342123	0.391107689	0.406794341	0.394572226	0.395919546	0.396015783	0.394187277	0.392358772
SM158-11	0.387161967	0.402078722	0.38908671	0.392262535	0.403522279	0.397844288	0.388316813	0.388797998	0.345395053	0.347416033	0.395245886	0.352420364	0.38369743	0.343566548	0.345972476	0.392070061	0.396208257	0.400346454	0.391877586	0.390049081	0.386777019	0.402271196	0.398229237	0.394283515	0.393224906	0.388894235	0.398614185	0.401116351	0.393994803	0.394187277	0.391492638	0.391492638	0.396208257	0.39341738	0.391781349	0.399865268	0.396304494	0.393513618	0.391203926	0.397074391	0.389471658	0.394187277	0.386969493	0.401886248	0.393224906	0.394283515	0.392936195	0.391300164	0.392358772
SM158-12	0.313155615	0.318544895	0.313540564	0.312481956	0.328842267	0.313636801	0.309017419	0.310942161	0.275719373	0.289962468	0.318737369	0.299104995	0.30497546	0.283707054	0.285150611	0.315080358	0.320469637	0.318256183	0.315080358	0.310460976	0.310942161	0.325281494	0.321239534	0.314887884	0.312866904	0.311423347	0.31902608	0.31902608	0.32104706	0.318544895	0.314984121	0.316138966	0.323549225	0.312289481	0.31969974	0.317005101	0.322586854	0.320084689	0.314599172	0.324030411	0.315850255	0.317774998	0.310460976	0.320758349	0.317293812	0.32104706	0.314117987	0.311423347	0.314599172
SM158-13	0.324511597	0.337888557	0.326436339	0.329708402	0.34116062	0.334135309	0.325377731	0.323452988	0.270041382	0.260995092	0.332210567	0.272351073	0.321239534	0.262438649	0.264170917	0.326821288	0.332403041	0.337503609	0.32874603	0.32941969	0.324511597	0.336252526	0.333365412	0.328938504	0.330285824	0.325089019	0.338369743	0.339043403	0.33076701	0.33009335	0.330574536	0.326917525	0.33278799	0.33009335	0.329130979	0.33779232	0.331825618	0.329515927	0.326532576	0.333076701	0.325858916	0.329804639	0.322490617	0.34048696	0.330478299	0.33144067	0.329612164	0.326628813	0.329130979
SM158-14	0.38369743	0.399095371	0.386584544	0.387450678	0.399576557	0.393032432	0.383601193	0.385622173	0.338369743	0.336829949	0.391011452	0.345395053	0.378115677	0.337599846	0.337214898	0.388316813	0.392455009	0.398036763	0.388028101	0.388124338	0.384948513	0.396978154	0.393321143	0.390626504	0.38976037	0.384852276	0.397170628	0.398902897	0.389375421	0.389375421	0.389279184	0.388701761	0.392262535	0.390049081	0.387931864	0.395919546	0.392839958	0.390915215	0.38773939	0.393994803	0.38639207	0.390049081	0.385333462	0.400057742	0.38773939	0.391203926	0.387450678	0.386680781	0.388509287
SM158-15	0.376960831	0.392455009	0.379174285	0.381483977	0.394475989	0.388124338	0.378404388	0.379751708	0.332595515	0.336541238	0.385237225	0.343855259	0.375805986	0.336348763	0.335097681	0.382157636	0.385910884	0.391781349	0.382638822	0.382061399	0.377730729	0.390722741	0.387643153	0.38369743	0.383312482	0.378404388	0.389279184	0.392358772	0.383601193	0.383504956	0.383023771	0.379559234	0.385333462	0.38437109	0.381483977	0.390241555	0.385429699	0.383986142	0.379944182	0.386584544	0.379174285	0.383793668	0.377442017	0.394475989	0.383312482	0.384852276	0.382061399	0.381868925	0.381483977
SM158-16	0.387258204	0.405350784	0.390818978	0.394379752	0.404388413	0.401308825	0.390145318	0.388797998	0.349052064	0.342989125	0.395630834	0.351842941	0.391300164	0.347704744	0.34683861	0.393802329	0.39611202	0.403329805	0.391492638	0.392839958	0.388509287	0.401116351	0.397651814	0.394379752	0.394187277	0.388797998	0.403041093	0.402559908	0.393706092	0.392936195	0.392647483	0.392358772	0.397266866	0.396304494	0.392070061	0.401790011	0.395053412	0.394668463	0.390145318	0.397074391	0.388797998	0.395245886	0.387450678	0.405928207	0.392455009	0.395053412	0.393802329	0.393128669	0.392358772
SM158-17	0.340294486	0.357135983	0.343855259	0.345876239	0.356462323	0.350399384	0.342796651	0.340775671	0.305552882	0.30295448	0.347319796	0.312385718	0.344240208	0.302473294	0.306611491	0.343470311	0.348667116	0.357135983	0.343855259	0.346357425	0.341256857	0.352901549	0.35020691	0.345010105	0.345972476	0.34048696	0.357039746	0.3558849	0.347031085	0.346742373	0.347704744	0.344240208	0.349052064	0.346934847	0.346068713	0.353863921	0.346934847	0.346934847	0.343181599	0.349340776	0.34116062	0.347031085	0.340390723	0.358290829	0.344913868	0.348282167	0.347127322	0.344528919	0.345780002
SM158-18	0.3558849	0.373400058	0.360408045	0.364257531	0.373207583	0.366086036	0.360119334	0.356847272	0.305937831	0.291502262	0.365316139	0.30295448	0.352516601	0.293523241	0.29323453	0.36127418	0.36493119	0.371186604	0.360696757	0.361466654	0.358868251	0.371571552	0.367722067	0.362813974	0.363295159	0.357809643	0.371667789	0.371090367	0.363487634	0.363006448	0.362910211	0.361081705	0.366086036	0.362910211	0.361947839	0.369743047	0.365508613	0.363006448	0.360215571	0.366663459	0.360119334	0.363968819	0.357135983	0.373496295	0.361562891	0.366567222	0.362813974	0.361851602	0.361466654
SM158-19	0.34616495	0.364065056	0.350014436	0.353671446	0.363006448	0.357039746	0.348378404	0.346261188	0.298720046	0.294966798	0.354633818	0.301510923	0.347031085	0.292079684	0.297276489	0.350688095	0.354826292	0.360119334	0.351361755	0.351939178	0.347031085	0.359638148	0.356173612	0.352805312	0.353286498	0.34751227	0.362236551	0.361081705	0.352805312	0.351939178	0.353190261	0.349725724	0.354441343	0.354537581	0.352131652	0.358483303	0.354152632	0.353190261	0.350303147	0.356943509	0.347993456	0.352805312	0.346646136	0.364161293	0.351746704	0.353671446	0.352901549	0.351842941	0.351073044
SM158-2	0.363102685	0.375902223	0.363295159	0.36560485	0.377923203	0.370897892	0.36127418	0.36127418	0.319122317	0.321335771	0.370609181	0.331151958	0.360504283	0.322201905	0.318641132	0.365893562	0.370512944	0.376094697	0.365508613	0.367240882	0.361659128	0.375421037	0.37099413	0.369358098	0.368203253	0.362910211	0.376094697	0.3753248	0.367433356	0.367722067	0.367144644	0.366086036	0.369069387	0.368684438	0.367048407	0.373496295	0.371090367	0.368395727	0.364546242	0.371956501	0.364642479	0.367337119	0.36060052	0.378404388	0.366086036	0.369069387	0.365508613	0.36829949	0.36560485
SM158-20	0.329034742	0.342122991	0.329997113	0.332884227	0.344240208	0.336445	0.328168607	0.328168607	0.290347416	0.289385045	0.336829949	0.299104995	0.324126648	0.288422673	0.289288808	0.334327784	0.336637475	0.340390723	0.331344433	0.332884227	0.329130979	0.342122991	0.338177269	0.33346165	0.332403041	0.327494948	0.3398133	0.340968146	0.334905206	0.334327784	0.335193918	0.331825618	0.339235877	0.334039072	0.334231547	0.340968146	0.337022423	0.335771341	0.332018093	0.338369743	0.330478299	0.334905206	0.327879896	0.342700414	0.333172938	0.336541238	0.334135309	0.332499278	0.331633144
SM158-21	0.357713406	0.371186604	0.359734386	0.362332788	0.374747378	0.367048407	0.357135983	0.356847272	0.316138966	0.317774998	0.365893562	0.326532576	0.354730055	0.318929843	0.316716389	0.361947839	0.365219902	0.369165624	0.360311808	0.364065056	0.358772014	0.371379078	0.36762583	0.363487634	0.364257531	0.357135983	0.370127995	0.371475315	0.364065056	0.364353768	0.361755365	0.359830623	0.36695217	0.363102685	0.361466654	0.369069387	0.36493119	0.363776345	0.359830623	0.367048407	0.359541911	0.362717737	0.357039746	0.375613512	0.361370417	0.36560485	0.363968819	0.35992686	0.360408045
SM158-22	0.404388413	0.420075065	0.408237898	0.411413723	0.421614859	0.415263209	0.406120681	0.405735733	0.363198922	0.36127418	0.413049755	0.368203253	0.402656145	0.360985468	0.361177942	0.409392744	0.413723414	0.418631508	0.409873929	0.410355115	0.406698104	0.418054085	0.414974497	0.411798672	0.41218362	0.406698104	0.417957848	0.420460013	0.411894909	0.412087383	0.411509961	0.408141661	0.413049755	0.411798672	0.408719084	0.417957848	0.414397074	0.412472332	0.409392744	0.415648157	0.407660475	0.411028775	0.407468001	0.421999808	0.411028775	0.413915889	0.411221249	0.410162641	0.411317486
SM158-23	0.38706573	0.400923876	0.388990473	0.391492638	0.404003465	0.396689443	0.387643153	0.38841305	0.33913964	0.333942835	0.39611202	0.341449331	0.380617842	0.332210567	0.332499278	0.391492638	0.396496969	0.400346454	0.391781349	0.390818978	0.386777019	0.401886248	0.398036763	0.393994803	0.392743721	0.388316813	0.400827639	0.400538928	0.395245886	0.39409104	0.392455009	0.392936195	0.395919546	0.394283515	0.392070061	0.399287845	0.395342123	0.393609855	0.390626504	0.397651814	0.389664132	0.395245886	0.388316813	0.401597536	0.393032432	0.3947647	0.392358772	0.391300164	0.389952844
SM158-24	0.406216918	0.421807333	0.409007795	0.411606198	0.421326148	0.415936868	0.406601867	0.406024444	0.360311808	0.357039746	0.413915889	0.367144644	0.405735733	0.360408045	0.356654797	0.412376095	0.41487826	0.421326148	0.409585218	0.411317486	0.40650563	0.417284188	0.415840631	0.411702435	0.412761043	0.406890578	0.418823982	0.420363776	0.413338466	0.411798672	0.410932538	0.410258878	0.414397074	0.413242229	0.410740064	0.419690116	0.413627177	0.413145992	0.410258878	0.416803003	0.40785295	0.41218362	0.40717929	0.422769705	0.411606198	0.414782023	0.411125012	0.409777692	0.410836301
SM158-25	0.361466654	0.373688769	0.362332788	0.364065056	0.378308151	0.369454335	0.360889231	0.360889231	0.312193244	0.316812626	0.370416707	0.327976133	0.352997787	0.315657781	0.316812626	0.364353768	0.370609181	0.373111346	0.364738716	0.362429025	0.360408045	0.375421037	0.371090367	0.368010779	0.36627851	0.362910211	0.372822635	0.373496295	0.368107016	0.36762583	0.366759696	0.363295159	0.370512944	0.364642479	0.366182273	0.369165624	0.371860264	0.36762583	0.363872582	0.373015109	0.365412376	0.36829949	0.362332788	0.374554903	0.365797325	0.36897315	0.36493119	0.365027428	0.365123665
SM158-3	0.326917525	0.34116062	0.328649793	0.332884227	0.345395053	0.336637475	0.328457319	0.328457319	0.292368396	0.297372726	0.335771341	0.307285151	0.328168607	0.292272159	0.296121644	0.331633144	0.337214898	0.34116062	0.331344433	0.33144067	0.326436339	0.34183428	0.33779232	0.333172938	0.333557887	0.328649793	0.343085362	0.340968146	0.334039072	0.334520258	0.33346165	0.331921855	0.336637475	0.331729381	0.33278799	0.340294486	0.336637475	0.334424021	0.329997113	0.338562217	0.329515927	0.334135309	0.326821288	0.343951496	0.333942835	0.335675103	0.331055721	0.329227216	0.331248196
SM158-4	0.407756713	0.42325089	0.40852661	0.412664806	0.421999808	0.41622558	0.407083053	0.40717929	0.361947839	0.358387066	0.413915889	0.367914541	0.403329805	0.360119334	0.3592532	0.411894909	0.415166971	0.419112694	0.409873929	0.411991146	0.408719084	0.419786354	0.417284188	0.413915889	0.412664806	0.408815321	0.421999808	0.421518622	0.413627177	0.413338466	0.411991146	0.409970166	0.415744394	0.41353094	0.411413723	0.419401405	0.415936868	0.412953517	0.409681455	0.416321817	0.409777692	0.414397074	0.409104032	0.424790684	0.410643826	0.413434703	0.412279858	0.410643826	0.411317486
SM158-5	0.36627851	0.379078048	0.367818304	0.369165624	0.382061399	0.375517275	0.365027428	0.364642479	0.323260514	0.323645462	0.371860264	0.331729381	0.363006448	0.323164277	0.320662111	0.36897315	0.374939852	0.379174285	0.369454335	0.36695217	0.365219902	0.378308151	0.375805986	0.372437686	0.372148975	0.36695217	0.378115677	0.377730729	0.372533924	0.371571552	0.372341449	0.369550573	0.373400058	0.371282841	0.36964681	0.377249543	0.374266192	0.372245212	0.368395727	0.375036089	0.367529593	0.372533924	0.365412376	0.379847945	0.369743047	0.372726398	0.370031758	0.367529593	0.369454335
SM158-6	0.384082379	0.399095371	0.38706573	0.38908671	0.401597536	0.394187277	0.385237225	0.386103359	0.344143971	0.344143971	0.391781349	0.354345106	0.383120008	0.345298816	0.342315465	0.38908671	0.392551246	0.39678568	0.38908671	0.389856607	0.38639207	0.399769031	0.396400731	0.391203926	0.38976037	0.386488307	0.396496969	0.398133	0.392166298	0.390530267	0.391300164	0.388124338	0.394283515	0.391973824	0.389952844	0.394957174	0.393032432	0.390818978	0.388701761	0.395630834	0.38773939	0.391685112	0.386488307	0.401693773	0.391011452	0.392551246	0.38976037	0.387931864	0.38976037
SM158-7	0.370416707	0.383023771	0.371186604	0.374458666	0.386199596	0.378596863	0.37032047	0.370031758	0.329515927	0.326628813	0.377442017	0.336156289	0.367722067	0.326917525	0.325762679	0.37599846	0.378981811	0.383601193	0.373881243	0.373785006	0.370512944	0.382831296	0.379944182	0.375132326	0.373207583	0.37099413	0.383023771	0.384756039	0.375613512	0.376190934	0.374458666	0.372148975	0.377826966	0.376190934	0.374747378	0.381387739	0.377826966	0.375902223	0.372630161	0.379847945	0.372630161	0.375709749	0.369358098	0.385140987	0.372437686	0.376960831	0.373881243	0.372630161	0.372533924
SM158-8	0.341256857	0.355403715	0.343181599	0.344336445	0.357039746	0.349918198	0.340390723	0.340775671	0.298335098	0.289096333	0.34818593	0.299682417	0.337984795	0.287941488	0.289577519	0.344336445	0.347800982	0.352709075	0.343759022	0.343181599	0.340390723	0.353478972	0.348570879	0.345876239	0.344913868	0.341064383	0.354441343	0.355981138	0.34683861	0.346453662	0.348955827	0.344528919	0.347897219	0.347223559	0.345491291	0.353190261	0.348378404	0.34616495	0.342796651	0.351265518	0.342892888	0.347319796	0.340679434	0.357713406	0.346549899	0.347993456	0.34683861	0.342989125	0.343951496
SM158-9	0.329804639	0.344047734	0.33144067	0.334808969	0.345395053	0.338273506	0.331151958	0.33144067	0.288133962	0.288518911	0.338369743	0.293715716	0.324992782	0.283899528	0.286016745	0.333942835	0.338081032	0.343470311	0.333557887	0.335482629	0.330382061	0.344721394	0.339909537	0.335578866	0.336829949	0.330959484	0.344721394	0.344817631	0.337214898	0.336733712	0.335097681	0.33346165	0.337599846	0.335386392	0.336156289	0.340775671	0.337888557	0.335675103	0.336156289	0.340583197	0.332018093	0.336252526	0.33009335	0.345876239	0.335097681	0.338562217	0.334616495	0.333750361	0.335675103
[truncated: 222 more columns]
