# Supplementary material for: DArTSeq SNP-based genetic diversity and population structure studies among taro [(Colocasia esculenta (L.) Schott] accessions sourced from Nigeria and Vanuatu
Source: PLoS One. 2022 Nov 10;17(11):e0269302. doi: 10.1371/journal.pone.0269302 (PMC9648780; doi:10.1371/journal.pone.0269302)
Supplement: S4 Table — (CSV) [file pone.0269302.s004.csv]

S4 Table: Clusters and adimixture of 271 taro accessions studide
Geno	population	k1	k2	k3	k4	k5	cluster
SM120-35	Hybrid	0.99996	0.00001	0.00001	0.00001	0.00001	1
SM120-28	Hybrid	0.99996	0.00001	0.00001	0.00001	0.00001	1
SM120-53	Hybrid	0.99996	0.00001	0.00001	0.00001	0.00001	1
SM120-5	Hybrid	0.99996	0.00001	0.00001	0.00001	0.00001	1
SM158-17	Hybrid	0.99996	0.00001	0.00001	0.00001	0.00001	1
SM158-18	Hybrid	0.99996	0.00001	0.00001	0.00001	0.00001	1
SM120-7	Hybrid	0.99996	0.00001	0.00001	0.00001	0.00001	1
SM120-39	Hybrid	0.99996	0.00001	0.00001	0.00001	0.00001	1
SM158-19	Hybrid	0.99996	0.00001	0.00001	0.00001	0.00001	1
SM120-24	Hybrid	0.99996	0.00001	0.00001	0.00001	0.00001	1
SM120-48	Hybrid	0.99996	0.00001	0.00001	0.00001	0.00001	1
SM120-31	Hybrid	0.997857	0.00001	0.002113	0.00001	0.00001	1
SM158-8	Hybrid	0.979101	0.00001	0.00001	0.00001	0.020869	1
SM120-51	Hybrid	0.931993	0.00001	0.00001	0.027982	0.040005	1
SM158-9	Hybrid	0.930966	0.00001	0.00001	0.00001	0.069004	1
SM120-9	Hybrid	0.926652	0.00001	0.00001	0.00001	0.073318	1
SM120-19	Hybrid	0.914664	0.00001	0.085306	0.00001	0.00001	1
SM120-47	Hybrid	0.908495	0.00001	0.00001	0.091475	0.00001	1
SM120-10	Hybrid	0.902936	0.00001	0.00001	0.00001	0.097034	1
SM158-3	Hybrid	0.898685	0.00001	0.00001	0.00001	0.101285	1
SM158-13	Hybrid	0.895014	0.00001	0.00001	0.104956	0.00001	1
SM151-01	Hybrid	0.89213	0.00001	0.10784	0.00001	0.00001	1
SM158-20	Hybrid	0.888739	0.00001	0.00001	0.022997	0.088244	1
SM120-22	Hybrid	0.880568	0.00001	0.119402	0.00001	0.00001	1
SM151-03	Hybrid	0.878645	0.00001	0.083484	0.00001	0.037851	1
SM120-42	Hybrid	0.876392	0.00001	0.123578	0.00001	0.00001	1
SM136-3	Hybrid	0.855697	0.00001	0.00001	0.00001	0.144273	1
SM120-41	Hybrid	0.843414	0.00001	0.156556	0.00001	0.00001	1
SM136-5	Hybrid	0.830329	0.00001	0.00001	0.00001	0.169641	1
SM151-05	Hybrid	0.823076	0.00001	0.1507	0.00001	0.026204	1
SM136-10	Hybrid	0.816502	0.00001	0.00001	0.040736	0.142743	1
SM120-17	Hybrid	0.814504	0.00001	0.07514	0.00001	0.110335	1
SM120-29	Hybrid	0.76455	0.00001	0.234456	0.00001	0.000974	1
SM120-13	Hybrid	0.699224	0.00001	0.300746	0.00001	0.00001	1
SM136-8	Hybrid	0.66735	0.00001	0.32446	0.00001	0.00817	1
SM158-12	Hybrid	0.651425	0.00001	0.00001	0.052801	0.295755	1
SM120-44	Hybrid	0.643512	0.00001	0.283729	0.00001	0.072739	1
EBNFC046	landrace	0.00001	0.99996	0.00001	0.00001	0.00001	2
EBNFC043	landrace	0.00001	0.99996	0.00001	0.00001	0.00001	2
EBNFC039	landrace	0.00001	0.99996	0.00001	0.00001	0.00001	2
EBNFC061	landrace	0.00001	0.99996	0.00001	0.00001	0.00001	2
EBNFC006	landrace	0.00001	0.99996	0.00001	0.00001	0.00001	2
NCePink-5	landrace	0.00001	0.99996	0.00001	0.00001	0.00001	2
NCe010-21	landrace	0.00001	0.99996	0.00001	0.00001	0.00001	2
NCePink-1	landrace	0.00001	0.99996	0.00001	0.00001	0.00001	2
NCe003-6	landrace	0.00001	0.99996	0.00001	0.00001	0.00001	2
NCePink-10	landrace	0.00001	0.99996	0.00001	0.00001	0.00001	2
NCePink-18	landrace	0.00001	0.99996	0.00001	0.00001	0.00001	2
NCe011-11	landrace	0.00001	0.99996	0.00001	0.00001	0.00001	2
EBNFC084	landrace	0.00001	0.999763	0.00001	0.00001	0.000207	2
EBNFC028	landrace	0.00001	0.999184	0.00001	0.00001	0.000786	2
NCe011-10	landrace	0.00001	0.981012	0.00001	0.00001	0.018958	2
EBNFC065	landrace	0.00001	0.974814	0.00001	0.025156	0.00001	2
EBNFC078	landrace	0.00001	0.973593	0.00001	0.00001	0.026377	2
EBNFC076	landrace	0.00001	0.965432	0.00001	0.00001	0.034538	2
EBNFC088	landrace	0.00001	0.95841	0.00001	0.00001	0.04156	2
EBNFC074	landrace	0.00001	0.947659	0.00001	0.00001	0.052311	2
NCePink-9	landrace	0.00001	0.941659	0.00001	0.00001	0.058311	2
NCe010-6	landrace	0.00001	0.936761	0.00001	0.00001	0.063209	2
EBNFC092	landrace	0.00001	0.92457	0.00001	0.00001	0.0754	2
EBNFC098	landrace	0.00001	0.91929	0.00001	0.036703	0.043987	2
EBNFC057	landrace	0.00001	0.913386	0.00001	0.00001	0.086584	2
NCe012-8	landrace	0.00001	0.912494	0.00001	0.00001	0.087476	2
NCe010-19	landrace	0.00001	0.911376	0.00001	0.00001	0.088594	2
NCePink-17	landrace	0.00001	0.910414	0.00001	0.00001	0.089556	2
EBNFC036	landrace	0.00001	0.906311	0.00001	0.00001	0.093659	2
EBNFC044	landrace	0.00001	0.897412	0.00001	0.00001	0.102558	2
EBNFC079	landrace	0.00001	0.892771	0.00001	0.00001	0.107199	2
NCePink-2	landrace	0.00001	0.890147	0.00001	0.00001	0.109823	2
NCe003-1	landrace	0.00001	0.889749	0.00001	0.00001	0.110221	2
EBNFC052	landrace	0.00001	0.885074	0.00001	0.00001	0.114896	2
EBNFC058	landrace	0.00001	0.878531	0.00001	0.00001	0.121439	2
EBNFC075	landrace	0.00001	0.877644	0.00001	0.00001	0.122326	2
EBNFC023	landrace	0.00001	0.873973	0.00001	0.00001	0.125997	2
EBNFC097	landrace	0.00001	0.869193	0.00001	0.086288	0.044498	2
EBNFC072	landrace	0.00001	0.861429	0.00001	0.00001	0.138541	2
NCePink-6	landrace	0.00001	0.857166	0.00001	0.00001	0.142804	2
EBNFC035	landrace	0.00001	0.856852	0.00001	0.00001	0.143118	2
NCe002-3	landrace	0.00001	0.855542	0.00001	0.00001	0.144428	2
EBNFC041	landrace	0.00001	0.852681	0.00001	0.00001	0.147289	2
NCe011-9	landrace	0.00001	0.845316	0.00001	0.00001	0.154654	2
NCe012-7	landrace	0.00001	0.843153	0.00001	0.00001	0.156817	2
EBNFC062	landrace	0.00001	0.838984	0.00001	0.00001	0.160986	2
NCe010-5	landrace	0.00001	0.82715	0.00001	0.00001	0.17282	2
EBNFC047	landrace	0.00001	0.809735	0.00001	0.00001	0.190235	2
EBNFC069	landrace	0.00001	0.797862	0.00001	0.00001	0.202108	2
EBNFC094	landrace	0.00001	0.797475	0.00001	0.00001	0.202495	2
EBNFC029	landrace	0.00001	0.788808	0.00001	0.00001	0.211162	2
NCe010-1	landrace	0.000011	0.78624	0.00001	0.00001	0.21373	2
EBNFC087	landrace	0.00001	0.785487	0.00001	0.00001	0.214483	2
NCe011-1	landrace	0.00001	0.760294	0.00001	0.00001	0.239676	2
EBNFC085	landrace	0.00001	0.739649	0.00001	0.00001	0.260321	2
EBNFC070	landrace	0.00001	0.738951	0.00001	0.00001	0.261019	2
NCePink-13	landrace	0.00001	0.736718	0.00001	0.00001	0.263252	2
EBNFC048	landrace	0.00001	0.733448	0.00001	0.00001	0.266522	2
EBNFC064	landrace	0.00001	0.731876	0.00001	0.00001	0.268094	2
EBNFC068	landrace	0.00001	0.730859	0.00001	0.00001	0.269111	2
EBNFC082	landrace	0.00001	0.712867	0.00001	0.00001	0.287103	2
EBNFC030	landrace	0.00001	0.690474	0.00001	0.00001	0.309496	2
EBNFC025	landrace	0.00001	0.688977	0.00001	0.00001	0.310993	2
NCe003-2	landrace	0.00001	0.685522	0.00001	0.00001	0.314448	2
EBNFC051	landrace	0.00001	0.684926	0.00001	0.00001	0.315044	2
EBNFC083	landrace	0.00001	0.676026	0.00001	0.00001	0.323944	2
NCe012-4	landrace	0.00001	0.671758	0.00001	0.00001	0.328212	2
EBNFC016	landrace	0.00001	0.667003	0.00001	0.014722	0.318255	2
EBNFC090	landrace	0.00001	0.658452	0.00001	0.00001	0.341518	2
NCe012-1	landrace	0.00001	0.657316	0.00001	0.00001	0.342654	2
NCe012-3	landrace	0.00001	0.65678	0.00001	0.00001	0.34319	2
NCe010-2	landrace	0.00001	0.654826	0.00001	0.00001	0.345144	2
EBNFC060	landrace	0.00001	0.641173	0.00001	0.00001	0.358797	2
EBNFC056	landrace	0.00001	0.63149	0.00001	0.00001	0.36848	2
NCePink-14	landrace	0.00001	0.631026	0.00001	0.00001	0.368944	2
EBNFC086	landrace	0.00001	0.620845	0.00001	0.00001	0.379125	2
NCe003-5	landrace	0.00001	0.603829	0.00001	0.00001	0.396141	2
SM158-4	Hybrid	0.00001	0.00001	0.99996	0.00001	0.00001	3
SM120-1	Hybrid	0.00001	0.00001	0.99996	0.00001	0.00001	3
SM136-6	Hybrid	0.00001	0.00001	0.99996	0.00001	0.00001	3
SM120-2	Hybrid	0.00001	0.00001	0.99996	0.00001	0.00001	3
SM120-3	Hybrid	0.00001	0.00001	0.99996	0.00001	0.00001	3
SM120-27	Hybrid	0.00001	0.00001	0.99996	0.00001	0.00001	3
SM120-43	Hybrid	0.00001	0.00001	0.99996	0.00001	0.00001	3
SM136-4	Hybrid	0.00001	0.00001	0.99996	0.00001	0.00001	3
SM120-4	Hybrid	0.00001	0.00001	0.99996	0.00001	0.00001	3
SM120-12	Hybrid	0.00001	0.00001	0.99996	0.00001	0.00001	3
SM120-37	Hybrid	0.00001	0.00001	0.99996	0.00001	0.00001	3
SM120-45	Hybrid	0.00001	0.00001	0.99996	0.00001	0.00001	3
SM120-54	Hybrid	0.00001	0.00001	0.99996	0.00001	0.00001	3
SM158-22	Hybrid	0.00001	0.00001	0.99996	0.00001	0.00001	3
SM120-38	Hybrid	0.00001	0.00001	0.99996	0.00001	0.00001	3
SM120-46	Hybrid	0.00001	0.00001	0.99996	0.00001	0.00001	3
SM120-15	Hybrid	0.00001	0.00001	0.99996	0.00001	0.00001	3
SM120-23	Hybrid	0.00001	0.00001	0.99996	0.00001	0.00001	3
SM158-24	Hybrid	0.00001	0.00001	0.99996	0.00001	0.00001	3
SM120-8	Hybrid	0.00001	0.00001	0.99996	0.00001	0.00001	3
SM120-18	Hybrid	0.00001	0.00001	0.995725	0.00001	0.004245	3
SM120-52	Hybrid	0.00001	0.00001	0.991297	0.00001	0.008673	3
SM120-14	Hybrid	0.00001	0.00001	0.989455	0.00001	0.010515	3
SM158-14	Hybrid	0.00001	0.00001	0.982713	0.00001	0.017257	3
SM120-49	Hybrid	0.00001	0.00001	0.966492	0.00001	0.033478	3
SM158-11	Hybrid	0.00001	0.00001	0.964508	0.00001	0.035462	3
SM158-15	Hybrid	0.00001	0.00001	0.951841	0.00001	0.048129	3
SM158-10	Hybrid	0.032614	0.00001	0.945478	0.00001	0.021888	3
SM158-6	Hybrid	0.00001	0.00001	0.944611	0.00001	0.055359	3
SM120-32	Hybrid	0.080286	0.00001	0.919684	0.00001	0.00001	3
SM158-7	Hybrid	0.00001	0.00001	0.912501	0.00001	0.087469	3
SM120-21	Hybrid	0.096322	0.00001	0.903648	0.00001	0.00001	3
SM120-20	Hybrid	0.063906	0.00001	0.901047	0.00001	0.035027	3
SM158-23	Hybrid	0.110586	0.00001	0.880122	0.00001	0.009272	3
SM136-2	Hybrid	0.00001	0.00001	0.874066	0.00001	0.125904	3
SM120-16	Hybrid	0.133063	0.00001	0.866907	0.00001	0.00001	3
SM158-16	Hybrid	0.142314	0.00001	0.857656	0.00001	0.00001	3
SM158-2	Hybrid	0.031876	0.00001	0.852762	0.00001	0.115342	3
SM120-6	Hybrid	0.214234	0.00001	0.785736	0.00001	0.00001	3
SM136-7	Hybrid	0.130217	0.00001	0.759952	0.00001	0.109811	3
SM151-02	Hybrid	0.217816	0.000013	0.752366	0.00001	0.029795	3
SM158-21	Hybrid	0.156724	0.00001	0.74662	0.00001	0.096637	3
SM120-50	Hybrid	0.153609	0.00001	0.746394	0.00001	0.099977	3
SM136-9	Hybrid	0.155424	0.00001	0.737633	0.00001	0.106923	3
SM120-40	Hybrid	0.155642	0.00001	0.727247	0.00001	0.11709	3
SM158-5	Hybrid	0.314191	0.00001	0.607291	0.00001	0.078498	3
SM136-1	Hybrid	0.186892	0.00001	0.60537	0.00001	0.207718	3
EBNFC019	landrace	0.00001	0.00001	0.00001	0.99996	0.00001	4
EBNFC017	landrace	0.00001	0.00001	0.00001	0.99996	0.00001	4
EBNFC020	landrace	0.00001	0.00001	0.00001	0.99996	0.00001	4
EBNFC014	landrace	0.00001	0.00001	0.00001	0.99996	0.00001	4
NCe001-4	landrace	0.00001	0.00001	0.00001	0.99996	0.00001	4
EBNFC066	landrace	0.00001	0.00001	0.00001	0.972954	0.027016	4
EBNFC067	landrace	0.00001	0.00001	0.00001	0.963864	0.036106	4
NCe012-9	landrace	0.00001	0.00001	0.00001	0.790058	0.209912	4
EBNFC012	landrace	0.00001	0.00001	0.00001	0.690341	0.309629	4
NCe002-1	landrace	0.00001	0.00001	0.00001	0.068521	0.931449	5
NCe005-11	landrace	0.00001	0.00001	0.00001	0.069635	0.930335	5
EBNFC002	landrace	0.00001	0.096349	0.00001	0.00001	0.903621	5
NCe005-C	landrace	0.00001	0.00001	0.00001	0.104272	0.895698	5
NCe005-9	landrace	0.00001	0.00001	0.00001	0.111819	0.888151	5
EBNFC024	landrace	0.00001	0.115938	0.00001	0.00001	0.884032	5
EBNFC050	landrace	0.00001	0.118984	0.00001	0.00001	0.880986	5
EBNFC033	landrace	0.00001	0.133408	0.00001	0.00001	0.866562	5
EBNFC026	landrace	0.00001	0.134268	0.00001	0.00001	0.865702	5
EBNFC042	landrace	0.00001	0.135083	0.00001	0.00001	0.864887	5
EBNFC007	landrace	0.00001	0.150418	0.00001	0.00001	0.849552	5
NCe005-10	landrace	0.025646	0.00001	0.00001	0.134734	0.8396	5
NCe011-7	landrace	0.00001	0.167853	0.000018	0.00001	0.832109	5
NCePink-16	landrace	0.00001	0.17908	0.00001	0.00001	0.82089	5
NCe005-17	landrace	0.012224	0.00001	0.00001	0.167679	0.820077	5
EBNFC018	landrace	0.00001	0.00001	0.00001	0.189077	0.810893	5
NCe005-12	landrace	0.00001	0.00001	0.00001	0.190928	0.809042	5
NCePink-15	landrace	0.00001	0.192828	0.00001	0.00001	0.807142	5
EBNFC080	landrace	0.00001	0.195618	0.00001	0.00001	0.804352	5
NCe005-18	landrace	0.008632	0.00001	0.00001	0.195688	0.795661	5
NCe005-3	landrace	0.00001	0.00001	0.00001	0.204918	0.795052	5
NCe005-7	landrace	0.023989	0.00001	0.00001	0.19605	0.779941	5
EBNFC034	landrace	0.00001	0.220352	0.00001	0.00001	0.779618	5
NCe003-4	landrace	0.00001	0.223411	0.00001	0.00001	0.776559	5
NCe005-19	landrace	0.00001	0.00001	0.00001	0.226184	0.773786	5
EBNFC040	landrace	0.00001	0.226436	0.00001	0.00001	0.773534	5
NCe002-C	landrace	0.00001	0.00001	0.00001	0.232902	0.767068	5
NCe005-5	landrace	0.00001	0.00001	0.00001	0.23307	0.7669	5
NCe011-13	landrace	0.00001	0.248155	0.00001	0.00001	0.751815	5
NCe012-2	landrace	0.00001	0.257528	0.00001	0.00001	0.742442	5
NCe011-5	landrace	0.00001	0.258203	0.00001	0.00001	0.741767	5
NCePink-4	landrace	0.00001	0.263293	0.00001	0.00001	0.736677	5
NCe005-2	landrace	0.00001	0.00001	0.00001	0.26373	0.73624	5
NCePink-20	landrace	0.00001	0.266677	0.00001	0.00001	0.733293	5
EBNFC009	landrace	0.00001	0.269863	0.00001	0.00001	0.730107	5
EBNFC099	landrace	0.00001	0.00001	0.00001	0.271605	0.728365	5
NCe005-14	landrace	0.019545	0.00001	0.00001	0.262184	0.718251	5
NCe011-4	landrace	0.00001	0.284815	0.00001	0.00001	0.715155	5
NCe002-4	landrace	0.00001	0.298128	0.00001	0.00001	0.701842	5
EBNFC027	landrace	0.00001	0.318619	0.00001	0.00001	0.681351	5
EBNFC095	landrace	0.00001	0.00001	0.00001	0.319398	0.680572	5
NCePink-3	landrace	0.00001	0.32609	0.00001	0.00001	0.67388	5
NCe011-6	landrace	0.00001	0.326983	0.00001	0.00001	0.672987	5
EBNFC054	landrace	0.00001	0.337944	0.00001	0.00001	0.662026	5
NCe002-5	landrace	0.00001	0.350965	0.00001	0.00001	0.649005	5
NCe010-20	landrace	0.00001	0.360142	0.00001	0.00001	0.639828	5
EBNFC053	landrace	0.00001	0.361609	0.00001	0.00001	0.638361	5
NCe001-3	landrace	0.00001	0.00001	0.00001	0.396259	0.603711	5
EBNFC004	landrace	0.00001	0.39803	0.00001	0.00001	0.60194	5
EBNFC059	landrace	0.00001	0.598579	0.00001	0.00001	0.401391	admix
NCe003-7	landrace	0.00001	0.597895	0.00001	0.00001	0.402075	admix
SM151-04	Hybrid	0.32443	0.00001	0.597608	0.00001	0.077942	admix
EBNFC100	landrace	0.00001	0.404627	0.00001	0.00001	0.595343	admix
NCePink-11	landrace	0.00001	0.407839	0.00001	0.00001	0.592131	admix
SM120-33	Hybrid	0.591265	0.00001	0.303387	0.034309	0.07103	admix
NCe010-4	landrace	0.00001	0.5901	0.00001	0.00001	0.40987	admix
NCe001-5	landrace	0.00001	0.00001	0.00001	0.589703	0.410267	admix
SM158-25	Hybrid	0.2698	0.00001	0.587279	0.00001	0.142901	admix
NCe011-12	landrace	0.00001	0.585398	0.00001	0.00001	0.414572	admix
NCePink-7	landrace	0.00001	0.41946	0.00001	0.00001	0.58051	admix
EBNFC032	landrace	0.00001	0.57906	0.00001	0.00001	0.42091	admix
EBNFC071	landrace	0.00001	0.574088	0.00001	0.00001	0.425882	admix
NCe011-2	landrace	0.00001	0.4262	0.000011	0.00001	0.573769	admix
EBNFC010	landrace	0.00001	0.572105	0.00001	0.00001	0.427865	admix
EBNFC003	landrace	0.00001	0.429656	0.00001	0.00001	0.570314	admix
EBNFC038	landrace	0.00001	0.568654	0.00001	0.007573	0.423752	admix
NCe002-2	landrace	0.00001	0.434373	0.00001	0.00001	0.565597	admix
NCePink-22	landrace	0.00001	0.564235	0.00001	0.00001	0.435735	admix
NCe011-8	landrace	0.000012	0.561341	0.00001	0.00001	0.438627	admix
EBNFC093	landrace	0.00001	0.441824	0.00001	0.00001	0.558146	admix
EBNFC089	landrace	0.00001	0.452561	0.00001	0.00001	0.547409	admix
NCe002-6	landrace	0.00001	0.547267	0.00001	0.00001	0.452703	admix
SM120-25	Hybrid	0.546116	0.00001	0.422919	0.00001	0.030945	admix
NCe001-6	landrace	0.00001	0.00001	0.00001	0.458442	0.541528	admix
EBNFC073	landrace	0.00001	0.541157	0.00001	0.00001	0.458813	admix
NCePink-21	landrace	0.00001	0.459855	0.00001	0.00001	0.540115	admix
EBNFC037	landrace	0.00001	0.462338	0.000015	0.00001	0.537627	admix
NCePink-12	landrace	0.00001	0.463759	0.00001	0.00001	0.536211	admix
EBNFC031	landrace	0.00001	0.465619	0.00001	0.00001	0.534351	admix
NCePink-19	landrace	0.00001	0.467506	0.00001	0.00001	0.532464	admix
NCe005-8	landrace	0.00001	0.096568	0.00001	0.532032	0.37138	admix
NCe005-15	landrace	0.042136	0.047097	0.00001	0.384562	0.526195	admix
NCe010-18	landrace	0.00001	0.478151	0.00001	0.00001	0.521819	admix
EBNFC049	landrace	0.00001	0.521714	0.00001	0.00001	0.478256	admix
SM120-34	Hybrid	0.520714	0.00001	0.475704	0.00001	0.003562	admix
NCe012-5	landrace	0.00001	0.518091	0.00001	0.00001	0.481879	admix
SM120-36	Hybrid	0.513468	0.00001	0.468347	0.018164	0.00001	admix
NCe011-3	landrace	0.00001	0.512787	0.00001	0.00001	0.487183	admix
EBNFC022	landrace	0.00001	0.488249	0.00001	0.00001	0.511721	admix
EBNFC081	landrace	0.00001	0.489064	0.00001	0.00001	0.510906	admix
SM120-26	Hybrid	0.510651	0.00001	0.38574	0.00001	0.103589	admix
EBNFC045	landrace	0.000011	0.495786	0.00001	0.00001	0.504183	admix
SM120-11	Hybrid	0.504091	0.00001	0.397981	0.00001	0.097907	admix
EBNFC001	landrace	0.00001	0.496612	0.00001	0.00001	0.503358	admix
EBNFC063	landrace	0.00001	0.496953	0.00001	0.00001	0.503017	admix
EBNFC077	landrace	0.00001	0.497056	0.00001	0.00001	0.502914	admix
SM158-1	Hybrid	0.502202	0.00001	0.451866	0.00001	0.045912	admix
EBNFC055	landrace	0.00001	0.497942	0.00001	0.00001	0.502028	admix
NCePink-8	landrace	0.00001	0.498375	0.00001	0.00001	0.501595	admix
NCe010-7	landrace	0.00001	0.498489	0.00001	0.00001	0.501481	admix
SM120-30	Hybrid	0.46632	0.00001	0.114659	0.00001	0.419001	admix
