# Supplementary material for: DArTSeq SNP-based genetic diversity and population structure studies among taro [(Colocasia esculenta (L.) Schott] accessions sourced from Nigeria and Vanuatu
Source: PLoS One. 2022 Nov 10;17(11):e0269302. doi: 10.1371/journal.pone.0269302 (PMC9648780; doi:10.1371/journal.pone.0269302)
Supplement: S1 Data — (CSV) [file pone.0269302.s007.csv]

*	*	*	*	*	*	*	*	*	*	*	*	*	*	*	*	*	*	*	*	*	DTa19-2735	DTa19-2735	DTa19-2735	DTa19-2735	DTa19-2735	DTa19-2735	DTa19-2735	DTa19-2735	DTa19-2735	DTa19-2735	DTa19-2735	DTa19-2735	DTa19-2735	DTa19-2735	DTa19-2735	DTa19-2735	DTa19-2735	DTa19-2735	DTa19-2735	DTa19-2735	DTa19-2735	DTa19-2735	DTa19-2735	DTa19-2735	DTa19-2735	DTa19-2735	DTa19-2735	DTa19-2735	DTa19-2735
*	*	*	*	*	*	*	*	*	*	*	*	*	*	*	*	*	*	*	*	*	9.10919E+11	9.10919E+11	9.10919E+11	9.10919E+11	9.10919E+11	9.10919E+11	9.10919E+11	9.10919E+11	9.10919E+11	9.10919E+11	9.10919E+11	9.10919E+11	9.10919E+11	9.10919E+11	9.10919E+11	9.10919E+11	9.10919E+11	9.10919E+11	9.10919E+11	9.10919E+11	9.10919E+11	9.10919E+11	9.10919E+11	9.10919E+11	9.10919E+11	9.10919E+11	9.10919E+11	9.10919E+11	9.10919E+11
*	*	*	*	*	*	*	*	*	*	*	*	*	*	*	*	*	*	*	*	*	1	1	1	1	1	1	1	1	1	1	1	1	1	1	1	1	1	1	1	1	1	1	1	1	1	1	1	1	1
*	*	*	*	*	*	*	*	*	*	*	*	*	*	*	*	*	*	*	*	*	A	A	A	A	A	A	A	A	A	A	A	B	B	B	B	B	B	B	B	B	B	B	C	C	C	C	C	C	C
*	*	*	*	*	*	*	*	*	*	*	*	*	*	*	*	*	*	*	*	*	1	10	11	12	2	3	4	5	7	8	9	1	10	11	12	2	3	5	6	7	8	9	1	10	11	12	2	3	4
*	*	*	*	*	*	*	*	*	*	*	*	*	*	*	*	*	*	*	*	*	landrace	landrace	landrace	landrace	landrace	landrace	landrace	landrace	landrace	landrace	landrace	landrace	landrace	landrace	landrace	landrace	landrace	landrace	landrace	landrace	landrace	landrace	landrace	landrace	landrace	landrace	landrace	landrace	landrace
AlleleID	AlleleSequence	TrimmedSequence	Chrom_Taro_V1	ChromPos_Taro_V1	AlnCnt_Taro_V1	AlnEvalue_Taro_V1	SNP	SnpPosition	CallRate	OneRatioRef	OneRatioSnp	FreqHomRef	FreqHomSnp	FreqHets	PICRef	PICSnp	AvgPIC	AvgCountRef	AvgCountSnp	RepAvg	EBNFC048	EBNFC083	EBNFC079	EBNFC030	EBNFC046	EBNFC031	EBNFC004	EBNFC094	EBNFC067	EBNFC053	EBNFC052	EBNFC042	EBNFC089	EBNFC080	EBNFC025	EBNFC043	EBNFC034	EBNFC100	EBNFC018	EBNFC069	EBNFC058	EBNFC088	EBNFC047	EBNFC084	EBNFC074	EBNFC028	EBNFC039	EBNFC033	EBNFC007
100367991|F|0--17:A>T	TGCAGAAATAGTTCGCAAGACACCAAATGCATACATGTTTCAGCAGTTCGACAATCCATCTAATACAAA	TGCAGAAATAGTTCGCAAGACACCAAATGCATACATGTTTCAGCAGTTCGACAATCCATCTAATACAAA	NMUH01004252.1 Colocasia esculenta cultivar Niue isolate Niue_2 TARO_scaffold_004252, whole genome shotgun sequence	35254	1	1.86E-28		17	0.667897	1	0.01105	0.98895	0	0.01105	0	0.021855	0.010928	9.17822	2.5	1	1	1	1	-	1	1	1	1	1	-	-	-	1	1	1	-	-	-	-	1	1	1	1	1	-	-	1	1	-
100367991|F|0-17:A>T-17:A>T	TGCAGAAATAGTTCGCATGACACCAAATGCATACATGTTTCAGCAGTTCGACAATCCATCTAATACAAA	TGCAGAAATAGTTCGCATGACACCAAATGCATACATGTTTCAGCAGTTCGACAATCCATCTAATACAAA	NMUH01004252.1 Colocasia esculenta cultivar Niue isolate Niue_2 TARO_scaffold_004252, whole genome shotgun sequence	35254	1	1.86E-28	17:A>T	17	0.667897	1	0.01105	0.98895	0	0.01105	0	0.021855	0.010928	9.17822	2.5	1	0	0	0	-	0	0	0	0	0	-	-	-	0	0	0	-	-	-	-	0	0	0	0	0	-	-	0	0	-
100368032|F|0--64:C>T	TGCAGATTCAATGTTGGCAAAGAAAGATCTTGCAATATTGTAACTAAGGGAAATGCTTACCATCCGTTT	TGCAGATTCAATGTTGGCAAAGAAAGATCTTGCAATATTGTAACTAAGGGAAATGCTTACCATCCGTTT	NMUH01000944.1 Colocasia esculenta cultivar Niue isolate Niue_2 TARO_scaffold_000944, whole genome shotgun sequence	331113	1	8.64E-27		64	0.564576	0.973856	0.052288	0.947712	0.026144	0.026144	0.050921	0.099107	0.075014	8.04242	4.25	1	1	1	1	1	1	1	1	1	-	1	-	-	1	1	1	1	-	-	-	1	1	1	-	1	-	1	1	-	-
100368032|F|0-64:C>T-64:C>T	TGCAGATTCAATGTTGGCAAAGAAAGATCTTGCAATATTGTAACTAAGGGAAATGCTTACCATCTGTTT	TGCAGATTCAATGTTGGCAAAGAAAGATCTTGCAATATTGTAACTAAGGGAAATGCTTACCATCTGTTT	NMUH01000944.1 Colocasia esculenta cultivar Niue isolate Niue_2 TARO_scaffold_000944, whole genome shotgun sequence	331113	1	8.64E-27	64:C>T	64	0.564576	0.973856	0.052288	0.947712	0.026144	0.026144	0.050921	0.099107	0.075014	8.04242	4.25	1	0	0	0	0	0	0	0	0	-	0	-	-	0	0	0	0	-	-	-	0	0	0	-	0	-	0	0	-	-
100368033|F|0--48:G>C	TGCAGATTGACATATTGAATTGAAAGCCATCGTAGAATAAACTTCCTTGCATGAACAGTGAACATAACA	TGCAGATTGACATATTGAATTGAAAGCCATCGTAGAATAAACTTCCTTGCATGAACAGTGAACATAACA	NMUH01005132.1 Colocasia esculenta cultivar Niue isolate Niue_2 TARO_scaffold_005132, whole genome shotgun sequence	94355	1	1.86E-28		48	0.911439	0.983806	0.068826	0.931174	0.016194	0.052632	0.031864	0.128178	0.080021	15.85816	12.41176	1	1	1	1	1	1	1	1	1	1	1	1	1	1	-	1	1	-	1	-	1	1	1	1	1	1	1	1	-	1
100368033|F|0-48:G>C-48:G>C	TGCAGATTGACATATTGAATTGAAAGCCATCGTAGAATAAACTTCCTTCCATGAACAGTGAACATAACA	TGCAGATTGACATATTGAATTGAAAGCCATCGTAGAATAAACTTCCTTCCATGAACAGTGAACATAACA	NMUH01005132.1 Colocasia esculenta cultivar Niue isolate Niue_2 TARO_scaffold_005132, whole genome shotgun sequence	94355	1	1.86E-28	48:G>C	48	0.911439	0.983806	0.068826	0.931174	0.016194	0.052632	0.031864	0.128178	0.080021	15.85816	12.41176	1	0	0	0	0	0	0	0	0	1	0	0	0	0	-	0	0	-	0	-	0	0	0	0	0	0	0	0	-	0
100368052|F|0--65:C>T	TGCAGCATGCTTTGGGAAATGTTAACGGGCAGAGAGCACCTGCTGTTTTATGGACGTCTGAAGAACCTG	TGCAGCATGCTTTGGGAAATGTTAACGGGCAGAGAGCACCTGCTGTTTTATGGACGTCTGAAGAACCTG	NMUH01004556.1 Colocasia esculenta cultivar Niue isolate Niue_2 TARO_scaffold_004556, whole genome shotgun sequence	64294	1	1.86E-28		65	0.682657	0.848649	0.227027	0.772973	0.151351	0.075676	0.256888	0.350972	0.30393	8.49412	4.51111	0.966667	1	1	1	-	1	-	-	1	-	1	1	-	-	1	1	-	-	1	1	1	1	1	-	-	1	1	1	-	1
100368052|F|0-65:C>T-65:C>T	TGCAGCATGCTTTGGGAAATGTTAACGGGCAGAGAGCACCTGCTGTTTTATGGACGTCTGAAGAATCTG	TGCAGCATGCTTTGGGAAATGTTAACGGGCAGAGAGCACCTGCTGTTTTATGGACGTCTGAAGAATCTG	NMUH01004556.1 Colocasia esculenta cultivar Niue isolate Niue_2 TARO_scaffold_004556, whole genome shotgun sequence	64294	1	1.86E-28	65:C>T	65	0.682657	0.848649	0.227027	0.772973	0.151351	0.075676	0.256888	0.350972	0.30393	8.49412	4.51111	0.966667	0	0	0	-	0	-	-	0	-	0	0	-	-	0	0	-	-	0	0	0	0	0	-	-	0	0	0	-	0
100368057|F|0--60:A>C	TGCAGCCTTGGGAATATGCCACAAGCCTCTTCTTTTTGAATTGTTAGGGAAAGCATACAAAATATTCAA	TGCAGCCTTGGGAATATGCCACAAGCCTCTTCTTTTTGAATTGTTAGGGAAAGCATACAAAATATTCAA	NMUH01001931.1 Colocasia esculenta cultivar Niue isolate Niue_2 TARO_scaffold_001931, whole genome shotgun sequence	213857	1	1.86E-28		60	0.642066	1	0.005747	0.994253	0	0.005747	0	0.011428	0.005714	3.37879	3	1	1	1	1	1	1	-	-	1	1	-	-	-	1	-	1	1	-	-	-	1	1	1	1	1	-	1	1	-	-
100368057|F|0-60:A>C-60:A>C	TGCAGCCTTGGGAATATGCCACAAGCCTCTTCTTTTTGAATTGTTAGGGAAAGCATACAACATATTCAA	TGCAGCCTTGGGAATATGCCACAAGCCTCTTCTTTTTGAATTGTTAGGGAAAGCATACAACATATTCAA	NMUH01001931.1 Colocasia esculenta cultivar Niue isolate Niue_2 TARO_scaffold_001931, whole genome shotgun sequence	213857	1	1.86E-28	60:A>C	60	0.642066	1	0.005747	0.994253	0	0.005747	0	0.011428	0.005714	3.37879	3	1	0	0	0	0	0	-	-	0	0	-	-	-	0	-	0	0	-	-	-	0	0	0	0	0	-	0	0	-	-
100368060|F|0--66:G>A	TGCAGCGTAAAGAGACTACTCACCTCCGAAAGAAACGTGGGCCGGGTGAATTAGACTTCGTTCCTTGCA	TGCAGCGTAAAGAGACTACTCACCTCCGAAAGAAACGTGGGCCGGGTGAATTAGACTTCGTTCCTTGCA	NMUH01020527.1 Colocasia esculenta cultivar Niue isolate Niue_2 TARO_scaffold_020536, whole genome shotgun sequence	2182	1	1.86E-28		66	0.97786	1	0.011321	0.988679	0	0.011321	0	0.022385	0.011193	20.93528	7.66667	1	1	1	1	1	1	1	1	1	1	1	1	1	1	1	1	1	1	1	1	1	1	1	1	1	1	1	1	-	-
100368060|F|0-66:G>A-66:G>A	TGCAGCGTAAAGAGACTACTCACCTCCGAAAGAAACGTGGGCCGGGTGAATTAGACTTCGTTCCTTACA	TGCAGCGTAAAGAGACTACTCACCTCCGAAAGAAACGTGGGCCGGGTGAATTAGACTTCGTTCCTTACA	NMUH01020527.1 Colocasia esculenta cultivar Niue isolate Niue_2 TARO_scaffold_020536, whole genome shotgun sequence	2182	1	1.86E-28	66:G>A	66	0.97786	1	0.011321	0.988679	0	0.011321	0	0.022385	0.011193	20.93528	7.66667	1	0	0	0	0	0	0	0	0	0	0	0	0	0	0	0	0	0	0	0	0	0	0	0	0	0	0	0	-	-
100368065|F|0--18:C>A	TGCAGCTCCCTCAACCTACCTTGCAAAGGCTCCGTCAGGAAAGGTCCGACATCCACCCATCTTTGTTCT	TGCAGCTCCCTCAACCTACCTTGCAAAGGCTCCGTCAGGAAAGGTCCGACATCCACCCATCTTTGTTCT	NMUH01000541.1 Colocasia esculenta cultivar Niue isolate Niue_2 TARO_scaffold_000541, whole genome shotgun sequence	91282	1	8.64E-27		18	0.453875	0.398374	0.674797	0.325203	0.601626	0.073171	0.479344	0.438892	0.459118	11.42	8.94444	1	1	1	-	-	1	-	-	1	-	-	1	-	-	-	-	-	-	1	-	-	1	1	-	1	1	1	-	-	-
100368065|F|0-18:C>A-18:C>A	TGCAGCTCCCTCAACCTAACTTGCAAAGGCTCCGTCAGGAAAGGTCCGACATCCACCCATCTTTGTTCT	TGCAGCTCCCTCAACCTAACTTGCAAAGGCTCCGTCAGGAAAGGTCCGACATCCACCCATCTTTGTTCT	NMUH01000541.1 Colocasia esculenta cultivar Niue isolate Niue_2 TARO_scaffold_000541, whole genome shotgun sequence	91282	1	8.64E-27	18:C>A	18	0.453875	0.398374	0.674797	0.325203	0.601626	0.073171	0.479344	0.438892	0.459118	11.42	8.94444	1	0	0	-	-	0	-	-	0	-	-	0	-	-	-	-	-	-	1	-	-	0	0	-	0	0	0	-	-	-
100368073|F|0--14:A>T	TGCAGCTTGCGACAACCCTAGCTAATACCTACATCTATATATATATGCCACTGCTAATGCTGGTTTTTG	TGCAGCTTGCGACAACCCTAGCTAATACCTACATCTATATATATATGCCACTGCTAATGCTGGTTTTTG		0	0	999		14	0.516605	0.35	0.65	0.35	0.65	0	0.455	0.455	0.455	12.45763	10.71875	1	0	0	0	0	0	0	-	0	-	-	-	-	0	-	0	0	-	0	-	0	-	0	0	-	0	-	0	-	0
100368073|F|0-14:A>T-14:A>T	TGCAGCTTGCGACATCCCTAGCTAATACCTATATCTATATATATATGCCACTGCTAATGCTGGTTTTTG	TGCAGCTTGCGACATCCCTAGCTAATACCTATATCTATATATATATGCCACTGCTAATGCTGGTTTTTG		0	0	999	14:A>T	14	0.516605	0.35	0.65	0.35	0.65	0	0.455	0.455	0.455	12.45763	10.71875	1	1	1	1	1	1	1	-	1	-	-	-	-	1	-	1	1	-	1	-	1	-	1	1	-	1	-	1	-	1
100368077|F|0--54:A>G	TGCAGGAATAAGTTGCAGAGTCACAAAATGAATTACAACAAATGGGGGAAAAACAAAAACCAAGGTTGT	TGCAGGAATAAGTTGCAGAGTCACAAAATGAATTACAACAAATGGGGGAAAAACAAAAACCAAGGTTGT	NMUH01009036.1 Colocasia esculenta cultivar Niue isolate Niue_2 TARO_scaffold_009036, whole genome shotgun sequence	18553	1	8.64E-27		54	0.848708	0.026087	0.995652	0.004348	0.973913	0.021739	0.050813	0.008658	0.029735	39	23.26459	1	0	-	0	0	0	0	0	0	0	-	0	-	-	0	0	0	0	0	-	0	0	0	-	0	0	0	0	-	-
100368077|F|0-54:A>G-54:A>G	TGCAGGAATAAGTTGCAGAGTCACAAAATGAATTACAACAAATGGGGGAAAAACGAAAACCAAGGTTGT	TGCAGGAATAAGTTGCAGAGTCACAAAATGAATTACAACAAATGGGGGAAAAACGAAAACCAAGGTTGT	NMUH01009036.1 Colocasia esculenta cultivar Niue isolate Niue_2 TARO_scaffold_009036, whole genome shotgun sequence	18553	1	8.64E-27	54:A>G	54	0.848708	0.026087	0.995652	0.004348	0.973913	0.021739	0.050813	0.008658	0.029735	39	23.26459	1	1	-	1	1	1	1	1	1	1	-	1	-	-	1	1	1	1	1	-	1	1	1	-	1	1	1	1	-	-
100368094|F|0--67:C>A	TGCAGGGAGTACAGTTTCATCCAGAAAGCATCATTACAGCAGAAGGCAAAAGGATGGTTCGGAATTTCA	TGCAGGGAGTACAGTTTCATCCAGAAAGCATCATTACAGCAGAAGGCAAAAGGATGGTTCGGAATTTCA	NMUH01003432.1 Colocasia esculenta cultivar Niue isolate Niue_2 TARO_scaffold_003432, whole genome shotgun sequence	68239	1	1.86E-28		67	0.896679	1	0.004115	0.995885	0	0.004115	0	0.008197	0.004098	9.15827	7	1	1	1	1	1	1	1	1	1	1	1	1	-	1	-	1	1	1	1	1	1	1	1	1	1	1	1	1	-	-
100368094|F|0-67:C>A-67:C>A	TGCAGGGAGTACAGTTTCATCCAGAAAGCATCATTACAGCAGAAGGCAAAAGGATGGTTCGGAATTTAC	TGCAGGGAGTACAGTTTCATCCAGAAAGCATCATTACAGCAGAAGGCAAAAGGATGGTTCGGAATTTAC	NMUH01003432.1 Colocasia esculenta cultivar Niue isolate Niue_2 TARO_scaffold_003432, whole genome shotgun sequence	68239	1	1.86E-28	67:C>A	67	0.896679	1	0.004115	0.995885	0	0.004115	0	0.008197	0.004098	9.15827	7	1	0	0	0	0	0	0	0	0	0	0	0	-	0	-	0	0	0	0	0	0	0	0	0	0	0	0	0	-	-
100368096|F|0--42:T>G	TGCAGGGATAACCGCAAATTAATTATTATAGTTTGGCGTGGGTCCCTGGGCTGGGTTAGTGGGGGATGT	TGCAGGGATAACCGCAAATTAATTATTATAGTTTGGCGTGGGTCCCTGGGCTGGGTTAGTGGGGGATGT	NMUH01000444.1 Colocasia esculenta cultivar Niue isolate Niue_2 TARO_scaffold_000444, whole genome shotgun sequence	382392	1	8.64E-27		42	0.575646	0.032051	0.980769	0.019231	0.967949	0.012821	0.062048	0.037722	0.049885	12.2	5.60355	1	-	0	0	-	0	0	0	0	0	-	-	-	0	0	0	0	-	0	-	0	0	-	0	0	0	0	0	-	-
100368096|F|0-42:T>G-42:T>G	TGCAGGGATAACCGCAAATTAATTATTATAGTTTGGCGTGGGGCCCTGGGCTGGGTTAGTGGGGGATGT	TGCAGGGATAACCGCAAATTAATTATTATAGTTTGGCGTGGGGCCCTGGGCTGGGTTAGTGGGGGATGT	NMUH01000444.1 Colocasia esculenta cultivar Niue isolate Niue_2 TARO_scaffold_000444, whole genome shotgun sequence	382392	1	8.64E-27	42:T>G	42	0.575646	0.032051	0.980769	0.019231	0.967949	0.012821	0.062048	0.037722	0.049885	12.2	5.60355	1	-	1	1	-	1	1	1	1	1	-	-	-	1	1	1	1	-	1	-	1	1	-	1	1	1	1	1	-	-
100368105|F|0--7:T>G	TGCAGGTTAGCCCATTGGTGCACAGCAAACTTCTTCTGCCACGGAAAGGAGGATTTGCCCTGTGGCCTA	TGCAGGTTAGCCCATTGGTGCACAGCAAACTTCTTCTGCCACGGAAAGGAGGATTTGCCCTGTGGCCTA	NMUH01018324.1 Colocasia esculenta cultivar Niue isolate Niue_2 TARO_scaffold_018332, whole genome shotgun sequence	2018	1	1.86E-28		7	0.453875	0.02439	0.97561	0.02439	0.97561	0	0.047591	0.047591	0.047591	9.5	3.93939	1	0	0	0	0	0	-	-	-	-	-	0	-	0	-	-	0	-	-	-	0	-	0	0	-	0	0	0	-	-
100368105|F|0-7:T>G-7:T>G	TGCAGGTGCGCCCATTGGTGCACAGCAAACTTCTTCTGTCACGGAAAGGAGGATTTGCCCTGTGGCCTA	TGCAGGTGCGCCCATTGGTGCACAGCAAACTTCTTCTGTCACGGAAAGGAGGATTTGCCCTGTGGCCTA	NMUH01018324.1 Colocasia esculenta cultivar Niue isolate Niue_2 TARO_scaffold_018332, whole genome shotgun sequence	2018	1	1.86E-28	7:T>G	7	0.453875	0.02439	0.97561	0.02439	0.97561	0	0.047591	0.047591	0.047591	9.5	3.93939	1	1	1	1	1	1	-	-	-	-	-	1	-	1	-	-	1	-	-	-	1	-	1	1	-	1	1	1	-	-
100368113|F|0--64:A>G	TGCAGTACTATAATACAATATGGTAACATGCATGGTACACAGTAATGTTTTGTAGTAACCAAATAATGT	TGCAGTACTATAATACAATATGGTAACATGCATGGTACACAGTAATGTTTTGTAGTAACCAAATAATGT	NMUH01003264.1 Colocasia esculenta cultivar Niue isolate Niue_2 TARO_scaffold_003264, whole genome shotgun sequence	31140	1	1.86E-28		64	0.837638	0.991189	0.013216	0.986784	0.008811	0.004405	0.017466	0.026082	0.021774	11.07905	10.33333	1	1	1	1	1	1	-	1	1	1	1	1	1	1	-	-	1	1	1	1	1	1	1	1	1	1	1	1	1	-
100368113|F|0-64:A>G-64:A>G	TGCAGTACTATAATACAATATGGTAACATGCATGGTACACAGTAATGTTTTGTAGTAACCAAATGATGT	TGCAGTACTATAATACAATATGGTAACATGCATGGTACACAGTAATGTTTTGTAGTAACCAAATGATGT	NMUH01003264.1 Colocasia esculenta cultivar Niue isolate Niue_2 TARO_scaffold_003264, whole genome shotgun sequence	31140	1	1.86E-28	64:A>G	64	0.837638	0.991189	0.013216	0.986784	0.008811	0.004405	0.017466	0.026082	0.021774	11.07905	10.33333	1	0	0	0	0	0	-	0	0	0	0	0	0	0	-	-	0	0	0	0	0	0	0	0	0	0	0	0	0	-
100368127|F|0--34:G>A	TGCAGTTGAGTGAAGCCTTTCTCAAGTAAGATAGGACCTCTCACTAACTTTGGACATCAAGTCAAAGCA	TGCAGTTGAGTGAAGCCTTTCTCAAGTAAGATAGGACCTCTCACTAACTTTGGACATCAAGTCAAAGCA	NMUH01001165.1 Colocasia esculenta cultivar Niue isolate Niue_2 TARO_scaffold_001165, whole genome shotgun sequence	236003	1	1.86E-28		34	0.752768	0.887255	0.254902	0.745098	0.112745	0.142157	0.200067	0.379854	0.289961	16.43814	9	0.933333	1	1	1	1	1	1	-	1	1	-	1	-	1	-	1	1	-	1	-	1	1	1	1	1	1	1	1	-	1
100368127|F|0-34:G>A-34:G>A	TGCAGTTGAGTGAAGCCTTTCTCAAGTAAGATAGAACCTCTCACTAACTTTGGACATCAAGTCAAAGCA	TGCAGTTGAGTGAAGCCTTTCTCAAGTAAGATAGAACCTCTCACTAACTTTGGACATCAAGTCAAAGCA	NMUH01001165.1 Colocasia esculenta cultivar Niue isolate Niue_2 TARO_scaffold_001165, whole genome shotgun sequence	236003	1	1.86E-28	34:G>A	34	0.752768	0.887255	0.254902	0.745098	0.112745	0.142157	0.200067	0.379854	0.289961	16.43814	9	0.933333	0	0	0	0	0	0	-	0	0	-	0	-	0	-	0	0	-	0	-	0	0	0	0	0	0	0	0	-	0
100368130|F|0--21:T>C	TGCAGTTTTCTCGGAGGAATCTTTTATTTGCAGCTGGGGCACTTTCAAAGGGGCAGTAAACGTGAGTGC	TGCAGTTTTCTCGGAGGAATCTTTTATTTGCAGCTGGGGCACTTTCAAAGGGGCAGTAAACGTGAGTGC	NMUH01017500.1 Colocasia esculenta cultivar Niue isolate Niue_2 TARO_scaffold_017508, whole genome shotgun sequence	3420	1	1.86E-28		21	0.774908	1	0.004762	0.995238	0	0.004762	0	0.009478	0.004739	5.4766	3	1	1	1	1	1	1	1	-	1	-	1	1	-	1	-	1	1	1	1	-	-	1	1	1	1	-	-	1	1	-
100368130|F|0-21:T>C-21:T>C	TGCAGTTTTCTCGGAGGAATCCTTTATTTGCAGCTGGGGCACTTTCAAAGGGGCAGTAAACGTGAGTGC	TGCAGTTTTCTCGGAGGAATCCTTTATTTGCAGCTGGGGCACTTTCAAAGGGGCAGTAAACGTGAGTGC	NMUH01017500.1 Colocasia esculenta cultivar Niue isolate Niue_2 TARO_scaffold_017508, whole genome shotgun sequence	3420	1	1.86E-28	21:T>C	21	0.774908	1	0.004762	0.995238	0	0.004762	0	0.009478	0.004739	5.4766	3	1	0	0	0	0	0	0	-	0	-	0	0	-	0	-	0	0	0	0	-	-	0	0	0	0	-	-	0	0	-
100368136|F|0--32:C>T	TGCAGACTGGGGCCCGCTCGCCGTCTCCAAATCCTCTTCACGGCGAAGATAGCGGCCGCAGATGAGGAG	TGCAGACTGGGGCCCGCTCGCCGTCTCCAAATCCTCTTCACGGCGAAGATAGCGGCCGCAGATGAGGAG	NMUH01002243.1 Colocasia esculenta cultivar Niue isolate Niue_2 TARO_scaffold_002243, whole genome shotgun sequence	186496	1	1.86E-28		32	0.605166	0.957317	0.182927	0.817073	0.042683	0.140244	0.081722	0.298929	0.190326	8.91908	7.73529	0.888889	1	-	1	1	1	1	-	1	-	1	1	-	-	-	1	1	-	-	-	-	-	1	1	-	1	-	-	-	-
100368136|F|0-32:C>T-32:C>T	TGCAGACTGGGGCCCGCTCGCCGTCTCCAAATTCTCTTCACGGCGAAGATAGCGGCCGCAGATGAGGAG	TGCAGACTGGGGCCCGCTCGCCGTCTCCAAATTCTCTTCACGGCGAAGATAGCGGCCGCAGATGAGGAG	NMUH01002243.1 Colocasia esculenta cultivar Niue isolate Niue_2 TARO_scaffold_002243, whole genome shotgun sequence	186496	1	1.86E-28	32:C>T	32	0.605166	0.957317	0.182927	0.817073	0.042683	0.140244	0.081722	0.298929	0.190326	8.91908	7.73529	0.888889	0	-	0	0	0	0	-	0	-	0	0	-	-	-	0	0	-	-	-	-	-	0	0	-	0	-	-	-	-
100368154|F|0--40:A>G	TGCAGAAGCATTTGTCCTGTGAGGACATGGATGTGGGTCAAGGTCATGGAAATAACAGTAATATGGGGA	TGCAGAAGCATTTGTCCTGTGAGGACATGGATGTGGGTCAAGGTCATGGAAATAACAGTAATATGGGGA	NMUH01015521.1 Colocasia esculenta cultivar Niue isolate Niue_2 TARO_scaffold_015527, whole genome shotgun sequence	3202	2	1.86E-28		40	0.597786	0.283951	0.864198	0.135802	0.716049	0.148148	0.406645	0.23472	0.320683	4.06122	3.8961	0.882353	1	0	-	-	0	0	1	-	0	-	1	-	1	0	0	1	-	0	-	-	-	0	1	1	0	1	1	-	-
100368154|F|0-40:A>G-40:A>G	TGCAGAAGCATTTGTCCTGTGAGGACATGGATGTGGGTCAGGGTCATGGAAATAACAGTAATATGGGAA	TGCAGAAGCATTTGTCCTGTGAGGACATGGATGTGGGTCAGGGTCATGGAAATAACAGTAATATGGGAA	NMUH01015521.1 Colocasia esculenta cultivar Niue isolate Niue_2 TARO_scaffold_015527, whole genome shotgun sequence	3202	2	1.86E-28	40:A>G	40	0.597786	0.283951	0.864198	0.135802	0.716049	0.148148	0.406645	0.23472	0.320683	4.06122	3.8961	0.882353	0	1	-	-	1	1	0	-	1	-	1	-	0	1	1	1	-	1	-	-	-	1	1	1	1	1	1	-	-
100368178|F|0--52:A>G	TGCAGGAAATAAGCAAAAGGAAATTTGCAAGCAAATATCGCCAACCAAAAAAACACATATCTGCATTGG	TGCAGGAAATAAGCAAAAGGAAATTTGCAAGCAAATATCGCCAACCAAAAAAACACATATCTGCATTGG	NMUH01000472.1 Colocasia esculenta cultivar Niue isolate Niue_2 TARO_scaffold_000472, whole genome shotgun sequence	242594	1	8.64E-27		52	0.867159	0.038298	0.970213	0.029787	0.961702	0.008511	0.073662	0.0578	0.065731	15.77778	14.73643	0.983333	0	0	0	0	0	0	-	0	0	-	0	0	-	-	0	0	0	0	-	0	0	0	0	0	0	0	0	-	-
100368178|F|0-52:A>G-52:A>G	TGCAGGAAATAAGCAAAAGGAAATTTGCAAGCAAATATCGCCAACCAAAAAAGCACATATCTGCATTGG	TGCAGGAAATAAGCAAAAGGAAATTTGCAAGCAAATATCGCCAACCAAAAAAGCACATATCTGCATTGG	NMUH01000472.1 Colocasia esculenta cultivar Niue isolate Niue_2 TARO_scaffold_000472, whole genome shotgun sequence	242594	1	8.64E-27	52:A>G	52	0.867159	0.038298	0.970213	0.029787	0.961702	0.008511	0.073662	0.0578	0.065731	15.77778	14.73643	0.983333	1	1	1	1	1	1	-	1	1	-	1	1	-	-	1	1	1	1	-	1	1	1	1	1	1	1	1	-	-
100368192|F|0--31:A>C	TGCAGGTATTGGTCAGAAGACCAAAAAAAAAAGTCAACAAAGAGTTTAGGGAAAGTCTAAAAGACATCA	TGCAGGTATTGGTCAGAAGACCAAAAAAAAAAGTCAACAAAGAGTTTAGGGAAAGTCTAAAAGACATCA	NMUH01055259.1 Colocasia esculenta cultivar Niue isolate Niue_2 TARO_scaffold_055280, whole genome shotgun sequence	868	1	1.86E-28		31	0.501845	0.992647	0.007353	0.992647	0.007353	0	0.014598	0.014598	0.014598	9.56667	7	1	-	-	-	-	1	-	-	-	1	-	1	-	-	-	1	-	-	-	-	-	-	1	1	-	-	1	1	-	-
100368192|F|0-31:A>C-31:A>C	TGCAGGTATTGGTCAGAAGACCAAAAAAAAACGTCAACAAAGAGTTTAGGGAAAGTCTAAAAGACATCA	TGCAGGTATTGGTCAGAAGACCAAAAAAAAACGTCAACAAAGAGTTTAGGGAAAGTCTAAAAGACATCA	NMUH01055259.1 Colocasia esculenta cultivar Niue isolate Niue_2 TARO_scaffold_055280, whole genome shotgun sequence	868	1	1.86E-28	31:A>C	31	0.501845	0.992647	0.007353	0.992647	0.007353	0	0.014598	0.014598	0.014598	9.56667	7	1	-	-	-	-	0	-	-	-	0	-	0	-	-	-	0	-	-	-	-	-	-	0	0	-	-	0	0	-	-
100368210|F|0--56:T>C	TGCAGTTGTCATCTGCCAAATAATCAAACTTACCAGATTAGAACAGTAACGTACAATTTCTTGCCAGAG	TGCAGTTGTCATCTGCCAAATAATCAAACTTACCAGATTAGAACAGTAACGTACAATTTCTTGCCAGAG	NMUH01002321.1 Colocasia esculenta cultivar Niue isolate Niue_2 TARO_scaffold_002321, whole genome shotgun sequence	201322	1	1.86E-28		56	0.682657	0.940541	0.12973	0.87027	0.059459	0.07027	0.111848	0.2258	0.168824	3.49206	2.88	0.9375	1	1	1	1	1	-	1	1	1	1	1	-	-	1	1	1	1	-	-	1	1	1	1	-	1	1	1	-	-
100368210|F|0-56:T>C-56:T>C	TGCAGTTGTCATCTGCCAAATAATCAAACTTACCAGATTAGAACAGTAACGTACAACTTCTTGCCAGAG	TGCAGTTGTCATCTGCCAAATAATCAAACTTACCAGATTAGAACAGTAACGTACAACTTCTTGCCAGAG	NMUH01002321.1 Colocasia esculenta cultivar Niue isolate Niue_2 TARO_scaffold_002321, whole genome shotgun sequence	201322	1	1.86E-28	56:T>C	56	0.682657	0.940541	0.12973	0.87027	0.059459	0.07027	0.111848	0.2258	0.168824	3.49206	2.88	0.9375	0	0	0	0	0	-	0	0	0	0	0	-	-	0	0	0	0	-	-	0	0	0	0	-	0	0	0	-	-
100368244|F|0--11:A>G	TGCAGAAAAAAACCTCGAAAAAACGCATCAGGTAAAAGTCTCAACAGCCCTTGGCACGCTCTCCTGGAA	TGCAGAAAAAAACCTCGAAAAAACGCATCAGGTAAAAGTCTCAACAGCCCTTGGCACGCTCTCCTGGAA	NMUH01000713.1 Colocasia esculenta cultivar Niue isolate Niue_2 TARO_scaffold_000713, whole genome shotgun sequence	325490	1	1.86E-28		11	0.638376	0.99422	0.011561	0.988439	0.00578	0.00578	0.011494	0.022854	0.017174	5.7644	3	1	1	1	-	1	1	1	-	1	-	-	1	-	1	-	1	1	1	1	-	1	-	1	-	1	-	1	1	-	1
100368244|F|0-11:A>G-11:A>G	TGCAGAAAAAAGCCTCGAAAAAACGCATCAGGTAAAAGTCTCAACAGCCCTTGGCACGCTCTCCTGGAA	TGCAGAAAAAAGCCTCGAAAAAACGCATCAGGTAAAAGTCTCAACAGCCCTTGGCACGCTCTCCTGGAA	NMUH01000713.1 Colocasia esculenta cultivar Niue isolate Niue_2 TARO_scaffold_000713, whole genome shotgun sequence	325490	1	1.86E-28	11:A>G	11	0.638376	0.99422	0.011561	0.988439	0.00578	0.00578	0.011494	0.022854	0.017174	5.7644	3	1	0	0	-	0	0	0	-	0	-	-	0	-	0	-	0	0	0	0	-	0	-	0	-	0	-	0	0	-	0
100368260|F|0--41:A>G	TGCAGAAAAAGAGAGTGTAGAAAAGCCAAAACCTGTGGCAGAAGCTCCTCCTGTAAAAGAGAAGCCTAA	TGCAGAAAAAGAGAGTGTAGAAAAGCCAAAACCTGTGGCAGAAGCTCCTCCTGTAAAAGAGAAGCCTAA	NMUH01003461.1 Colocasia esculenta cultivar Niue isolate Niue_2 TARO_scaffold_003461, whole genome shotgun sequence	104377	1	1.86E-28		41	0.867159	1	0.004255	0.995745	0	0.004255	0	0.008474	0.004237	8.55805	3	1	-	-	1	1	1	1	1	1	1	1	1	1	1	-	1	1	-	1	-	-	1	1	1	1	1	1	1	-	-
100368260|F|0-41:A>G-41:A>G	TGCAGAAAAAGAGAGTGTAGAAAAGCCAAAACCTGTGGCAGGAGCTCCTCCTGTAAAAGAGAAGCCTAA	TGCAGAAAAAGAGAGTGTAGAAAAGCCAAAACCTGTGGCAGGAGCTCCTCCTGTAAAAGAGAAGCCTAA	NMUH01003461.1 Colocasia esculenta cultivar Niue isolate Niue_2 TARO_scaffold_003461, whole genome shotgun sequence	104377	1	1.86E-28	41:A>G	41	0.867159	1	0.004255	0.995745	0	0.004255	0	0.008474	0.004237	8.55805	3	1	-	-	0	0	0	0	0	0	0	0	0	0	0	-	0	0	-	0	-	-	0	0	0	0	0	0	0	-	-
100368268|F|0--48:C>T	TGCAGAAAAATGACTTGGCAAGTTTTGCAAGCTAATTGTAATTTGGTTCGAGTCCAATATGATTGCAGG	TGCAGAAAAATGACTTGGCAAGTTTTGCAAGCTAATTGTAATTTGGTTCGAGTCCAATATGATTGCAGG	NMUH01000480.1 Colocasia esculenta cultivar Niue isolate Niue_2 TARO_scaffold_000480, whole genome shotgun sequence	438523	1	8.64E-27		48	0.678967	0.021739	0.98913	0.01087	0.978261	0.01087	0.042533	0.021503	0.032018	15.5	7.43902	1	0	0	0	0	0	0	0	0	0	0	0	-	-	0	0	0	-	0	-	0	0	0	-	0	0	0	0	-	-
100368268|F|0-48:C>T-48:C>T	TGCAGAAAAATGACTTGGCAAGTTTTGCAAGCTAATTGTAATTTGGTTTGAGTCCAATATGATTGCAGG	TGCAGAAAAATGACTTGGCAAGTTTTGCAAGCTAATTGTAATTTGGTTTGAGTCCAATATGATTGCAGG	NMUH01000480.1 Colocasia esculenta cultivar Niue isolate Niue_2 TARO_scaffold_000480, whole genome shotgun sequence	438523	1	8.64E-27	48:C>T	48	0.678967	0.021739	0.98913	0.01087	0.978261	0.01087	0.042533	0.021503	0.032018	15.5	7.43902	1	1	1	1	1	1	1	1	1	1	1	1	-	-	1	1	1	-	1	-	1	1	1	-	1	1	1	1	-	-
100368278|F|0--65:T>A	TGCAGAAAACATGGAGGGCATAAACCGGCCTATGATCTACATGAACGGCAATATGAACCATGGTTTACC	TGCAGAAAACATGGAGGGCATAAACCGGCCTATGATCTACATGAACGGCAATATGAACCATGGTTTACC	NMUH01004044.1 Colocasia esculenta cultivar Niue isolate Niue_2 TARO_scaffold_004044, whole genome shotgun sequence	7006	1	1.86E-28		65	0.660517	1	0.005587	0.994413	0	0.005587	0	0.011111	0.005555	9.98964	3	1	1	1	1	1	1	-	1	1	1	-	-	-	-	-	1	1	-	-	-	1	-	1	1	-	-	1	1	-	-
100368278|F|0-65:T>A-65:T>A	TGCAGAAAACATGGAGGGCATAAACCGGCCTATGATCTACATGAACGGCAATATGAACCATGGTTACCT	TGCAGAAAACATGGAGGGCATAAACCGGCCTATGATCTACATGAACGGCAATATGAACCATGGTTACCT	NMUH01004044.1 Colocasia esculenta cultivar Niue isolate Niue_2 TARO_scaffold_004044, whole genome shotgun sequence	7006	1	1.86E-28	65:T>A	65	0.660517	1	0.005587	0.994413	0	0.005587	0	0.011111	0.005555	9.98964	3	1	0	0	0	0	0	-	0	0	0	-	-	-	-	-	0	0	-	-	-	0	-	0	0	-	-	0	0	-	-
100368282|F|0--11:A>C	TGCAGAAAACCATTCCACACCGGTGAGCATCTACATCGTGGAGCGGACCCCAAGTCCCACACTGTAGAG	TGCAGAAAACCATTCCACACCGGTGAGCATCTACATCGTGGAGCGGACCCCAAGTCCCACACTGTAGAG	NMUH01003308.1 Colocasia esculenta cultivar Niue isolate Niue_2 TARO_scaffold_003308, whole genome shotgun sequence	55052	2	8.64E-27		11	0.815498	0.0181	0.99095	0.00905	0.9819	0.00905	0.035544	0.017936	0.02674	6.5	3.7102	1	0	0	-	0	0	0	0	0	0	0	0	-	0	0	0	0	-	-	0	0	-	0	0	0	0	-	0	-	-
100368282|F|0-11:A>C-11:A>C	TGCAGAAAACCCTTCCACACCGGTGAGCATCTACATCGTGGAGCGGACCCCAAGTCCCACACTGTAGAG	TGCAGAAAACCCTTCCACACCGGTGAGCATCTACATCGTGGAGCGGACCCCAAGTCCCACACTGTAGAG	NMUH01003308.1 Colocasia esculenta cultivar Niue isolate Niue_2 TARO_scaffold_003308, whole genome shotgun sequence	55052	2	8.64E-27	11:A>C	11	0.815498	0.0181	0.99095	0.00905	0.9819	0.00905	0.035544	0.017936	0.02674	6.5	3.7102	1	1	1	-	1	1	1	1	1	1	1	1	-	1	1	1	1	-	-	1	1	-	1	1	1	1	-	1	-	-
100368288|F|0--29:T>C	TGCAGAAAACTTGTAAACGCATGAACTCATCCATGCTGGGTTTTCGCAGATTTTCTCTTTTGTTCTTCA	TGCAGAAAACTTGTAAACGCATGAACTCATCCATGCTGGGTTTTCGCAGATTTTCTCTTTTGTTCTTCA	NMUH01002514.1 Colocasia esculenta cultivar Niue isolate Niue_2 TARO_scaffold_002514, whole genome shotgun sequence	71279	1	8.64E-27		29	0.726937	0.126904	0.959391	0.040609	0.873096	0.086294	0.221598	0.07792	0.149759	15.53846	11.95169	0.973684	0	0	0	0	0	0	0	-	0	-	0	-	0	-	0	0	-	-	-	0	0	0	-	0	0	0	0	-	-
100368288|F|0-29:T>C-29:T>C	TGCAGAAAACTTGTAAACGCATGAACTCACCCATGCTGGGTTTTCGCAGATTTTCTCTTTTGTTCTTCA	TGCAGAAAACTTGTAAACGCATGAACTCACCCATGCTGGGTTTTCGCAGATTTTCTCTTTTGTTCTTCA	NMUH01002514.1 Colocasia esculenta cultivar Niue isolate Niue_2 TARO_scaffold_002514, whole genome shotgun sequence	71279	1	8.64E-27	29:T>C	29	0.726937	0.126904	0.959391	0.040609	0.873096	0.086294	0.221598	0.07792	0.149759	15.53846	11.95169	0.973684	1	1	1	1	1	1	1	-	1	-	1	-	1	-	1	1	-	-	-	1	1	1	-	1	1	1	1	-	-
100368289|F|0--40:T>C	TGCAGAAAACTTGTAAACGCATGAACTCATCCATGCTTTTTGCAGATTTTCTCTTTTGTTCTTCATCTT	TGCAGAAAACTTGTAAACGCATGAACTCATCCATGCTTTTTGCAGATTTTCTCTTTTGTTCTTCATCTT	NMUH01002514.1 Colocasia esculenta cultivar Niue isolate Niue_2 TARO_scaffold_002514, whole genome shotgun sequence	71279	1	3.13E-21		40	0.439114	0.966387	0.033613	0.966387	0.033613	0	0.064967	0.064967	0.064967	20.89313	7	1	1	1	-	1	1	1	-	1	-	1	1	-	1	1	-	1	1	1	-	1	1	1	1	1	1	1	1	1	-
100368289|F|0-40:T>C-40:T>C	TGCAGAAAACTTGTAAACGCATGAACTCATCCATGCTTTTCGCAGATTTTCTCTTTTGTTGTTCATCTT	TGCAGAAAACTTGTAAACGCATGAACTCATCCATGCTTTTCGCAGATTTTCTCTTTTGTTGTTCATCTT	NMUH01002514.1 Colocasia esculenta cultivar Niue isolate Niue_2 TARO_scaffold_002514, whole genome shotgun sequence	71279	1	3.13E-21	40:T>C	40	0.439114	0.966387	0.033613	0.966387	0.033613	0	0.064967	0.064967	0.064967	20.89313	7	1	0	0	-	0	0	0	-	0	-	0	0	-	0	0	-	0	0	0	-	0	0	0	0	0	0	0	0	0	-
100368291|F|0--41:T>G	TGCAGAAAAGAAGCTTTTCCCAACATCCTCAGAGAAACAAATGCATACAGGTGAGAAGCTTTTTGCAGG	TGCAGAAAAGAAGCTTTTCCCAACATCCTCAGAGAAACAAATGCATACAGGTGAGAAGCTTTTTGCAGG	NMUH01018062.1 Colocasia esculenta cultivar Niue isolate Niue_2 TARO_scaffold_018070, whole genome shotgun sequence	2384	1	8.64E-27		41	0.560886	0.019737	0.980263	0.019737	0.980263	0	0.038695	0.038695	0.038695	6.33333	2.73913	1	0	-	-	0	0	0	0	0	0	-	0	-	0	-	-	0	-	0	0	0	0	0	0	-	0	0	0	-	-
100368291|F|0-41:T>G-41:T>G	TGCAGAAAAGAAGCTTTTCCCAACATCCTCAGAGAAACAAAGGCATACAGGTGAGAAGCTTTTTGCAGG	TGCAGAAAAGAAGCTTTTCCCAACATCCTCAGAGAAACAAAGGCATACAGGTGAGAAGCTTTTTGCAGG	NMUH01018062.1 Colocasia esculenta cultivar Niue isolate Niue_2 TARO_scaffold_018070, whole genome shotgun sequence	2384	1	8.64E-27	41:T>G	41	0.560886	0.019737	0.980263	0.019737	0.980263	0	0.038695	0.038695	0.038695	6.33333	2.73913	1	1	-	-	1	1	1	1	1	1	-	1	-	1	-	-	1	-	1	1	1	1	1	1	-	1	1	1	-	-
100368300|F|0--59:A>C	TGCAGAAAAGAGGATATAAAGCCTTCAAACTCCAATACCTGTTCTGTCTCAACAAAATTAGCAGTGTCA	TGCAGAAAAGAGGATATAAAGCCTTCAAACTCCAATACCTGTTCTGTCTCAACAAAATTAGCAGTGTCA	NMUH01000514.1 Colocasia esculenta cultivar Niue isolate Niue_2 TARO_scaffold_000514, whole genome shotgun sequence	349993	1	1.86E-28		59	0.900369	1	0.004098	0.995902	0	0.004098	0	0.008163	0.004082	27.92143	7	1	1	1	1	1	1	-	1	1	1	1	1	-	1	1	1	1	-	1	1	1	1	1	1	1	1	1	1	1	1
100368300|F|0-59:A>C-59:A>C	TGCAGAAAAGAGGATATAAAGCCTTCAAACTCCAATACCTGTTCTGTCTCAACAAAATTCGCAGTGTCA	TGCAGAAAAGAGGATATAAAGCCTTCAAACTCCAATACCTGTTCTGTCTCAACAAAATTCGCAGTGTCA	NMUH01000514.1 Colocasia esculenta cultivar Niue isolate Niue_2 TARO_scaffold_000514, whole genome shotgun sequence	349993	1	1.86E-28	59:A>C	59	0.900369	1	0.004098	0.995902	0	0.004098	0	0.008163	0.004082	27.92143	7	1	0	0	0	0	0	-	0	0	0	0	0	-	0	0	0	0	-	0	0	0	0	0	0	0	0	0	0	0	0
100368301|F|0--39:C>T	TGCAGAAAAGATCAAGGAAGCAATGGAGCCTCTTTTGGTCAATTATCATTCATAAAGATGAAAGAACCT	TGCAGAAAAGATCAAGGAAGCAATGGAGCCTCTTTTGGTCAATTATCATTCATAAAGATGAAAGAACCT	NMUH01003097.1 Colocasia esculenta cultivar Niue isolate Niue_2 TARO_scaffold_003097, whole genome shotgun sequence	91581	1	1.86E-28		39	0.557196	0.993377	0.006623	0.993377	0.006623	0	0.013157	0.013157	0.013157	7.91875	3	1	1	1	1	-	-	1	-	1	1	1	-	1	1	-	1	-	-	-	-	1	-	-	-	1	1	1	-	-	-
100368301|F|0-39:C>T-39:C>T	TGCAGAAAAGATCAAGGAAGCAATGGAGCCTCTTTTGGTTAATTATCATTCATAAAGATGAAAGAACCT	TGCAGAAAAGATCAAGGAAGCAATGGAGCCTCTTTTGGTTAATTATCATTCATAAAGATGAAAGAACCT	NMUH01003097.1 Colocasia esculenta cultivar Niue isolate Niue_2 TARO_scaffold_003097, whole genome shotgun sequence	91581	1	1.86E-28	39:C>T	39	0.557196	0.993377	0.006623	0.993377	0.006623	0	0.013157	0.013157	0.013157	7.91875	3	1	0	0	0	-	-	0	-	0	0	0	-	0	0	-	0	-	-	-	-	0	-	-	-	0	0	0	-	-	-
100368312|F|0--26:T>C	TGCAGAAAAGGAATACATTTGCTTCCTGGAATATGGCCACTGATTATTCCTTTCCGAGGCTCCGGAGCT	TGCAGAAAAGGAATACATTTGCTTCCTGGAATATGGCCACTGATTATTCCTTTCCGAGGCTCCGGAGCT	NMUH01001129.1 Colocasia esculenta cultivar Niue isolate Niue_2 TARO_scaffold_001129, whole genome shotgun sequence	1444	1	1.86E-28		26	0.837638	1	0.013216	0.986784	0	0.013216	0	0.026082	0.013041	8.99203	2.66667	1	1	1	1	1	1	1	-	1	1	1	1	1	1	1	1	1	1	-	-	1	1	1	1	1	1	1	1	-	-
100368312|F|0-26:T>C-26:T>C	TGCAGAAAAGGAATACATTTGCTTCCCGGAATATGGCCACTGATTATTCCTTTCCGAGGCTCCGGAGCT	TGCAGAAAAGGAATACATTTGCTTCCCGGAATATGGCCACTGATTATTCCTTTCCGAGGCTCCGGAGCT	NMUH01001129.1 Colocasia esculenta cultivar Niue isolate Niue_2 TARO_scaffold_001129, whole genome shotgun sequence	1444	1	1.86E-28	26:T>C	26	0.837638	1	0.013216	0.986784	0	0.013216	0	0.026082	0.013041	8.99203	2.66667	1	0	0	0	0	0	0	-	0	0	0	0	0	0	0	0	0	0	-	-	0	0	0	0	0	0	0	0	-	-
100368317|F|0--17:G>A	TGCAGAAAAGGGCCATGGGGAGTAAAGGGTCTTGGTAAGAAGCCATTGATGGTAACTAAATTTCATGTG	TGCAGAAAAGGGCCATGGGGAGTAAAGGGTCTTGGTAAGAAGCCATTGATGGTAACTAAATTTCATGTG	NMUH01000038.1 Colocasia esculenta cultivar Niue isolate Niue_2 TARO_scaffold_000038, whole genome shotgun sequence	1150845	1	1.86E-28		17	0.804428	1	0.004587	0.995413	0	0.004587	0	0.009132	0.004566	4.8642	4	1	1	-	1	1	1	-	-	1	1	-	1	-	1	1	1	1	1	1	1	-	1	1	1	1	1	1	1	-	-
100368317|F|0-17:G>A-17:G>A	TGCAGAAAAGGGCCATGAGGAGTAAAGGGTCTTGGTAAGAAGCCATTGATGGTAACTAAATTTCATGTG	TGCAGAAAAGGGCCATGAGGAGTAAAGGGTCTTGGTAAGAAGCCATTGATGGTAACTAAATTTCATGTG	NMUH01000038.1 Colocasia esculenta cultivar Niue isolate Niue_2 TARO_scaffold_000038, whole genome shotgun sequence	1150845	1	1.86E-28	17:G>A	17	0.804428	1	0.004587	0.995413	0	0.004587	0	0.009132	0.004566	4.8642	4	1	0	-	0	0	0	-	-	0	0	-	0	-	0	0	0	0	0	0	0	-	0	0	0	0	0	0	0	-	-
100368338|F|0--64:A>G	TGCAGAAAATATAACATGTATACACAGTTTTAGGTGCACATGTAGAGTATTTTCCTAGAGAATTACAGA	TGCAGAAAATATAACATGTATACACAGTTTTAGGTGCACATGTAGAGTATTTTCCTAGAGAATTACAGA	NMUH01002862.1 Colocasia esculenta cultivar Niue isolate Niue_2 TARO_scaffold_002862, whole genome shotgun sequence	25460	1	1.12E-25		64	0.715867	0.010309	1	0	0.989691	0.010309	0.020406	0	0.010203	8	7.06542	1	-	0	0	0	0	0	0	0	0	-	0	-	-	-	0	0	0	0	-	0	0	-	0	0	0	0	0	-	-
100368338|F|0-64:A>G-64:A>G	TGCAGAAAATATAACATGTATACACAGTTTTAGGTGCACATGTAGAGTATTTTCCTAGAGAATTGGATA	TGCAGAAAATATAACATGTATACACAGTTTTAGGTGCACATGTAGAGTATTTTCCTAGAGAATTGGATA	NMUH01002862.1 Colocasia esculenta cultivar Niue isolate Niue_2 TARO_scaffold_002862, whole genome shotgun sequence	25460	1	1.12E-25	64:A>G	64	0.715867	0.010309	1	0	0.989691	0.010309	0.020406	0	0.010203	8	7.06542	1	-	1	1	1	1	1	1	1	1	-	1	-	-	-	1	1	1	1	-	1	1	-	1	1	1	1	1	-	-
100368340|F|0--14:G>A	TGCAGAAAATATAGGATGGGAGCCTCCGGACCTCCACTGGGATGCATGAAGACAACATGCTTCTGCATA	TGCAGAAAATATAGGATGGGAGCCTCCGGACCTCCACTGGGATGCATGAAGACAACATGCTTCTGCATA	NMUH01002052.1 Colocasia esculenta cultivar Niue isolate Niue_2 TARO_scaffold_002052, whole genome shotgun sequence	65201	1	1.86E-28		14	0.719557	1	0.010256	0.989744	0	0.010256	0	0.020302	0.010151	5.26818	4	1	1	1	1	1	1	1	-	1	1	1	1	-	1	-	1	1	1	-	-	1	1	1	1	1	1	1	1	-	-
100368340|F|0-14:G>A-14:G>A	TGCAGAAAATATAGAATGGGAGCCTCCGGACCTCCACTGGGATGCATGAAGACAACATGCTTCTGCATA	TGCAGAAAATATAGAATGGGAGCCTCCGGACCTCCACTGGGATGCATGAAGACAACATGCTTCTGCATA	NMUH01002052.1 Colocasia esculenta cultivar Niue isolate Niue_2 TARO_scaffold_002052, whole genome shotgun sequence	65201	1	1.86E-28	14:G>A	14	0.719557	1	0.010256	0.989744	0	0.010256	0	0.020302	0.010151	5.26818	4	1	0	0	0	0	0	0	-	0	0	0	0	-	0	-	0	0	0	-	-	0	0	0	0	0	0	0	0	-	-
100368350|F|0--32:C>G	TGCAGAAAATCCGAGGTAAATGTTATCGATGCCAAAAGGATGTCAGCAGATCCTGTGGCAGTTGTGGAA	TGCAGAAAATCCGAGGTAAATGTTATCGATGCCAAAAGGATGTCAGCAGATCCTGTGGCAGTTGTGGAA	NMUH01006155.1 Colocasia esculenta cultivar Niue isolate Niue_2 TARO_scaffold_006155, whole genome shotgun sequence	53729	1	1.86E-28		32	0.833948	0.986726	0.039823	0.960177	0.013274	0.026549	0.026196	0.076474	0.051335	9.85098	6.22222	1	1	1	1	1	1	1	-	1	1	1	1	-	-	1	1	1	-	-	1	1	1	1	1	1	1	1	1	-	1
100368350|F|0-32:C>G-32:C>G	TGCAGAAAATCCGAGGTAAATGTTATCGATGCGAAAAGGATGTCAGCAGATCCTGTGGCAGTTGTGGAA	TGCAGAAAATCCGAGGTAAATGTTATCGATGCGAAAAGGATGTCAGCAGATCCTGTGGCAGTTGTGGAA	NMUH01006155.1 Colocasia esculenta cultivar Niue isolate Niue_2 TARO_scaffold_006155, whole genome shotgun sequence	53729	1	1.86E-28	32:C>G	32	0.833948	0.986726	0.039823	0.960177	0.013274	0.026549	0.026196	0.076474	0.051335	9.85098	6.22222	1	0	0	0	0	0	0	-	0	1	0	0	-	-	0	0	0	-	-	0	0	0	0	0	0	0	0	0	-	0
100368352|F|0--25:A>G	TGCAGAAAATCGTAAGTGAAGGGTTATATTATATTTACGGATCTAACTGATGGTGTGGCAACGGATGTT	TGCAGAAAATCGTAAGTGAAGGGTTATATTATATTTACGGATCTAACTGATGGTGTGGCAACGGATGTT		0	0	999		25	0.472325	0.5625	0.4375	0.5625	0.4375	0	0.492188	0.492188	0.492188	5.39241	5.30508	1	-	-	0	-	-	-	-	0	-	0	-	-	-	-	-	-	-	-	-	-	-	-	-	0	0	-	0	-	-
100368352|F|0-25:A>G-25:A>G	TGCAGAAAATCGTAAGTGAAGGGTTGTATTATATTTACGGATCTAACTGATGGTGTGGCAACGGATGTT	TGCAGAAAATCGTAAGTGAAGGGTTGTATTATATTTACGGATCTAACTGATGGTGTGGCAACGGATGTT		0	0	999	25:A>G	25	0.472325	0.5625	0.4375	0.5625	0.4375	0	0.492188	0.492188	0.492188	5.39241	5.30508	1	-	-	1	-	-	-	-	1	-	1	-	-	-	-	-	-	-	-	-	-	-	-	-	1	1	-	1	-	-
100368355|F|0--50:G>A	TGCAGAAAATGAAAGGAATCATCTTGTTGCATCAGATTCTTTTTTCACCTGGTTGAACTTCGGGGAGAC	TGCAGAAAATGAAAGGAATCATCTTGTTGCATCAGATTCTTTTTTCACCTGGTTGAACTTCGGGGAGAC	NMUH01000802.1 Colocasia esculenta cultivar Niue isolate Niue_2 TARO_scaffold_000802, whole genome shotgun sequence	287319	1	1.86E-28		50	0.771218	1	0.004785	0.995215	0	0.004785	0	0.009524	0.004762	3.7913	3	1	1	1	1	1	1	1	1	1	1	-	1	-	1	1	1	1	-	-	-	1	1	-	1	1	1	1	1	1	-
100368355|F|0-50:G>A-50:G>A	TGCAGAAAATGAAAGGAATCATCTTGTTGCATCAGATTCTTTTTTCACCTAGTTGAACTTCGGGGAGAC	TGCAGAAAATGAAAGGAATCATCTTGTTGCATCAGATTCTTTTTTCACCTAGTTGAACTTCGGGGAGAC	NMUH01000802.1 Colocasia esculenta cultivar Niue isolate Niue_2 TARO_scaffold_000802, whole genome shotgun sequence	287319	1	1.86E-28	50:G>A	50	0.771218	1	0.004785	0.995215	0	0.004785	0	0.009524	0.004762	3.7913	3	1	0	0	0	0	0	0	0	0	0	-	0	-	0	0	0	0	-	-	-	0	0	-	0	0	0	0	0	1	-
100368356|F|0--68:A>T	TGCAGAAAATGAATTTCCTAAACAAAATAGACTGGTATGGTCTAAAAATAAAAATTTATATACAACATA	TGCAGAAAATGAATTTCCTAAACAAAATAGACTGGTATGGTCTAAAAATAAAAATTTATATACAACATA	NMUH01002083.1 Colocasia esculenta cultivar Niue isolate Niue_2 TARO_scaffold_002083, whole genome shotgun sequence	157065	1	1.86E-28		68	0.885609	1	0.004167	0.995833	0	0.004167	0	0.008299	0.004149	23.4058	7	1	1	1	1	1	1	1	-	1	1	1	1	-	1	-	1	1	-	1	1	1	1	1	1	1	1	1	1	-	1
100368356|F|0-68:A>T-68:A>T	TGCAGAAAATGAATTTCCTAAACAAAATAGACTGGTATGGTCTAAAAATAAAAATTTATATACAACATT	TGCAGAAAATGAATTTCCTAAACAAAATAGACTGGTATGGTCTAAAAATAAAAATTTATATACAACATT	NMUH01002083.1 Colocasia esculenta cultivar Niue isolate Niue_2 TARO_scaffold_002083, whole genome shotgun sequence	157065	1	1.86E-28	68:A>T	68	0.885609	1	0.004167	0.995833	0	0.004167	0	0.008299	0.004149	23.4058	7	1	0	0	0	0	0	0	-	0	0	0	0	-	0	-	0	0	-	0	0	0	0	0	0	0	0	0	0	-	0
100368359|F|0--52:C>T	TGCAGAAAATGATGTAGAAGTAGAAAGTTATGGTTCTTATAACAAGAAGTGTCAGTCATTTCATGATTA	TGCAGAAAATGATGTAGAAGTAGAAAGTTATGGTTCTTATAACAAGAAGTGTCAGTCATTTCATGATTA	NMUH01000061.1 Colocasia esculenta cultivar Niue isolate Niue_2 TARO_scaffold_000061, whole genome shotgun sequence	328130	1	1.86E-28		52	0.738007	0.995	0.005	0.995	0.005	0	0.00995	0.00995	0.00995	8.76818	7	1	1	1	1	1	1	1	1	-	1	1	1	-	1	1	1	1	-	1	-	1	1	1	1	1	1	1	1	-	1
100368359|F|0-52:C>T-52:C>T	TGCAGAAAATGATGTAGAAGTAGAAAGTTATGGTTCTTATAACAAGAAGTGTTAGTCATTTCATGATTA	TGCAGAAAATGATGTAGAAGTAGAAAGTTATGGTTCTTATAACAAGAAGTGTTAGTCATTTCATGATTA	NMUH01000061.1 Colocasia esculenta cultivar Niue isolate Niue_2 TARO_scaffold_000061, whole genome shotgun sequence	328130	1	1.86E-28	52:C>T	52	0.738007	0.995	0.005	0.995	0.005	0	0.00995	0.00995	0.00995	8.76818	7	1	0	0	0	0	0	0	0	-	0	0	0	-	0	0	0	0	-	0	-	0	0	0	0	0	0	0	0	-	0
100368390|F|0--31:T>A	TGCAGAAACAACAGGGTTCCTCCTTGGGAGCTTGCTCAAGGCATGCTCATTCCAGAGCTTCAAGCTGAT	TGCAGAAACAACAGGGTTCCTCCTTGGGAGCTTGCTCAAGGCATGCTCATTCCAGAGCTTCAAGCTGAT	NMUH01000602.1 Colocasia esculenta cultivar Niue isolate Niue_2 TARO_scaffold_000602, whole genome shotgun sequence	137968	1	1.86E-28		31	0.715867	0.876289	0.309278	0.690722	0.123711	0.185567	0.216814	0.427251	0.322032	6.3883	5.67692	0.952381	1	1	1	1	1	-	1	1	1	-	1	-	0	-	1	1	-	-	-	1	1	1	-	-	1	1	1	-	-
100368390|F|0-31:T>A-31:T>A	TGCAGAAACAACAGGGTTCCTCCTTGGGAGCATCCTCAAGGCATGCTCATTCCAGAGCTTCAAGCTGAT	TGCAGAAACAACAGGGTTCCTCCTTGGGAGCATCCTCAAGGCATGCTCATTCCAGAGCTTCAAGCTGAT	NMUH01000602.1 Colocasia esculenta cultivar Niue isolate Niue_2 TARO_scaffold_000602, whole genome shotgun sequence	137968	1	1.86E-28	31:T>A	31	0.715867	0.876289	0.309278	0.690722	0.123711	0.185567	0.216814	0.427251	0.322032	6.3883	5.67692	0.952381	0	1	1	1	0	-	0	0	1	-	1	-	1	-	1	0	-	-	-	0	0	1	-	-	1	1	1	-	-
100368393|F|0--33:C>T	TGCAGAAACAACTTTCCCATCCTTACAAAGAGCCCTTATCAATATGTGAAAGCTTGAGCCTTCCAGCCG	TGCAGAAACAACTTTCCCATCCTTACAAAGAGCCCTTATCAATATGTGAAAGCTTGAGCCTTCCAGCCG	NMUH01001415.1 Colocasia esculenta cultivar Niue isolate Niue_2 TARO_scaffold_001415, whole genome shotgun sequence	230667	1	8.64E-27		33	0.627306	0.023529	0.976471	0.023529	0.976471	0	0.045952	0.045952	0.045952	6.75	3.03261	1	0	0	0	0	-	-	-	-	0	0	-	-	0	0	0	0	0	-	1	0	0	-	0	0	0	-	0	-	-
100368393|F|0-33:C>T-33:C>T	TGCAGAAACAACTTTCCCATCCTTACAAAGAGCTCTTATCAATATGTGAAAGCTTGAGCCTTCCAGCCG	TGCAGAAACAACTTTCCCATCCTTACAAAGAGCTCTTATCAATATGTGAAAGCTTGAGCCTTCCAGCCG	NMUH01001415.1 Colocasia esculenta cultivar Niue isolate Niue_2 TARO_scaffold_001415, whole genome shotgun sequence	230667	1	8.64E-27	33:C>T	33	0.627306	0.023529	0.976471	0.023529	0.976471	0	0.045952	0.045952	0.045952	6.75	3.03261	1	1	1	1	1	-	-	-	-	1	1	-	-	1	1	1	1	1	-	0	1	1	-	1	1	1	-	1	-	-
100368398|F|0--40:C>T	TGCAGAAACAATATTATTTCTCACATACATGTTTTTTCTTCCTATTTCAATACACAAATATAAAGGTGT	TGCAGAAACAATATTATTTCTCACATACATGTTTTTTCTTCCTATTTCAATACACAAATATAAAGGTGT	NMUH01022306.1 Colocasia esculenta cultivar Niue isolate Niue_2 TARO_scaffold_022315, whole genome shotgun sequence	3037	1	1.86E-28		40	0.535055	0.737931	0.303448	0.696552	0.262069	0.041379	0.386778	0.422735	0.404756	8.05455	5	1	1	1	-	-	1	1	-	-	-	-	-	-	1	1	1	1	-	-	-	1	-	-	1	1	1	1	1	-	-
100368398|F|0-40:C>T-40:C>T	TGCAGAAACAATATTATTTCTCACATACATGTTTTTTCTTTCTATTTCCATACGCAAATATAAAGGTGT	TGCAGAAACAATATTATTTCTCACATACATGTTTTTTCTTTCTATTTCCATACGCAAATATAAAGGTGT	NMUH01022306.1 Colocasia esculenta cultivar Niue isolate Niue_2 TARO_scaffold_022315, whole genome shotgun sequence	3037	1	1.86E-28	40:C>T	40	0.535055	0.737931	0.303448	0.696552	0.262069	0.041379	0.386778	0.422735	0.404756	8.05455	5	1	0	0	-	-	0	0	-	-	-	-	-	-	0	0	0	0	-	-	-	0	-	-	0	0	0	0	0	-	-
100368405|F|0--50:C>A	TGCAGAAACACAAGGAAGTTCACAACTTTACAGGTAGAGGAGAATACATGCTGTTTTGTATGGTTCATA	TGCAGAAACACAAGGAAGTTCACAACTTTACAGGTAGAGGAGAATACATGCTGTTTTGTATGGTTCATA	NMUH01000617.1 Colocasia esculenta cultivar Niue isolate Niue_2 TARO_scaffold_000617, whole genome shotgun sequence	269030	1	1.86E-28		50	0.856089	1	0.017241	0.982759	0	0.017241	0	0.033888	0.016944	17.45627	9.8	1	1	1	1	1	1	1	1	1	1	1	1	-	1	-	1	1	-	1	-	1	1	1	1	1	1	1	1	-	-
100368405|F|0-50:C>A-50:C>A	TGCAGAAACACAAGGAAGTTCACAACTTTACAGGTAGAGGAGAATACATGATGTTTTGTATGGTTCATA	TGCAGAAACACAAGGAAGTTCACAACTTTACAGGTAGAGGAGAATACATGATGTTTTGTATGGTTCATA	NMUH01000617.1 Colocasia esculenta cultivar Niue isolate Niue_2 TARO_scaffold_000617, whole genome shotgun sequence	269030	1	1.86E-28	50:C>A	50	0.856089	1	0.017241	0.982759	0	0.017241	0	0.033888	0.016944	17.45627	9.8	1	0	0	0	0	0	0	0	0	0	0	0	-	0	-	0	0	-	0	-	0	0	0	0	0	0	0	0	-	-
100368412|F|0--48:A>G	TGCAGAAACAGCCATGGCGGAGGGTGAGAAAAATGCAAGAGTGTTTCAAATGCTGTTTGCATTCATTTT	TGCAGAAACAGCCATGGCGGAGGGTGAGAAAAATGCAAGAGTGTTTCAAATGCTGTTTGCATTCATTTT	NMUH01003026.1 Colocasia esculenta cultivar Niue isolate Niue_2 TARO_scaffold_003026, whole genome shotgun sequence	165749	1	1.86E-28		48	0.896679	1	0.004115	0.995885	0	0.004115	0	0.008197	0.004098	9.44526	3	1	1	1	1	-	1	-	1	1	1	1	1	-	-	-	1	1	1	1	1	1	1	1	1	1	1	1	1	-	1
100368412|F|0-48:A>G-48:A>G	TGCAGAAACAGCCATGGCGGAGGGTGAGAAAAATGCAAGAGTGTTTCAGATGCTGTTTGCATTCATTTT	TGCAGAAACAGCCATGGCGGAGGGTGAGAAAAATGCAAGAGTGTTTCAGATGCTGTTTGCATTCATTTT	NMUH01003026.1 Colocasia esculenta cultivar Niue isolate Niue_2 TARO_scaffold_003026, whole genome shotgun sequence	165749	1	1.86E-28	48:A>G	48	0.896679	1	0.004115	0.995885	0	0.004115	0	0.008197	0.004098	9.44526	3	1	0	0	0	-	0	-	0	0	0	0	0	-	-	-	0	0	0	0	0	0	0	0	0	0	0	0	0	-	0
100368415|F|0--37:C>G	TGCAGAAACAGGCATGGGCCAATCACAAAAATGAACACATAAACACATGACAAAAAGAAAATTGAATAG	TGCAGAAACAGGCATGGGCCAATCACAAAAATGAACACATAAACACATGACAAAAAGAAAATTGAATAG	NMUH01001445.1 Colocasia esculenta cultivar Niue isolate Niue_2 TARO_scaffold_001445, whole genome shotgun sequence	234825	1	1.86E-28		37	0.800738	0.995392	0.009217	0.990783	0.004608	0.004608	0.009174	0.018263	0.013719	7.21311	4.5	1	1	1	1	1	1	1	-	1	1	1	1	-	1	-	-	1	-	1	-	1	1	1	1	-	1	1	1	-	-
100368415|F|0-37:C>G-37:C>G	TGCAGAAACAGGCATGGGCCAATCACAAAAATGAACAGATAAACACATGACAAAAAGAAAATTGAATAG	TGCAGAAACAGGCATGGGCCAATCACAAAAATGAACAGATAAACACATGACAAAAAGAAAATTGAATAG	NMUH01001445.1 Colocasia esculenta cultivar Niue isolate Niue_2 TARO_scaffold_001445, whole genome shotgun sequence	234825	1	1.86E-28	37:C>G	37	0.800738	0.995392	0.009217	0.990783	0.004608	0.004608	0.009174	0.018263	0.013719	7.21311	4.5	1	0	0	0	0	0	0	-	0	0	0	0	-	0	-	-	0	-	0	-	0	0	0	0	-	0	0	0	-	-
100368420|F|0--26:G>A	TGCAGAAACATGTTATCTACGTATGAGCCGGACAACCATTCTGCCATCCATCCTCCTGTCCTCTCCACT	TGCAGAAACATGTTATCTACGTATGAGCCGGACAACCATTCTGCCATCCATCCTCCTGTCCTCTCCACT	NMUH01002381.1 Colocasia esculenta cultivar Niue isolate Niue_2 TARO_scaffold_002381, whole genome shotgun sequence	203856	1	1.86E-28		26	0.867159	0.978723	0.13617	0.86383	0.021277	0.114894	0.041648	0.235256	0.138452	5.375	2.69444	0.958333	1	1	1	1	1	1	-	1	1	-	1	-	1	-	1	1	-	1	-	1	1	1	1	1	1	1	1	-	-
100368420|F|0-26:G>A-26:G>A	TGCAGAAACATGTTATCTACGTATGAACCGGACAACCATTCTGCCATCCATCCTCCTGTCCTCTCCACT	TGCAGAAACATGTTATCTACGTATGAACCGGACAACCATTCTGCCATCCATCCTCCTGTCCTCTCCACT	NMUH01002381.1 Colocasia esculenta cultivar Niue isolate Niue_2 TARO_scaffold_002381, whole genome shotgun sequence	203856	1	1.86E-28	26:G>A	26	0.867159	0.978723	0.13617	0.86383	0.021277	0.114894	0.041648	0.235256	0.138452	5.375	2.69444	0.958333	0	0	0	0	0	0	-	0	0	-	0	-	0	-	0	0	-	0	-	0	0	0	0	0	0	0	0	-	-
100368422|F|0--41:T>C	TGCAGAAACATTTGAATGTAATTATTGCCATTTGCTTTATTTTGGCCATGGAGGGATTTGAAAATTATA	TGCAGAAACATTTGAATGTAATTATTGCCATTTGCTTTATTTTGGCCATGGAGGGATTTGAAAATTATA	NMUH01000529.1 Colocasia esculenta cultivar Niue isolate Niue_2 TARO_scaffold_000529, whole genome shotgun sequence	477329	1	1.86E-28		41	0.660517	0.994413	0.022346	0.977654	0.005587	0.01676	0.011111	0.043694	0.027402	3.28141	2.75	1	1	1	1	1	1	1	-	1	1	-	1	-	1	1	1	1	1	1	-	-	1	1	1	1	1	-	1	-	-
100368422|F|0-41:T>C-41:T>C	TGCAGAAACATTTGAATGTAATTATTGCCATTTGCTTTATTCTGGCCATGGAGGGATTTGAAAATTATA	TGCAGAAACATTTGAATGTAATTATTGCCATTTGCTTTATTCTGGCCATGGAGGGATTTGAAAATTATA	NMUH01000529.1 Colocasia esculenta cultivar Niue isolate Niue_2 TARO_scaffold_000529, whole genome shotgun sequence	477329	1	1.86E-28	41:T>C	41	0.660517	0.994413	0.022346	0.977654	0.005587	0.01676	0.011111	0.043694	0.027402	3.28141	2.75	1	0	0	0	0	0	0	-	0	0	-	0	-	0	0	0	0	0	0	-	-	0	0	0	0	0	-	0	-	-
100368438|F|0--65:C>A	TGCAGAAACCTCAAGAAAGGACCAATAAGCTCCTCCTGCAAGCCACGGACCAAGACCAGCTCCTTCCCC	TGCAGAAACCTCAAGAAAGGACCAATAAGCTCCTCCTGCAAGCCACGGACCAAGACCAGCTCCTTCCCC	NMUH01003780.1 Colocasia esculenta cultivar Niue isolate Niue_2 TARO_scaffold_003780, whole genome shotgun sequence	5604	1	1.86E-28		65	0.487085	0.992424	0.007576	0.992424	0.007576	0	0.015037	0.015037	0.015037	12.17143	4	1	-	-	-	1	-	-	-	1	-	-	-	-	-	-	1	1	1	-	-	-	-	1	1	1	1	-	1	-	-
100368438|F|0-65:C>A-65:C>A	TGCAGAAACCTCAAGAAAGGACCAATAAGCTCCTCCTGCAAGCCACGGACCAAGACCAGCTCCTTACAG	TGCAGAAACCTCAAGAAAGGACCAATAAGCTCCTCCTGCAAGCCACGGACCAAGACCAGCTCCTTACAG	NMUH01003780.1 Colocasia esculenta cultivar Niue isolate Niue_2 TARO_scaffold_003780, whole genome shotgun sequence	5604	1	1.86E-28	65:C>A	65	0.487085	0.992424	0.007576	0.992424	0.007576	0	0.015037	0.015037	0.015037	12.17143	4	1	-	-	-	0	-	-	-	0	-	-	-	-	-	-	0	0	0	-	-	-	-	0	0	0	0	-	0	-	-
100368441|F|0--58:G>A	TGCAGAAACCTCTTTTCCAACAAACCAACAGAAACATGAAATCAGAAAACAAAATTTTGGCAAAACGAC	TGCAGAAACCTCTTTTCCAACAAACCAACAGAAACATGAAATCAGAAAACAAAATTTTGGCAAAACGAC	NMUH01000670.1 Colocasia esculenta cultivar Niue isolate Niue_2 TARO_scaffold_000670, whole genome shotgun sequence	394106	1	8.64E-27		58	0.752768	0.014706	0.985294	0.014706	0.985294	0	0.028979	0.028979	0.028979	18.33333	10.26147	1	0	0	0	0	0	-	0	-	0	0	0	0	0	0	0	0	-	0	-	-	-	0	0	0	-	0	0	-	0
100368441|F|0-58:G>A-58:G>A	TGCAGAAACCTCTTTTCCAACAAACCAACAGAAACATGAAATCAGAAAACAAAATTTTAGCAAAACGAC	TGCAGAAACCTCTTTTCCAACAAACCAACAGAAACATGAAATCAGAAAACAAAATTTTAGCAAAACGAC	NMUH01000670.1 Colocasia esculenta cultivar Niue isolate Niue_2 TARO_scaffold_000670, whole genome shotgun sequence	394106	1	8.64E-27	58:G>A	58	0.752768	0.014706	0.985294	0.014706	0.985294	0	0.028979	0.028979	0.028979	18.33333	10.26147	1	1	1	1	1	1	-	1	-	1	1	1	1	1	1	1	1	-	1	-	-	-	1	1	1	-	1	1	-	1
100368462|F|0--66:A>G	TGCAGAAACTGCACATCTGTTGAGAGCTCAGCAAACCCCTTACTAAGTGAGGCAAAAGTTGATTTTACA	TGCAGAAACTGCACATCTGTTGAGAGCTCAGCAAACCCCTTACTAAGTGAGGCAAAAGTTGATTTTACA	NMUH01000269.1 Colocasia esculenta cultivar Niue isolate Niue_2 TARO_scaffold_000269, whole genome shotgun sequence	13443	1	8.64E-27		66	0.870849	0.004237	1	0	0.995763	0.004237	0.008439	0	0.004219	13	6.1015	1	0	0	0	0	0	0	0	0	0	0	0	0	0	-	0	0	-	-	0	0	0	0	0	0	0	0	0	-	0
100368462|F|0-66:A>G-66:A>G	TGCAGAAACTGCACATCTGTTGAGAGCTCAGCAAACCCCTTACTAAGTGAGGCAAAAGTTGATTTTGTC	TGCAGAAACTGCACATCTGTTGAGAGCTCAGCAAACCCCTTACTAAGTGAGGCAAAAGTTGATTTTGTC	NMUH01000269.1 Colocasia esculenta cultivar Niue isolate Niue_2 TARO_scaffold_000269, whole genome shotgun sequence	13443	1	8.64E-27	66:A>G	66	0.870849	0.004237	1	0	0.995763	0.004237	0.008439	0	0.004219	13	6.1015	1	1	1	1	1	1	1	1	1	1	1	1	1	1	-	1	1	-	-	1	1	1	1	1	1	1	1	1	-	1
100368480|F|0--44:C>T	TGCAGAAAGAAGCACCTAATGAATTTTGCTTCTAATTTTGTACGCACTTTATCACAAGTTTTTCCTTTT	TGCAGAAAGAAGCACCTAATGAATTTTGCTTCTAATTTTGTACGCACTTTATCACAAGTTTTTCCTTTT	NMUH01006602.1 Colocasia esculenta cultivar Niue isolate Niue_2 TARO_scaffold_006602, whole genome shotgun sequence	20237	1	8.64E-27		44	0.774908	0.033333	0.971429	0.028571	0.966667	0.004762	0.064444	0.05551	0.059977	12	7.95633	1	0	0	0	0	0	0	0	-	0	-	0	-	-	-	0	0	0	-	-	0	0	0	0	0	0	0	0	-	-
100368480|F|0-44:C>T-44:C>T	TGCAGAAAGAAGCACCTAATGAATTTTGCTTCTAATTTTGTACGTACTTTATCACAAGTTTTTCCTTTT	TGCAGAAAGAAGCACCTAATGAATTTTGCTTCTAATTTTGTACGTACTTTATCACAAGTTTTTCCTTTT	NMUH01006602.1 Colocasia esculenta cultivar Niue isolate Niue_2 TARO_scaffold_006602, whole genome shotgun sequence	20237	1	8.64E-27	44:C>T	44	0.774908	0.033333	0.971429	0.028571	0.966667	0.004762	0.064444	0.05551	0.059977	12	7.95633	1	1	1	1	1	1	1	1	-	1	-	1	-	-	-	1	1	1	-	-	1	1	1	1	1	1	1	1	-	-
100368481|F|0--53:A>G	TGCAGAAAGAAGTGGAGGTGCCTCTTGGAAGCATGGCAGTGGATGCTTGAAAGACATGGAGTTTGAAAC	TGCAGAAAGAAGTGGAGGTGCCTCTTGGAAGCATGGCAGTGGATGCTTGAAAGACATGGAGTTTGAAAC	NMUH01001865.1 Colocasia esculenta cultivar Niue isolate Niue_2 TARO_scaffold_001865, whole genome shotgun sequence	115448	1	1.86E-28		53	0.804428	1	0.004587	0.995413	0	0.004587	0	0.009132	0.004566	6.23651	3	1	-	1	1	1	1	1	-	1	1	1	1	-	1	-	1	1	1	-	-	1	1	1	1	1	1	1	1	-	-
100368481|F|0-53:A>G-53:A>G	TGCAGAAAGAAGTGGAGGTGCCTCTTGGAAGCATGGCAGTGGATGCTTGAAAGGCATGGAGTTTGAAAC	TGCAGAAAGAAGTGGAGGTGCCTCTTGGAAGCATGGCAGTGGATGCTTGAAAGGCATGGAGTTTGAAAC	NMUH01001865.1 Colocasia esculenta cultivar Niue isolate Niue_2 TARO_scaffold_001865, whole genome shotgun sequence	115448	1	1.86E-28	53:A>G	53	0.804428	1	0.004587	0.995413	0	0.004587	0	0.009132	0.004566	6.23651	3	1	-	0	0	0	0	0	-	0	0	0	0	-	0	-	0	0	0	-	-	0	0	0	0	0	0	0	0	-	-
100368482|F|0--21:G>A	TGCAGAAAGAAGTGTTACCAAGGGAGGGGCCATTTTTTTGCAGAGGTTCCGAACAACATCAGTACTGAT	TGCAGAAAGAAGTGTTACCAAGGGAGGGGCCATTTTTTTGCAGAGGTTCCGAACAACATCAGTACTGAT	NMUH01000142.1 Colocasia esculenta cultivar Niue isolate Niue_2 TARO_scaffold_000142, whole genome shotgun sequence	267786	1	1.86E-28		21	0.937269	1	0.051181	0.948819	0	0.051181	0	0.097123	0.048562	23.91156	12.8125	1	1	1	1	1	1	1	1	1	1	1	1	-	1	1	1	1	-	1	-	1	1	1	1	1	1	1	1	1	-
100368482|F|0-21:G>A-21:G>A	TGCAGAAAGAAGTGTTACCAAAGGAGGGGCCATTTTTTTGCAGAGGTTCCGAACAACATCAGTACTGAC	TGCAGAAAGAAGTGTTACCAAAGGAGGGGCCATTTTTTTGCAGAGGTTCCGAACAACATCAGTACTGAC	NMUH01000142.1 Colocasia esculenta cultivar Niue isolate Niue_2 TARO_scaffold_000142, whole genome shotgun sequence	267786	1	1.86E-28	21:G>A	21	0.937269	1	0.051181	0.948819	0	0.051181	0	0.097123	0.048562	23.91156	12.8125	1	0	0	0	0	0	0	0	0	0	0	0	-	0	0	0	0	-	0	-	0	0	0	0	0	0	0	0	0	-
100368485|F|0--55:A>G	TGCAGAAAGACAGTACATTTTGATGTTATAAATGCAGATGCAACATACACCAAGAACATTATGATGCAT	TGCAGAAAGACAGTACATTTTGATGTTATAAATGCAGATGCAACATACACCAAGAACATTATGATGCAT	NMUH01001742.1 Colocasia esculenta cultivar Niue isolate Niue_2 TARO_scaffold_001742, whole genome shotgun sequence	233661	1	1.86E-28		55	0.723247	0.984694	0.020408	0.979592	0.015306	0.005102	0.030144	0.039983	0.035064	3.79717	2.5	1	-	-	1	1	1	1	1	-	1	1	1	-	-	1	1	1	1	-	1	1	1	1	1	1	1	1	1	-	-
100368485|F|0-55:A>G-55:A>G	TGCAGAAAGACAGTACATTTTGATGTTATAAATGCAGATGCAACATACACCAAGAGCATTATGATGCAT	TGCAGAAAGACAGTACATTTTGATGTTATAAATGCAGATGCAACATACACCAAGAGCATTATGATGCAT	NMUH01001742.1 Colocasia esculenta cultivar Niue isolate Niue_2 TARO_scaffold_001742, whole genome shotgun sequence	233661	1	1.86E-28	55:A>G	55	0.723247	0.984694	0.020408	0.979592	0.015306	0.005102	0.030144	0.039983	0.035064	3.79717	2.5	1	-	-	0	0	0	0	0	-	0	0	0	-	-	0	0	0	0	-	1	0	0	0	0	0	0	0	0	-	-
100368486|F|0--66:A>C	TGCAGAAAGACCAAGTGACCGATATTACAAAGCAGCAAAGATTGCAGCTGCCTTTGAGCGAGACATACA	TGCAGAAAGACCAAGTGACCGATATTACAAAGCAGCAAAGATTGCAGCTGCCTTTGAGCGAGACATACA	NMUH01005308.1 Colocasia esculenta cultivar Niue isolate Niue_2 TARO_scaffold_005308, whole genome shotgun sequence	25339	1	1.86E-28		66	0.811808	1	0.004545	0.995455	0	0.004545	0	0.00905	0.004525	8.00407	8	1	1	1	1	1	1	-	1	1	1	1	1	-	1	-	1	1	1	1	-	-	1	1	1	1	1	1	1	-	1
100368486|F|0-66:A>C-66:A>C	TGCAGAAAGACCAAGTGACCGATATTACAAAGCAGCAAAGATTGCAGCTGCCTTTGAGCGAGACATCAA	TGCAGAAAGACCAAGTGACCGATATTACAAAGCAGCAAAGATTGCAGCTGCCTTTGAGCGAGACATCAA	NMUH01005308.1 Colocasia esculenta cultivar Niue isolate Niue_2 TARO_scaffold_005308, whole genome shotgun sequence	25339	1	1.86E-28	66:A>C	66	0.811808	1	0.004545	0.995455	0	0.004545	0	0.00905	0.004525	8.00407	8	1	0	0	0	0	0	-	0	0	0	0	0	-	0	-	0	0	0	0	-	-	0	0	0	0	0	0	0	-	0
100368495|F|0--25:G>A	TGCAGAAAGAGAATGAAAGTGTAAGGAGAGAGAGAGAGAGAGAATGGAAGTGTCCATACCTAGCATAAA	TGCAGAAAGAGAATGAAAGTGTAAGGAGAGAGAGAGAGAGAGAATGGAAGTGTCCATACCTAGCATAAA		0	0	999		25	0.638376	0.83237	0.16763	0.83237	0.16763	0	0.27906	0.27906	0.27906	9.44379	4.61765	1	-	-	1	1	1	-	1	1	-	1	1	-	1	1	1	1	1	1	-	1	1	1	1	1	1	1	1	-	1
100368495|F|0-25:G>A-25:G>A	TGCAGAAAGAGAATGAAAGTGTAAGAAGAGAGAGAGAGAGAGAATGGAAGTGTCCATACCTAGCATAAA	TGCAGAAAGAGAATGAAAGTGTAAGAAGAGAGAGAGAGAGAGAATGGAAGTGTCCATACCTAGCATAAA		0	0	999	25:G>A	25	0.638376	0.83237	0.16763	0.83237	0.16763	0	0.27906	0.27906	0.27906	9.44379	4.61765	1	-	-	0	0	0	-	0	0	-	0	0	-	0	0	0	0	0	0	-	0	0	0	0	0	0	0	0	-	0
100368496|F|0--68:C>A	TGCAGAAAGAGAGGGAAGCCTACGAGGTTGTAGTGGAGGATGGGAAGCTCCTGTACAAGCAGACCCATC	TGCAGAAAGAGAGGGAAGCCTACGAGGTTGTAGTGGAGGATGGGAAGCTCCTGTACAAGCAGACCCATC	NMUH01009427.1 Colocasia esculenta cultivar Niue isolate Niue_2 TARO_scaffold_009430, whole genome shotgun sequence	21152	1	1.86E-28		68	0.712177	0.979275	0.031088	0.968912	0.020725	0.010363	0.040592	0.060243	0.050417	3.91628	3.83333	1	1	1	1	1	-	1	-	1	1	-	1	-	1	-	1	1	-	1	1	-	-	1	1	1	-	-	1	1	1
100368496|F|0-68:C>A-68:C>A	TGCAGAAAGAGAGGGAAGCCTACGAGGTTGTAGTGGAGGATGGGAAGCTCCTGTACAAGCAGACCCATA	TGCAGAAAGAGAGGGAAGCCTACGAGGTTGTAGTGGAGGATGGGAAGCTCCTGTACAAGCAGACCCATA	NMUH01009427.1 Colocasia esculenta cultivar Niue isolate Niue_2 TARO_scaffold_009430, whole genome shotgun sequence	21152	1	1.86E-28	68:C>A	68	0.712177	0.979275	0.031088	0.968912	0.020725	0.010363	0.040592	0.060243	0.050417	3.91628	3.83333	1	0	0	0	0	-	0	-	0	0	-	0	-	0	-	0	0	-	0	0	-	-	0	0	0	-	-	0	0	0
100368503|F|0--66:G>A	TGCAGAAAGATGATATATAACTAGTGCCTTTGGAATATTATAGACTTTATGACATGGGGGTGAGAAGAT	TGCAGAAAGATGATATATAACTAGTGCCTTTGGAATATTATAGACTTTATGACATGGGGGTGAGAAGAT	NMUH01000781.1 Colocasia esculenta cultivar Niue isolate Niue_2 TARO_scaffold_000781, whole genome shotgun sequence	136764	1	1.86E-28		66	0.715867	1	0.005155	0.994845	0	0.005155	0	0.010256	0.005128	6.92694	4	1	1	1	1	1	1	-	1	1	1	1	1	-	-	-	-	1	-	-	-	-	1	1	1	1	-	1	1	-	-
100368503|F|0-66:G>A-66:G>A	TGCAGAAAGATGATATATAACTAGTGCCTTTGGAATATTATAGACTTTATGACATGGGGGTGAGAAAAT	TGCAGAAAGATGATATATAACTAGTGCCTTTGGAATATTATAGACTTTATGACATGGGGGTGAGAAAAT	NMUH01000781.1 Colocasia esculenta cultivar Niue isolate Niue_2 TARO_scaffold_000781, whole genome shotgun sequence	136764	1	1.86E-28	66:G>A	66	0.715867	1	0.005155	0.994845	0	0.005155	0	0.010256	0.005128	6.92694	4	1	0	0	0	0	0	-	0	0	0	0	0	-	-	-	-	0	-	-	-	-	0	0	0	0	-	0	0	-	-
100368507|F|0--61:C>T	TGCAGAAAGCAAATGAAAGAAAATCCACAAAATTGGACTGAAATGATTCGTCAGTCAAACTCCCCACAC	TGCAGAAAGCAAATGAAAGAAAATCCACAAAATTGGACTGAAATGATTCGTCAGTCAAACTCCCCACAC	NMUH01005541.1 Colocasia esculenta cultivar Niue isolate Niue_2 TARO_scaffold_005541, whole genome shotgun sequence	50201	1	8.64E-27		61	0.642066	0.494253	0.614943	0.385057	0.505747	0.109195	0.499934	0.473576	0.486755	7.17526	4.59292	0.916667	1	-	1	1	1	1	1	-	0	-	1	0	1	-	1	1	-	-	-	1	1	1	-	1	1	1	-	-	1
100368507|F|0-61:C>T-61:C>T	TGCAGAAAGCAAATGAAAGAAAATCCACAAAATTGGACTGAAATGATTCGTCAGTCAAACTTCCCACAC	TGCAGAAAGCAAATGAAAGAAAATCCACAAAATTGGACTGAAATGATTCGTCAGTCAAACTTCCCACAC	NMUH01005541.1 Colocasia esculenta cultivar Niue isolate Niue_2 TARO_scaffold_005541, whole genome shotgun sequence	50201	1	8.64E-27	61:C>T	61	0.642066	0.494253	0.614943	0.385057	0.505747	0.109195	0.499934	0.473576	0.486755	7.17526	4.59292	0.916667	0	-	0	1	1	0	0	-	1	-	0	1	0	-	1	0	-	-	-	0	1	0	-	1	1	1	-	-	0
100368518|F|0--33:C>T	TGCAGAAAGCATAGCAAACATGTTACGAAAATCCTACGCATTACAATGATCGTATGCCGTCTTCTGCTT	TGCAGAAAGCATAGCAAACATGTTACGAAAATCCTACGCATTACAATGATCGTATGCCGTCTTCTGCTT		0	0	999		33	0.881919	0.995816	0.020921	0.979079	0.004184	0.016736	0.008333	0.040966	0.024649	3.42642	3.4	1	1	1	1	1	1	1	1	1	1	1	1	1	-	1	1	1	1	-	1	1	1	1	1	1	1	1	1	1	1
100368518|F|0-33:C>T-33:C>T	TGCAGAAAGCATAGCAAACATGTTACGAAAATCTTACGCATTACAATGATCGTATGCCGTCTTCTGCTT	TGCAGAAAGCATAGCAAACATGTTACGAAAATCTTACGCATTACAATGATCGTATGCCGTCTTCTGCTT		0	0	999	33:C>T	33	0.881919	0.995816	0.020921	0.979079	0.004184	0.016736	0.008333	0.040966	0.024649	3.42642	3.4	1	0	0	0	0	0	0	0	0	0	0	0	0	-	0	0	0	0	-	0	0	0	0	0	0	0	0	0	0	0
100368519|F|0--21:C>A	TGCAGAAAGCCCTCCCCCTCTCAAAAATGTAACCCGTCTACAACAACTGCGGCTCCGCCGTATCTACCA	TGCAGAAAGCCCTCCCCCTCTCAAAAATGTAACCCGTCTACAACAACTGCGGCTCCGCCGTATCTACCA	NMUH01001023.1 Colocasia esculenta cultivar Niue isolate Niue_2 TARO_scaffold_001023, whole genome shotgun sequence	96612	1	1.86E-28		21	0.697417	0.989418	0.042328	0.957672	0.010582	0.031746	0.02094	0.081073	0.051006	6.06699	3.75	1	1	-	1	1	1	-	1	1	1	1	1	-	-	-	1	1	1	-	-	1	1	1	1	1	1	1	1	1	-
100368519|F|0-21:C>A-21:C>A	TGCAGAAAGCCCTCCCCCTCTAAAAAATGTAACCCGTCTACAACAACTGCGGCTCCGCCGTATCTACCA	TGCAGAAAGCCCTCCCCCTCTAAAAAATGTAACCCGTCTACAACAACTGCGGCTCCGCCGTATCTACCA	NMUH01001023.1 Colocasia esculenta cultivar Niue isolate Niue_2 TARO_scaffold_001023, whole genome shotgun sequence	96612	1	1.86E-28	21:C>A	21	0.697417	0.989418	0.042328	0.957672	0.010582	0.031746	0.02094	0.081073	0.051006	6.06699	3.75	1	0	-	0	0	0	-	0	0	0	0	0	-	-	-	0	0	0	-	-	0	0	0	0	0	0	0	0	0	-
100368523|F|0--65:T>G	TGCAGAAAGCTAAACCCCTCAGTGTTGCGCCTTTGAAAAAGTTGGCTGATCTAGTAAGAGAAGAATAAG	TGCAGAAAGCTAAACCCCTCAGTGTTGCGCCTTTGAAAAAGTTGGCTGATCTAGTAAGAGAAGAATAAG	NMUH01008441.1 Colocasia esculenta cultivar Niue isolate Niue_2 TARO_scaffold_008441, whole genome shotgun sequence	15757	1	1.86E-28		65	0.557196	0.993377	0.006623	0.993377	0.006623	0	0.013157	0.013157	0.013157	4.79503	3	1	-	1	-	-	1	-	-	1	1	-	1	1	-	-	1	1	-	-	1	1	1	1	-	1	1	1	1	-	-
100368523|F|0-65:T>G-65:T>G	TGCAGAAAGCTAAACCCCTCAGTGTTGCGCCTTTGAAAAAGTTGGCTGATCTAGTAAGAGAAGAAGACT	TGCAGAAAGCTAAACCCCTCAGTGTTGCGCCTTTGAAAAAGTTGGCTGATCTAGTAAGAGAAGAAGACT	NMUH01008441.1 Colocasia esculenta cultivar Niue isolate Niue_2 TARO_scaffold_008441, whole genome shotgun sequence	15757	1	1.86E-28	65:T>G	65	0.557196	0.993377	0.006623	0.993377	0.006623	0	0.013157	0.013157	0.013157	4.79503	3	1	-	0	-	-	0	-	-	0	0	-	0	0	-	-	0	0	-	-	0	0	0	0	-	0	0	0	0	-	-
100368534|F|0--32:G>A	TGCAGAAAGGAGAAAGTCAATCAGTGTTTTAGGAAAACAATTGTCATAATGTGTTGCATTCAACAGAAT	TGCAGAAAGGAGAAAGTCAATCAGTGTTTTAGGAAAACAATTGTCATAATGTGTTGCATTCAACAGAAT	NMUH01002312.1 Colocasia esculenta cultivar Niue isolate Niue_2 TARO_scaffold_002312, whole genome shotgun sequence	135566	1	1.86E-28		32	0.675277	0.978142	0.076503	0.923497	0.021858	0.054645	0.04276	0.1413	0.09203	4.97475	3.875	0.95	1	1	1	1	1	1	1	-	1	-	1	-	1	-	1	1	-	1	-	1	1	1	1	1	-	1	1	-	1
100368534|F|0-32:G>A-32:G>A	TGCAGAAAGGAGAAAGTCAATCAGTGTTTTAGAAAAACAATTGTCATAATGTGTTGCATTCAACAGAAT	TGCAGAAAGGAGAAAGTCAATCAGTGTTTTAGAAAAACAATTGTCATAATGTGTTGCATTCAACAGAAT	NMUH01002312.1 Colocasia esculenta cultivar Niue isolate Niue_2 TARO_scaffold_002312, whole genome shotgun sequence	135566	1	1.86E-28	32:G>A	32	0.675277	0.978142	0.076503	0.923497	0.021858	0.054645	0.04276	0.1413	0.09203	4.97475	3.875	0.95	0	0	0	0	0	0	0	-	0	-	0	-	0	-	0	0	-	0	-	0	0	0	0	0	-	0	0	-	0
100368536|F|0--34:C>T	TGCAGAAAGGAGCCTTCTGTGCTGATACTATCGTCGGACAGGGAAACACCACGTCATGGAAATTGTGTG	TGCAGAAAGGAGCCTTCTGTGCTGATACTATCGTCGGACAGGGAAACACCACGTCATGGAAATTGTGTG	NMUH01001271.1 Colocasia esculenta cultivar Niue isolate Niue_2 TARO_scaffold_001271, whole genome shotgun sequence	276167	1	1.86E-28		34	0.789668	0.995327	0.009346	0.990654	0.004673	0.004673	0.009302	0.018517	0.01391	6.57021	3	1	1	1	1	1	1	1	1	1	1	1	-	-	-	1	1	1	-	1	-	1	1	1	1	-	1	1	1	-	-
100368536|F|0-34:C>T-34:C>T	TGCAGAAAGGAGCCTTCTGTGCTGATACTATCGTTGGACAGGGAAACACCACGTCATGGAAATTGTGTG	TGCAGAAAGGAGCCTTCTGTGCTGATACTATCGTTGGACAGGGAAACACCACGTCATGGAAATTGTGTG	NMUH01001271.1 Colocasia esculenta cultivar Niue isolate Niue_2 TARO_scaffold_001271, whole genome shotgun sequence	276167	1	1.86E-28	34:C>T	34	0.789668	0.995327	0.009346	0.990654	0.004673	0.004673	0.009302	0.018517	0.01391	6.57021	3	1	0	0	0	0	0	0	0	0	0	0	-	-	-	0	0	0	-	0	-	0	0	0	0	-	0	0	0	-	-
100368539|F|0--20:T>C	TGCAGAAAGGAGGGGATTGCTCGGATCAGACTTTTGGCGCCCTGAAATTTAAGTTTCCGGATCAGAAAA	TGCAGAAAGGAGGGGATTGCTCGGATCAGACTTTTGGCGCCCTGAAATTTAAGTTTCCGGATCAGAAAA		0	0	999		20	0.649446	0.005682	0.994318	0.005682	0.994318	0	0.011299	0.011299	0.011299	13	7.75	1	0	-	-	0	0	-	-	0	0	-	0	-	0	-	-	-	-	-	-	-	0	0	0	0	0	0	0	-	-
100368539|F|0-20:T>C-20:T>C	TGCAGAAAGGAGGGGATTGCCCGGATCAGACTTTCGGCGCCCTGAAATTGAAGTTTCCGGATCAGAAAA	TGCAGAAAGGAGGGGATTGCCCGGATCAGACTTTCGGCGCCCTGAAATTGAAGTTTCCGGATCAGAAAA		0	0	999	20:T>C	20	0.649446	0.005682	0.994318	0.005682	0.994318	0	0.011299	0.011299	0.011299	13	7.75	1	1	-	-	1	1	-	-	1	1	-	1	-	1	-	-	-	-	-	-	-	1	1	1	1	1	1	1	-	-
100368541|F|0--61:A>C	TGCAGAAAGGATTATGTTATCCGAGGACAGTATTCATGGAGAATTTTTTCATCTCTGGGGCAAAAATAA	TGCAGAAAGGATTATGTTATCCGAGGACAGTATTCATGGAGAATTTTTTCATCTCTGGGGCAAAAATAA	NMUH01005244.1 Colocasia esculenta cultivar Niue isolate Niue_2 TARO_scaffold_005244, whole genome shotgun sequence	64082	1	1.86E-28		61	0.911439	1	0.004049	0.995951	0	0.004049	0	0.008064	0.004032	12.66901	4	1	1	1	1	1	1	-	1	1	1	1	1	1	1	-	1	1	-	1	-	1	1	1	1	1	1	1	1	1	1
100368541|F|0-61:A>C-61:A>C	TGCAGAAAGGATTATGTTATCCGAGGACAGTATTCATGGAGAATTTTTTCATCTCTGGGGCCAAAATAA	TGCAGAAAGGATTATGTTATCCGAGGACAGTATTCATGGAGAATTTTTTCATCTCTGGGGCCAAAATAA	NMUH01005244.1 Colocasia esculenta cultivar Niue isolate Niue_2 TARO_scaffold_005244, whole genome shotgun sequence	64082	1	1.86E-28	61:A>C	61	0.911439	1	0.004049	0.995951	0	0.004049	0	0.008064	0.004032	12.66901	4	1	0	0	0	0	0	-	0	0	0	0	0	0	0	-	0	0	-	0	-	0	0	0	0	0	0	0	0	0	0
100368547|F|0--62:G>A	TGCAGAAAGTAAATTCCAATTAGGAGACCAGCATAAATAAAACTGCTCTGAATTATGACATAGGACATG	TGCAGAAAGTAAATTCCAATTAGGAGACCAGCATAAATAAAACTGCTCTGAATTATGACATAGGACATG	NMUH01000043.1 Colocasia esculenta cultivar Niue isolate Niue_2 TARO_scaffold_000043, whole genome shotgun sequence	903767	1	1.86E-28		62	0.726937	0.979695	0.096447	0.903553	0.020305	0.076142	0.039785	0.174289	0.107037	5.61792	3.68182	0.931818	1	1	1	-	1	1	-	-	-	1	1	1	-	-	1	1	-	-	0	-	1	1	1	-	1	1	1	-	-
100368547|F|0-62:G>A-62:G>A	TGCAGAAAGTAAATTCCAATTAGGAGACCAGCATAAATAAAACTGCTCTGAATTATGACATAAGACATG	TGCAGAAAGTAAATTCCAATTAGGAGACCAGCATAAATAAAACTGCTCTGAATTATGACATAAGACATG	NMUH01000043.1 Colocasia esculenta cultivar Niue isolate Niue_2 TARO_scaffold_000043, whole genome shotgun sequence	903767	1	1.86E-28	62:G>A	62	0.726937	0.979695	0.096447	0.903553	0.020305	0.076142	0.039785	0.174289	0.107037	5.61792	3.68182	0.931818	0	0	0	-	0	0	-	-	-	0	0	0	-	-	0	0	-	-	1	-	0	0	0	-	0	0	0	-	-
18891696|F|0--30:T>C	TGCAGAAAGTAAGAACAACATAAAATACCATGGATGGAATCTCTGACAAATGGAGGGGGGCAAGAATTC	TGCAGAAAGTAAGAACAACATAAAATACCATGGATGGAATCTCTGACAAATGGAGGGGGGCAAGAATTC	NMUH01005341.1 Colocasia esculenta cultivar Niue isolate Niue_2 TARO_scaffold_005341, whole genome shotgun sequence	53842	1	1.86E-28		30	0.756458	0.897561	0.317073	0.682927	0.102439	0.214634	0.183891	0.433076	0.308483	16.64532	8.36765	0.863636	1	1	1	1	1	1	-	1	-	-	1	-	1	-	-	-	-	1	-	1	1	1	1	1	1	1	1	-	1
18891696|F|0-30:T>C-30:T>C	TGCAGAAAGTAAGAACAACATAAAATACCACGGATGGAATCTCTGACAAATGGAGGGGGGCAAGAATTC	TGCAGAAAGTAAGAACAACATAAAATACCACGGATGGAATCTCTGACAAATGGAGGGGGGCAAGAATTC	NMUH01005341.1 Colocasia esculenta cultivar Niue isolate Niue_2 TARO_scaffold_005341, whole genome shotgun sequence	53842	1	1.86E-28	30:T>C	30	0.756458	0.897561	0.317073	0.682927	0.102439	0.214634	0.183891	0.433076	0.308483	16.64532	8.36765	0.863636	0	0	0	0	0	0	-	0	-	-	0	-	0	-	-	-	-	0	-	0	0	0	0	0	0	0	0	-	0
100368567|F|0--32:C>A	TGCAGAAAGTTCACCACCTAAACAAATCAAAGCGCAAATCATAGAACAGGTACAAGTCACTATGGCCCA	TGCAGAAAGTTCACCACCTAAACAAATCAAAGCGCAAATCATAGAACAGGTACAAGTCACTATGGCCCA	NMUH01003124.1 Colocasia esculenta cultivar Niue isolate Niue_2 TARO_scaffold_003124, whole genome shotgun sequence	130334	1	8.64E-27		32	0.704797	0.371728	0.759162	0.240838	0.628272	0.13089	0.467092	0.36567	0.416381	5.96053	5.6129	0.875	1	-	0	1	-	-	1	1	0	-	0	-	1	-	-	1	0	-	-	0	-	0	0	1	1	-	1	-	0
100368567|F|0-32:C>A-32:C>A	TGCAGAAAGTTCACCACCTAAACAAATCAAAGAGCAAATCATAGAACAGGTACAAGTCACTATGGCCCA	TGCAGAAAGTTCACCACCTAAACAAATCAAAGAGCAAATCATAGAACAGGTACAAGTCACTATGGCCCA	NMUH01003124.1 Colocasia esculenta cultivar Niue isolate Niue_2 TARO_scaffold_003124, whole genome shotgun sequence	130334	1	8.64E-27	32:C>A	32	0.704797	0.371728	0.759162	0.240838	0.628272	0.13089	0.467092	0.36567	0.416381	5.96053	5.6129	0.875	1	-	1	1	-	-	0	0	1	-	1	-	0	-	-	0	1	-	-	1	-	1	1	0	1	-	0	-	1
100368578|F|0--39:C>T	TGCAGAAATACAGCTCTCTACTATTTCTAGGGTCCATAACAATAAAAGGCATCCTCCCCATTCTTTTCT	TGCAGAAATACAGCTCTCTACTATTTCTAGGGTCCATAACAATAAAAGGCATCCTCCCCATTCTTTTCT	NMUH01002904.1 Colocasia esculenta cultivar Niue isolate Niue_2 TARO_scaffold_002904, whole genome shotgun sequence	20359	1	1.86E-28		39	0.789668	1	0.004673	0.995327	0	0.004673	0	0.009302	0.004651	10.35417	3	1	1	1	1	1	1	-	1	1	1	1	1	1	1	-	1	1	-	-	-	1	1	1	1	1	1	1	1	-	-
100368578|F|0-39:C>T-39:C>T	TGCAGAAATACAGCTCTCTACTATTTCTAGGGTCCATAATAATAAAAGGCATCCTCCCCATTCTTTTCT	TGCAGAAATACAGCTCTCTACTATTTCTAGGGTCCATAATAATAAAAGGCATCCTCCCCATTCTTTTCT	NMUH01002904.1 Colocasia esculenta cultivar Niue isolate Niue_2 TARO_scaffold_002904, whole genome shotgun sequence	20359	1	1.86E-28	39:C>T	39	0.789668	1	0.004673	0.995327	0	0.004673	0	0.009302	0.004651	10.35417	3	1	0	0	0	0	0	-	0	0	0	0	0	0	0	-	0	0	-	-	-	0	0	0	0	0	0	0	0	-	-
100368593|F|0--37:G>C	TGCAGAAATACTTTGACATGTGTGACAACAGAGTGGTGCTTTTTGATAACAAGACGAAAGATGTAAAGA	TGCAGAAATACTTTGACATGTGTGACAACAGAGTGGTGCTTTTTGATAACAAGACGAAAGATGTAAAGA	NMUH01002851.1 Colocasia esculenta cultivar Niue isolate Niue_2 TARO_scaffold_002851, whole genome shotgun sequence	35646	1	1.86E-28		37	0.848708	0.986957	0.034783	0.965217	0.013043	0.021739	0.025747	0.067146	0.046446	13.06923	11.875	1	1	1	1	1	1	-	1	1	1	1	1	-	-	-	1	1	1	1	1	1	1	1	1	1	1	1	1	-	-
100368593|F|0-37:G>C-37:G>C	TGCAGAAATACTTTGACATGTGTGACAACAGAGTGGTCCTTTTTGATAACAAGACGAAAGATGTAAAGA	TGCAGAAATACTTTGACATGTGTGACAACAGAGTGGTCCTTTTTGATAACAAGACGAAAGATGTAAAGA	NMUH01002851.1 Colocasia esculenta cultivar Niue isolate Niue_2 TARO_scaffold_002851, whole genome shotgun sequence	35646	1	1.86E-28	37:G>C	37	0.848708	0.986957	0.034783	0.965217	0.013043	0.021739	0.025747	0.067146	0.046446	13.06923	11.875	1	0	0	0	0	0	-	0	0	0	0	0	-	-	-	0	0	0	0	0	0	0	0	0	0	0	0	0	-	-
100368594|F|0--55:A>C	TGCAGAAATAGCAAAGAGGTGACGAAACAAGGACTCCAAGGTGAAGTCACCGCACAATTTGTCCTTCCA	TGCAGAAATAGCAAAGAGGTGACGAAACAAGGACTCCAAGGTGAAGTCACCGCACAATTTGTCCTTCCA	NMUH01001377.1 Colocasia esculenta cultivar Niue isolate Niue_2 TARO_scaffold_001377, whole genome shotgun sequence	122690	1	8.64E-27		55	0.712177	0.005181	1	0	0.994819	0.005181	0.010309	0	0.005155	5	4.49515	1	0	-	-	-	0	0	0	0	0	0	0	-	0	-	0	0	-	0	-	0	0	0	-	0	0	0	0	-	-
100368594|F|0-55:A>C-55:A>C	TGCAGAAATAGCAAAGAGGTGACGAAACAAGGACTCCAAGGTGAAGTCACCGCACCATTTGTCCTTCCA	TGCAGAAATAGCAAAGAGGTGACGAAACAAGGACTCCAAGGTGAAGTCACCGCACCATTTGTCCTTCCA	NMUH01001377.1 Colocasia esculenta cultivar Niue isolate Niue_2 TARO_scaffold_001377, whole genome shotgun sequence	122690	1	8.64E-27	55:A>C	55	0.712177	0.005181	1	0	0.994819	0.005181	0.010309	0	0.005155	5	4.49515	1	1	-	-	-	1	1	1	1	1	1	1	-	1	-	1	1	-	1	-	1	1	1	-	1	1	1	1	-	-
100368595|F|0--45:G>T	TGCAGAAATAGGAAACTAGAACCCTAAGTTGATCTACCATATCATGCTGTTTCATTGACATAGCGTCAT	TGCAGAAATAGGAAACTAGAACCCTAAGTTGATCTACCATATCATGCTGTTTCATTGACATAGCGTCAT	NMUH01000348.1 Colocasia esculenta cultivar Niue isolate Niue_2 TARO_scaffold_000348, whole genome shotgun sequence	468972	1	1.86E-28		45	0.789668	0.990654	0.051402	0.948598	0.009346	0.042056	0.018517	0.097519	0.058018	8.44397	6	0.975	1	1	1	1	1	1	-	1	1	1	1	1	1	1	-	1	1	-	-	1	1	1	1	1	-	1	1	-	-
100368595|F|0-45:G>T-45:G>T	TGCAGAAATAGGAAACTAGAACCCTAAGTTGATCTACCATATCATTCTGTTTCATTGACATAGCGTCAT	TGCAGAAATAGGAAACTAGAACCCTAAGTTGATCTACCATATCATTCTGTTTCATTGACATAGCGTCAT	NMUH01000348.1 Colocasia esculenta cultivar Niue isolate Niue_2 TARO_scaffold_000348, whole genome shotgun sequence	468972	1	1.86E-28	45:G>T	45	0.789668	0.990654	0.051402	0.948598	0.009346	0.042056	0.018517	0.097519	0.058018	8.44397	6	0.975	0	0	0	0	0	0	-	0	0	0	0	0	0	0	-	0	0	-	-	0	0	0	0	0	-	0	0	-	-
100368599|F|0--14:G>C	TGCAGAAATATCCAGAAAGAGTAGAAAAATGCATAAACACCCAGAAAGGGTAGAAAACTGTAGAAATAC	TGCAGAAATATCCAGAAAGAGTAGAAAAATGCATAAACACCCAGAAAGGGTAGAAAACTGTAGAAATAC	NMUH01000141.1 Colocasia esculenta cultivar Niue isolate Niue_2 TARO_scaffold_000141, whole genome shotgun sequence	459845	1	1.86E-28		14	0.571956	0.922581	0.129032	0.870968	0.077419	0.051613	0.142851	0.224766	0.183809	4.81529	2.7	0.933333	1	-	1	1	1	-	-	1	1	-	-	-	-	-	1	1	-	-	-	-	1	1	1	1	1	1	1	-	-
100368599|F|0-14:G>C-14:G>C	TGCAGAAATATCCACAAAGAGTAGAAAAATGCATAAACACCCAGAAAGGGTAGAAAACTGTAGAAATAC	TGCAGAAATATCCACAAAGAGTAGAAAAATGCATAAACACCCAGAAAGGGTAGAAAACTGTAGAAATAC	NMUH01000141.1 Colocasia esculenta cultivar Niue isolate Niue_2 TARO_scaffold_000141, whole genome shotgun sequence	459845	1	1.86E-28	14:G>C	14	0.571956	0.922581	0.129032	0.870968	0.077419	0.051613	0.142851	0.224766	0.183809	4.81529	2.7	0.933333	0	-	0	0	0	-	-	0	0	-	-	-	-	-	0	0	-	-	-	-	0	0	0	0	0	0	0	-	-
100368632|F|0--19:A>C	TGCAGAAATGAAAGTGCAGACTTGCAGAGGTGAGTGTGAATTGTGGGCCACTTTTCACCTTGAGACGCG	TGCAGAAATGAAAGTGCAGACTTGCAGAGGTGAGTGTGAATTGTGGGCCACTTTTCACCTTGAGACGCG	NMUH01006947.1 Colocasia esculenta cultivar Niue isolate Niue_2 TARO_scaffold_006947, whole genome shotgun sequence	6231	1	8.64E-27		19	0.450185	0.409836	0.598361	0.401639	0.590164	0.008197	0.483741	0.48065	0.482196	10.36	8.96471	1	-	1	-	-	1	-	1	1	1	-	-	-	1	-	-	-	1	-	-	-	1	-	-	1	-	1	-	-	-
100368632|F|0-19:A>C-19:A>C	TGCAGAAATGAAAGTGCAGCCTTGCAGAGGTGAGTGTGAATTGTGGGCCACTTTTCACCTTGAGACGCG	TGCAGAAATGAAAGTGCAGCCTTGCAGAGGTGAGTGTGAATTGTGGGCCACTTTTCACCTTGAGACGCG	NMUH01006947.1 Colocasia esculenta cultivar Niue isolate Niue_2 TARO_scaffold_006947, whole genome shotgun sequence	6231	1	8.64E-27	19:A>C	19	0.450185	0.409836	0.598361	0.401639	0.590164	0.008197	0.483741	0.48065	0.482196	10.36	8.96471	1	-	0	-	-	0	-	0	0	0	-	-	-	0	-	-	-	0	-	-	-	0	-	-	0	-	0	-	-	-
100368643|F|0--56:G>A	TGCAGAAATGAGTGGTATAAATCAAGAAACTCCCTTGCCAATAATTCACTTGCTCCGTCTACCATGGTT	TGCAGAAATGAGTGGTATAAATCAAGAAACTCCCTTGCCAATAATTCACTTGCTCCGTCTACCATGGTT	NMUH01000054.1 Colocasia esculenta cultivar Niue isolate Niue_2 TARO_scaffold_000054, whole genome shotgun sequence	375902	1	1.86E-28		56	0.881919	1	0.012552	0.987448	0	0.012552	0	0.024789	0.012395	6.28727	3	1	1	1	1	1	1	1	1	1	1	1	1	-	1	1	1	1	-	-	-	1	1	1	1	1	1	1	1	1	-
100368643|F|0-56:G>A-56:G>A	TGCAGAAATGAGTGGTATAAATCAAGAAACTCCCTTGCCAATAATTCACTTGCTCCATCTACCATGGTT	TGCAGAAATGAGTGGTATAAATCAAGAAACTCCCTTGCCAATAATTCACTTGCTCCATCTACCATGGTT	NMUH01000054.1 Colocasia esculenta cultivar Niue isolate Niue_2 TARO_scaffold_000054, whole genome shotgun sequence	375902	1	1.86E-28	56:G>A	56	0.881919	1	0.012552	0.987448	0	0.012552	0	0.024789	0.012395	6.28727	3	1	0	0	0	0	0	0	0	0	0	0	0	-	0	0	0	0	-	-	-	0	0	0	0	0	0	0	0	0	-
100368644|F|0--65:C>G	TGCAGAAATGATGCAAATAGCTTTATATCTTTTAGAAATTCATCACAGCCAAATTTCATTTCTTACAGA	TGCAGAAATGATGCAAATAGCTTTATATCTTTTAGAAATTCATCACAGCCAAATTTCATTTCTTACAGA		0	0	999		65	0.856089	0.008621	0.99569	0.00431	0.991379	0.00431	0.017093	0.008584	0.012838	18	6.27863	1	0	-	0	0	0	0	0	0	0	0	0	-	0	0	0	0	-	0	-	0	0	0	0	0	0	0	0	0	-
100368644|F|0-65:C>G-65:C>G	TGCAGAAATGATGCAAATAGCTTTATATCTTTTAGAAATTCATCACAGCCAAATTTCATTTCTTAGCCA	TGCAGAAATGATGCAAATAGCTTTATATCTTTTAGAAATTCATCACAGCCAAATTTCATTTCTTAGCCA		0	0	999	65:C>G	65	0.856089	0.008621	0.99569	0.00431	0.991379	0.00431	0.017093	0.008584	0.012838	18	6.27863	1	1	-	1	1	1	1	1	1	1	1	1	-	1	1	1	1	-	1	-	1	1	1	1	1	1	1	1	1	-
100368647|F|0--26:A>G	TGCAGAAATGCCCAGAAAGGATGTAAATTGCAATAAAACCCCTAAAAAGGTCAAAAACTGCAAGCATAC	TGCAGAAATGCCCAGAAAGGATGTAAATTGCAATAAAACCCCTAAAAAGGTCAAAAACTGCAAGCATAC	NMUH01000288.1 Colocasia esculenta cultivar Niue isolate Niue_2 TARO_scaffold_000288, whole genome shotgun sequence	452051	4	1.86E-28		26	0.656827	1	0.005618	0.994382	0	0.005618	0	0.011173	0.005586	3.37949	3	1	-	-	-	1	1	-	-	-	1	-	1	-	1	-	-	1	-	-	-	1	1	1	1	1	1	-	1	-	-
100368647|F|0-26:A>G-26:A>G	TGCAGAAATGCCCAGAAAGGATGTAAGTTGCAATAAAACCCCTAAAAAGGTCAAAAACTGCAAGCATAC	TGCAGAAATGCCCAGAAAGGATGTAAGTTGCAATAAAACCCCTAAAAAGGTCAAAAACTGCAAGCATAC	NMUH01000288.1 Colocasia esculenta cultivar Niue isolate Niue_2 TARO_scaffold_000288, whole genome shotgun sequence	452051	4	1.86E-28	26:A>G	26	0.656827	1	0.005618	0.994382	0	0.005618	0	0.011173	0.005586	3.37949	3	1	-	-	-	0	0	-	-	-	0	-	0	-	0	-	-	0	-	-	-	0	0	0	0	0	0	-	0	-	-
100368656|F|0--44:T>C	TGCAGAAATGTATCCATTGGAAATGTGGGAGTGGGGATTTCTAATGTCAGTAAGATGTGTCAATCCTCC	TGCAGAAATGTATCCATTGGAAATGTGGGAGTGGGGATTTCTAATGTCAGTAAGATGTGTCAATCCTCC	NMUH01000384.1 Colocasia esculenta cultivar Niue isolate Niue_2 TARO_scaffold_000384, whole genome shotgun sequence	455887	1	1.86E-28		44	0.819188	1	0.004505	0.995495	0	0.004505	0	0.008968	0.004484	5.484	5	1	1	-	1	1	1	1	1	1	1	-	1	1	1	-	1	1	1	-	1	1	1	1	1	-	1	-	1	1	1
100368656|F|0-44:T>C-44:T>C	TGCAGAAATGTATCCATTGGAAATGTGGGAGTGGGGATTTCTAACGTCAGTAAGATGTGTCAATCCTCC	TGCAGAAATGTATCCATTGGAAATGTGGGAGTGGGGATTTCTAACGTCAGTAAGATGTGTCAATCCTCC	NMUH01000384.1 Colocasia esculenta cultivar Niue isolate Niue_2 TARO_scaffold_000384, whole genome shotgun sequence	455887	1	1.86E-28	44:T>C	44	0.819188	1	0.004505	0.995495	0	0.004505	0	0.008968	0.004484	5.484	5	1	0	-	0	0	0	0	0	0	0	-	0	0	0	-	0	0	0	-	0	0	0	0	0	-	0	-	0	0	0
100368674|F|0--6:A>T	TGCAGAAATTGATTTGAGGAATGGTTGTGGATTTACATTAGATCCCAGGGTAACAAAATGAGAACCAAA	TGCAGAAATTGATTTGAGGAATGGTTGTGGATTTACATTAGATCCCAGGGTAACAAAATGAGAACCAAA	NMUH01004495.1 Colocasia esculenta cultivar Niue isolate Niue_2 TARO_scaffold_004495, whole genome shotgun sequence	78617	1	1.86E-28		6	0.708487	0.947917	0.125	0.875	0.052083	0.072917	0.098741	0.21875	0.158746	3.45411	3.25926	0.981481	1	-	1	-	1	-	1	1	1	1	1	-	1	-	1	1	-	-	1	1	1	-	1	1	1	-	1	-	-
100368674|F|0-6:A>T-6:A>T	TGCAGATATTGATTTGAGGAATGGTTGTGGATTTACATTAGATCCCAGGGTAACAAAATGAGAACCAAA	TGCAGATATTGATTTGAGGAATGGTTGTGGATTTACATTAGATCCCAGGGTAACAAAATGAGAACCAAA	NMUH01004495.1 Colocasia esculenta cultivar Niue isolate Niue_2 TARO_scaffold_004495, whole genome shotgun sequence	78617	1	1.86E-28	6:A>T	6	0.708487	0.947917	0.125	0.875	0.052083	0.072917	0.098741	0.21875	0.158746	3.45411	3.25926	0.981481	0	-	0	-	0	-	0	0	0	0	0	-	0	-	0	0	-	-	0	0	0	-	0	0	0	-	0	-	-
100368682|F|0--37:A>T	TGCAGAAATTTCAACAAAAGTTCTTATAAAATTGAAGAAGCCACACTACATCTACATGTACCCCATTTC	TGCAGAAATTTCAACAAAAGTTCTTATAAAATTGAAGAAGCCACACTACATCTACATGTACCCCATTTC	NMUH01005284.1 Colocasia esculenta cultivar Niue isolate Niue_2 TARO_scaffold_005284, whole genome shotgun sequence	86315	1	1.86E-28		37	0.830258	1	0.004444	0.995556	0	0.004444	0	0.008849	0.004425	8.05405	3	1	1	1	1	1	1	1	1	1	1	1	-	1	1	-	1	1	-	-	-	1	1	1	1	-	-	1	1	1	-
100368682|F|0-37:A>T-37:A>T	TGCAGAAATTTCAACAAAAGTTCTTATAAAATTGAAGTAGCCACACTACATCTACATGTACCCCATTTC	TGCAGAAATTTCAACAAAAGTTCTTATAAAATTGAAGTAGCCACACTACATCTACATGTACCCCATTTC	NMUH01005284.1 Colocasia esculenta cultivar Niue isolate Niue_2 TARO_scaffold_005284, whole genome shotgun sequence	86315	1	1.86E-28	37:A>T	37	0.830258	1	0.004444	0.995556	0	0.004444	0	0.008849	0.004425	8.05405	3	1	0	0	0	0	0	0	0	0	0	0	-	0	0	-	0	0	-	-	-	0	0	0	0	-	-	0	0	0	-
100368689|F|0--26:A>C	TGCAGAAATTTGATCTTGTGATTGGGACATGGGGTCAGTAGAAGTATGTCAGTCTCCCATCTTCGTGGG	TGCAGAAATTTGATCTTGTGATTGGGACATGGGGTCAGTAGAAGTATGTCAGTCTCCCATCTTCGTGGG	NMUH01004033.1 Colocasia esculenta cultivar Niue isolate Niue_2 TARO_scaffold_004033, whole genome shotgun sequence	28430	1	1.86E-28		26	0.678967	0.983696	0.027174	0.972826	0.016304	0.01087	0.032077	0.052871	0.042474	4.29648	3.8	1	1	1	-	1	1	1	1	1	1	1	1	1	1	-	-	1	-	-	-	1	1	1	1	1	1	1	1	-	1
100368689|F|0-26:A>C-26:A>C	TGCAGAAATTTGATCTTGTGATTGGGCCATGGGGTCAGTAGAAGTATGTCAGTCTCCCATCTTCGTGGG	TGCAGAAATTTGATCTTGTGATTGGGCCATGGGGTCAGTAGAAGTATGTCAGTCTCCCATCTTCGTGGG	NMUH01004033.1 Colocasia esculenta cultivar Niue isolate Niue_2 TARO_scaffold_004033, whole genome shotgun sequence	28430	1	1.86E-28	26:A>C	26	0.678967	0.983696	0.027174	0.972826	0.016304	0.01087	0.032077	0.052871	0.042474	4.29648	3.8	1	0	0	-	0	0	0	0	0	1	0	0	0	0	-	-	0	-	-	-	0	0	0	0	0	0	0	0	-	0
100368691|F|0--26:G>C	TGCAGAAATTTGGTATATTACATAAAGTATACCTGCAATAGGAGTGGCTCCATTCTTCTAAACATTCTG	TGCAGAAATTTGGTATATTACATAAAGTATACCTGCAATAGGAGTGGCTCCATTCTTCTAAACATTCTG	NMUH01004242.1 Colocasia esculenta cultivar Niue isolate Niue_2 TARO_scaffold_004242, whole genome shotgun sequence	29714	1	4.02E-25		26	0.845018	0.008734	0.995633	0.004367	0.991266	0.004367	0.017315	0.008695	0.013005	11.5	7.5754	1	0	0	0	0	0	0	-	0	0	0	0	0	0	-	0	0	0	0	-	0	0	0	0	0	0	0	0	-	-
100368691|F|0-26:G>C-26:G>C	TGCAGAAATTTGGTATATTACATAAACTATACCTGCAATAGGAGTGGCTCCATTCCTCTAAACATTCTG	TGCAGAAATTTGGTATATTACATAAACTATACCTGCAATAGGAGTGGCTCCATTCCTCTAAACATTCTG	NMUH01004242.1 Colocasia esculenta cultivar Niue isolate Niue_2 TARO_scaffold_004242, whole genome shotgun sequence	29714	1	4.02E-25	26:G>C	26	0.845018	0.008734	0.995633	0.004367	0.991266	0.004367	0.017315	0.008695	0.013005	11.5	7.5754	1	1	1	1	1	1	1	-	1	1	1	1	1	1	-	1	1	1	1	-	1	1	1	1	1	1	1	1	-	-
100368701|F|0--44:A>G	TGCAGAACAAAGGGGTATGGGGGAGGGAAAAGGGTTTTTCAAGGAAAAAAAAAAGTGCCTCCTTTTTGC	TGCAGAACAAAGGGGTATGGGGGAGGGAAAAGGGTTTTTCAAGGAAAAAAAAAAGTGCCTCCTTTTTGC	NMUH01003478.1 Colocasia esculenta cultivar Niue isolate Niue_2 TARO_scaffold_003478, whole genome shotgun sequence	33165	1	1.12E-25		44	0.464945	0.97619	0.039683	0.960317	0.02381	0.015873	0.046485	0.076216	0.06135	8.59701	3.6	1	1	-	1	1	1	-	-	1	-	-	1	-	1	-	1	1	-	-	-	1	1	1	1	1	1	1	1	-	-
100368701|F|0-44:A>G-44:A>G	TGCAGAACAAAGGGGTATGGGGGAGGGAAAAGGGTTTTTCAAGGGAAAAAAAAAGTGCCTCCTTTTTGC	TGCAGAACAAAGGGGTATGGGGGAGGGAAAAGGGTTTTTCAAGGGAAAAAAAAAGTGCCTCCTTTTTGC	NMUH01003478.1 Colocasia esculenta cultivar Niue isolate Niue_2 TARO_scaffold_003478, whole genome shotgun sequence	33165	1	1.12E-25	44:A>G	44	0.464945	0.97619	0.039683	0.960317	0.02381	0.015873	0.046485	0.076216	0.06135	8.59701	3.6	1	0	-	0	0	0	-	-	0	-	-	0	-	0	-	0	0	-	-	-	0	0	0	0	0	0	0	0	-	-
100368705|F|0--37:T>C	TGCAGAACAAGCACATCTGTCTCAGGCTCCAAATCCCTTCAGAGGAAAAGCATTGCAGTGCGACTCCAT	TGCAGAACAAGCACATCTGTCTCAGGCTCCAAATCCCTTCAGAGGAAAAGCATTGCAGTGCGACTCCAT	NMUH01000975.1 Colocasia esculenta cultivar Niue isolate Niue_2 TARO_scaffold_000975, whole genome shotgun sequence	279955	1	1.86E-28		37	0.586716	0.345912	0.691824	0.308176	0.654088	0.037736	0.452514	0.426407	0.43946	6.83051	6.57265	0.916667	0	0	0	-	0	-	0	-	1	-	-	-	0	-	0	-	-	0	-	-	0	0	0	0	-	-	-	-	-
100368705|F|0-37:T>C-37:T>C	TGCAGAACAAGCACATCTGTCTCAGGCTCCAAATCCCCTCAGAGGAAAAGCATTGCAGTGCGACTCCAT	TGCAGAACAAGCACATCTGTCTCAGGCTCCAAATCCCCTCAGAGGAAAAGCATTGCAGTGCGACTCCAT	NMUH01000975.1 Colocasia esculenta cultivar Niue isolate Niue_2 TARO_scaffold_000975, whole genome shotgun sequence	279955	1	1.86E-28	37:T>C	37	0.586716	0.345912	0.691824	0.308176	0.654088	0.037736	0.452514	0.426407	0.43946	6.83051	6.57265	0.916667	1	1	1	-	1	-	1	-	0	-	-	-	1	-	1	-	-	1	-	-	1	1	1	1	-	-	-	-	-
100368711|F|0--41:C>A	TGCAGAACAAGTGAAGAGAGATTTCTGTGGTCCATGTTGCCCCAGCATAGATATTTTCTGCAAAACGAT	TGCAGAACAAGTGAAGAGAGATTTCTGTGGTCCATGTTGCCCCAGCATAGATATTTTCTGCAAAACGAT	NMUH01006406.1 Colocasia esculenta cultivar Niue isolate Niue_2 TARO_scaffold_006406, whole genome shotgun sequence	7210	1	1.86E-28		41	0.686347	0.946237	0.134409	0.865591	0.053763	0.080645	0.101746	0.232686	0.167216	5.43077	2.89286	0.952381	1	1	1	1	1	1	-	1	1	-	1	1	-	1	-	1	-	1	1	1	-	1	1	1	1	1	1	-	1
100368711|F|0-41:C>A-41:C>A	TGCAGAACAAGTGAAGAGAGATTTCTGTGGTCCATGTTGCCACAGCATAGATATTTTCTGCAAAACGAT	TGCAGAACAAGTGAAGAGAGATTTCTGTGGTCCATGTTGCCACAGCATAGATATTTTCTGCAAAACGAT	NMUH01006406.1 Colocasia esculenta cultivar Niue isolate Niue_2 TARO_scaffold_006406, whole genome shotgun sequence	7210	1	1.86E-28	41:C>A	41	0.686347	0.946237	0.134409	0.865591	0.053763	0.080645	0.101746	0.232686	0.167216	5.43077	2.89286	0.952381	0	0	0	0	0	0	-	0	0	-	0	0	-	0	-	0	-	0	0	0	-	0	0	0	0	0	0	-	0
100368715|F|0--22:T>C	TGCAGAACACAAGAAGCATATGTGTCACCACTACCCGTTCGAGATACATAAGAAACAGACACATTTATA	TGCAGAACACAAGAAGCATATGTGTCACCACTACCCGTTCGAGATACATAAGAAACAGACACATTTATA	NMUH01000367.1 Colocasia esculenta cultivar Niue isolate Niue_2 TARO_scaffold_000367, whole genome shotgun sequence	469584	1	4.02E-25		22	0.538745	0.006849	0.993151	0.006849	0.993151	0	0.013605	0.013605	0.013605	8	4.12987	1	0	-	0	0	0	-	-	0	0	0	-	-	0	-	-	0	0	-	-	0	0	-	-	-	-	0	-	-	-
100368715|F|0-22:T>C-22:T>C	TGCAGAACACAAGAAGCATATGCGTCACCACTACCCGTTCGAGATACATAAGAACCAGACACATTTATA	TGCAGAACACAAGAAGCATATGCGTCACCACTACCCGTTCGAGATACATAAGAACCAGACACATTTATA	NMUH01000367.1 Colocasia esculenta cultivar Niue isolate Niue_2 TARO_scaffold_000367, whole genome shotgun sequence	469584	1	4.02E-25	22:T>C	22	0.538745	0.006849	0.993151	0.006849	0.993151	0	0.013605	0.013605	0.013605	8	4.12987	1	1	-	1	1	1	-	-	1	1	1	-	-	1	-	-	1	1	-	-	1	1	-	-	-	-	1	-	-	-
100368730|F|0--15:A>T	TGCAGAACAGAAGGTAGGGAGTGGATTATTCCTGCTCGATCTTCAGCAAGCTCGACGGAACCTGCAAAA	TGCAGAACAGAAGGTAGGGAGTGGATTATTCCTGCTCGATCTTCAGCAAGCTCGACGGAACCTGCAAAA	NMUH01001354.1 Colocasia esculenta cultivar Niue isolate Niue_2 TARO_scaffold_001354, whole genome shotgun sequence	125664	1	4.02E-25		15	0.745387	0.029703	0.980198	0.019802	0.970297	0.009901	0.057641	0.03882	0.048231	17.33333	4.6682	1	0	0	0	-	0	0	0	0	0	0	0	-	-	0	0	0	-	0	0	0	-	0	0	0	0	0	0	-	0
100368730|F|0-15:A>T-15:A>T	TGCAGAACAGAAGGTTGGGAGTGGATTATTCCTGCTTGATCTTCAGCAAGCTCGACGGAACCTGCAAAA	TGCAGAACAGAAGGTTGGGAGTGGATTATTCCTGCTTGATCTTCAGCAAGCTCGACGGAACCTGCAAAA	NMUH01001354.1 Colocasia esculenta cultivar Niue isolate Niue_2 TARO_scaffold_001354, whole genome shotgun sequence	125664	1	4.02E-25	15:A>T	15	0.745387	0.029703	0.980198	0.019802	0.970297	0.009901	0.057641	0.03882	0.048231	17.33333	4.6682	1	1	1	1	-	1	1	1	1	1	1	1	-	-	1	1	1	-	1	1	1	-	1	1	1	1	1	1	-	1
100368736|F|0--15:C>A	TGCAGAACAGATAATCAGAACCTCATACATTGTTCTGCAAAAATACTTTGGCACGGCAAATGATAAGTA	TGCAGAACAGATAATCAGAACCTCATACATTGTTCTGCAAAAATACTTTGGCACGGCAAATGATAAGTA	NMUH01002905.1 Colocasia esculenta cultivar Niue isolate Niue_2 TARO_scaffold_002905, whole genome shotgun sequence	139179	1	1.86E-28		15	0.852399	0.952381	0.12987	0.87013	0.047619	0.082251	0.090703	0.226008	0.158355	5.10081	2.81818	0.935484	1	1	1	1	1	1	1	1	1	-	1	-	1	1	1	1	1	1	-	1	1	1	1	1	1	1	1	-	1
100368736|F|0-15:C>A-15:C>A	TGCAGAACAGATAATAAGAACCTCATACATTGTTCTGCAAAAATACTTTGGCACGACAAATGATAAGTA	TGCAGAACAGATAATAAGAACCTCATACATTGTTCTGCAAAAATACTTTGGCACGACAAATGATAAGTA	NMUH01002905.1 Colocasia esculenta cultivar Niue isolate Niue_2 TARO_scaffold_002905, whole genome shotgun sequence	139179	1	1.86E-28	15:C>A	15	0.852399	0.952381	0.12987	0.87013	0.047619	0.082251	0.090703	0.226008	0.158355	5.10081	2.81818	0.935484	0	0	0	0	0	0	0	0	0	-	0	-	0	0	0	0	0	0	-	0	0	0	0	0	0	0	0	-	0
100368751|F|0--18:G>A	TGCAGAACAGTTTGTGAAGAGACTTCCAGAAAAAGTAATTGTGCACCGTGAGTCTTTCTTTCTATGATC	TGCAGAACAGTTTGTGAAGAGACTTCCAGAAAAAGTAATTGTGCACCGTGAGTCTTTCTTTCTATGATC	NMUH01000663.1 Colocasia esculenta cultivar Niue isolate Niue_2 TARO_scaffold_000663, whole genome shotgun sequence	201992	1	1.86E-28		18	0.745387	1	0.00495	0.99505	0	0.00495	0	0.009852	0.004926	5.27273	3	1	1	1	1	1	1	1	-	1	1	-	1	-	1	1	1	-	-	1	-	1	1	1	1	1	1	-	1	1	-
100368751|F|0-18:G>A-18:G>A	TGCAGAACAGTTTGTGAAAAGACTTCCAGAAAAAGTAATTGTGCACCGTGAGTCTTTCTTTCTATGATC	TGCAGAACAGTTTGTGAAAAGACTTCCAGAAAAAGTAATTGTGCACCGTGAGTCTTTCTTTCTATGATC	NMUH01000663.1 Colocasia esculenta cultivar Niue isolate Niue_2 TARO_scaffold_000663, whole genome shotgun sequence	201992	1	1.86E-28	18:G>A	18	0.745387	1	0.00495	0.99505	0	0.00495	0	0.009852	0.004926	5.27273	3	1	0	0	0	0	0	0	-	0	0	-	0	-	0	0	0	-	-	0	-	0	0	0	0	0	0	-	0	0	-
100368752|F|0--66:A>T	TGCAGAACATAAAAGGCCACTTGAGTCCTCTGCATTGTATGTTTATCACATGACGGTTCAATATTTACA	TGCAGAACATAAAAGGCCACTTGAGTCCTCTGCATTGTATGTTTATCACATGACGGTTCAATATTTACA	NMUH01004250.1 Colocasia esculenta cultivar Niue isolate Niue_2 TARO_scaffold_004250, whole genome shotgun sequence	39632	1	8.64E-27		66	0.630996	0.005848	0.994152	0.005848	0.994152	0	0.011628	0.011628	0.011628	20	5.80214	1	-	-	-	-	-	-	-	0	-	0	-	-	-	-	-	0	-	0	-	-	0	0	-	0	-	0	0	-	-
100368752|F|0-66:A>T-66:A>T	TGCAGAACATAAAAGGCCACTTGAGTCCTCTGCATTGTATGTTTATCACATGACGGTTCAATATTTTTA	TGCAGAACATAAAAGGCCACTTGAGTCCTCTGCATTGTATGTTTATCACATGACGGTTCAATATTTTTA	NMUH01004250.1 Colocasia esculenta cultivar Niue isolate Niue_2 TARO_scaffold_004250, whole genome shotgun sequence	39632	1	8.64E-27	66:A>T	66	0.630996	0.005848	0.994152	0.005848	0.994152	0	0.011628	0.011628	0.011628	20	5.80214	1	-	-	-	-	-	-	-	1	-	1	-	-	-	-	-	1	-	1	-	-	1	1	-	1	-	1	1	-	-
100368756|F|0--56:T>C	TGCAGAACATAAATACCATCAATAAGACAAAACAAATTATTGAATGTAACCAAATGTATGAAAGAGGAA	TGCAGAACATAAATACCATCAATAAGACAAAACAAATTATTGAATGTAACCAAATGTATGAAAGAGGAA	NMUH01008537.1 Colocasia esculenta cultivar Niue isolate Niue_2 TARO_scaffold_008537, whole genome shotgun sequence	30956	1	1.86E-28		56	0.653137	0.949153	0.129944	0.870056	0.050847	0.079096	0.096524	0.226116	0.16132	5.82967	5.17391	0.875	1	-	-	1	1	1	1	1	1	0	1	-	-	-	1	-	-	-	-	-	1	-	1	-	1	-	1	-	-
100368756|F|0-56:T>C-56:T>C	TGCAGAACATAAATACCATCAATAAGACAAAACAAATTATTGAATGTAACCAAATGCATGAAAGAGGAA	TGCAGAACATAAATACCATCAATAAGACAAAACAAATTATTGAATGTAACCAAATGCATGAAAGAGGAA	NMUH01008537.1 Colocasia esculenta cultivar Niue isolate Niue_2 TARO_scaffold_008537, whole genome shotgun sequence	30956	1	1.86E-28	56:T>C	56	0.653137	0.949153	0.129944	0.870056	0.050847	0.079096	0.096524	0.226116	0.16132	5.82967	5.17391	0.875	0	-	-	0	1	0	0	0	0	1	1	-	-	-	0	-	-	-	-	-	1	-	1	-	0	-	0	-	-
100368767|F|0--56:G>A	TGCAGAACATGCACACCCTTTACAGAAAAAATGCCCACAGCCCAAGGCATATGGATGAAAGATAACATC	TGCAGAACATGCACACCCTTTACAGAAAAAATGCCCACAGCCCAAGGCATATGGATGAAAGATAACATC	NMUH01000488.1 Colocasia esculenta cultivar Niue isolate Niue_2 TARO_scaffold_000488, whole genome shotgun sequence	198218	1	1.86E-28		56	0.771218	1	0.004785	0.995215	0	0.004785	0	0.009524	0.004762	7.25957	3	1	1	1	1	1	1	-	-	1	1	-	1	-	-	-	-	1	1	-	1	1	1	1	1	1	1	1	1	1	-
100368767|F|0-56:G>A-56:G>A	TGCAGAACATGCACACCCTTTACAGAAAAAATGCCCACAGCCCAAGGCATATGGATAAAAGATAACATC	TGCAGAACATGCACACCCTTTACAGAAAAAATGCCCACAGCCCAAGGCATATGGATAAAAGATAACATC	NMUH01000488.1 Colocasia esculenta cultivar Niue isolate Niue_2 TARO_scaffold_000488, whole genome shotgun sequence	198218	1	1.86E-28	56:G>A	56	0.771218	1	0.004785	0.995215	0	0.004785	0	0.009524	0.004762	7.25957	3	1	0	0	0	0	0	-	-	0	0	-	0	-	-	-	-	0	0	-	0	0	0	0	0	0	0	0	0	0	-
100368768|F|0--60:C>T	TGCAGAACATGCTCTTGACTTGTTTGCCTATAATGTGGCCATTTCTGTGTTTGCATCATCCGGTGAAAC	TGCAGAACATGCTCTTGACTTGTTTGCCTATAATGTGGCCATTTCTGTGTTTGCATCATCCGGTGAAAC	NMUH01000713.1 Colocasia esculenta cultivar Niue isolate Niue_2 TARO_scaffold_000713, whole genome shotgun sequence	65542	1	1.86E-28		60	0.881919	0.987448	0.037657	0.962343	0.012552	0.025105	0.024789	0.072478	0.048634	20.80224	12.77778	1	1	-	1	1	1	1	1	1	1	-	1	1	1	-	1	1	1	1	-	1	1	1	1	1	1	1	1	-	-
100368768|F|0-60:C>T-60:C>T	TGCAGAACATGCTCTTGACTTGTTTGCCTATAATGTGGCCATTTCTGTGTTTGCATCATCTGGTGAAAC	TGCAGAACATGCTCTTGACTTGTTTGCCTATAATGTGGCCATTTCTGTGTTTGCATCATCTGGTGAAAC	NMUH01000713.1 Colocasia esculenta cultivar Niue isolate Niue_2 TARO_scaffold_000713, whole genome shotgun sequence	65542	1	1.86E-28	60:C>T	60	0.881919	0.987448	0.037657	0.962343	0.012552	0.025105	0.024789	0.072478	0.048634	20.80224	12.77778	1	0	-	0	0	0	0	0	0	0	-	0	0	0	-	0	0	0	0	-	0	0	0	0	0	0	0	0	-	-
100368773|F|0--16:G>C	TGCAGAACATTGAGATGTCATCCTAGGGTTTAGCTGAAGCCAGAAGACTCGCAGGAGTGCTCGGAGACT	TGCAGAACATTGAGATGTCATCCTAGGGTTTAGCTGAAGCCAGAAGACTCGCAGGAGTGCTCGGAGACT	NMUH01002634.1 Colocasia esculenta cultivar Niue isolate Niue_2 TARO_scaffold_002634, whole genome shotgun sequence	160768	1	8.64E-27		16	0.501845	0.25	0.823529	0.176471	0.75	0.073529	0.375	0.290657	0.332829	4.47059	4.31967	0.909091	-	1	-	-	0	-	-	1	0	0	1	-	-	-	-	0	0	-	-	1	0	-	-	1	1	-	1	-	-
100368773|F|0-16:G>C-16:G>C	TGCAGAACATTGAGATCTCATCCTAGGGTTTAGCTGAAGCCAGAAGACTCGCAGGAGTGCTCGGAGACT	TGCAGAACATTGAGATCTCATCCTAGGGTTTAGCTGAAGCCAGAAGACTCGCAGGAGTGCTCGGAGACT	NMUH01002634.1 Colocasia esculenta cultivar Niue isolate Niue_2 TARO_scaffold_002634, whole genome shotgun sequence	160768	1	8.64E-27	16:G>C	16	0.501845	0.25	0.823529	0.176471	0.75	0.073529	0.375	0.290657	0.332829	4.47059	4.31967	0.909091	-	1	-	-	1	-	-	0	1	1	1	-	-	-	-	1	1	-	-	0	1	-	-	0	0	-	0	-	-
100368777|F|0--19:C>T	TGCAGAACATTTCTACTTGCTGCTGCATGTGTGGGGATGAGGATGAGGATATGGATCACTTATTCACTT	TGCAGAACATTTCTACTTGCTGCTGCATGTGTGGGGATGAGGATGAGGATATGGATCACTTATTCACTT	NMUH01000174.1 Colocasia esculenta cultivar Niue isolate Niue_2 TARO_scaffold_000174, whole genome shotgun sequence	445166	2	1.86E-28		19	0.693727	0.909574	0.271277	0.728723	0.090426	0.180851	0.164498	0.395371	0.279934	5.85405	4.82143	0.911765	1	1	-	1	1	1	-	1	1	-	1	-	1	-	1	1	-	-	-	-	1	1	1	1	-	1	1	-	-
100368777|F|0-19:C>T-19:C>T	TGCAGAACATTTCTACTTGTTGCTGCATGTGTGGGGATGAGGATGAGGATATGGATCACTTATTCACTT	TGCAGAACATTTCTACTTGTTGCTGCATGTGTGGGGATGAGGATGAGGATATGGATCACTTATTCACTT	NMUH01000174.1 Colocasia esculenta cultivar Niue isolate Niue_2 TARO_scaffold_000174, whole genome shotgun sequence	445166	2	1.86E-28	19:C>T	19	0.693727	0.909574	0.271277	0.728723	0.090426	0.180851	0.164498	0.395371	0.279934	5.85405	4.82143	0.911765	0	0	-	0	0	0	-	0	0	-	0	-	0	-	0	0	-	-	-	-	0	0	0	0	-	0	0	-	-
100368781|F|0--41:G>A	TGCAGAACCAAGTGTCGCAGCTTCAAGTGCAGCTCGCCCTGGCGCAGGCAGAGATCCTTTGTATCCAGA	TGCAGAACCAAGTGTCGCAGCTTCAAGTGCAGCTCGCCCTGGCGCAGGCAGAGATCCTTTGTATCCAGA	NMUH01001549.1 Colocasia esculenta cultivar Niue isolate Niue_2 TARO_scaffold_001549, whole genome shotgun sequence	244152	1	1.86E-28		41	0.782288	1	0.004717	0.995283	0	0.004717	0	0.009389	0.004695	7.88608	3	1	1	-	1	1	1	1	-	1	1	1	1	-	-	-	1	1	-	-	-	1	1	1	1	1	1	1	1	-	-
100368781|F|0-41:G>A-41:G>A	TGCAGAACCAAGTGTCGCAGCTTCAAGTGCAGCTCGCCCTGACGCAGGCAGAGATCCTTTGTATCCAGA	TGCAGAACCAAGTGTCGCAGCTTCAAGTGCAGCTCGCCCTGACGCAGGCAGAGATCCTTTGTATCCAGA	NMUH01001549.1 Colocasia esculenta cultivar Niue isolate Niue_2 TARO_scaffold_001549, whole genome shotgun sequence	244152	1	1.86E-28	41:G>A	41	0.782288	1	0.004717	0.995283	0	0.004717	0	0.009389	0.004695	7.88608	3	1	0	-	0	0	0	0	-	0	0	0	0	-	-	-	0	0	-	-	-	0	0	0	0	0	0	0	0	-	-
100368788|F|0--46:C>T	TGCAGAACCAGACATGATTTGATTATGTTACTGAACAACTAATCTGCGTTGCTGTGACTGTAACAGGTG	TGCAGAACCAGACATGATTTGATTATGTTACTGAACAACTAATCTGCGTTGCTGTGACTGTAACAGGTG	NMUH01000154.1 Colocasia esculenta cultivar Niue isolate Niue_2 TARO_scaffold_000154, whole genome shotgun sequence	624178	1	1.86E-28		46	0.608856	0.975758	0.139394	0.860606	0.024242	0.115152	0.047309	0.239927	0.143618	8.48295	6.42308	0.96875	-	1	-	1	1	-	1	1	1	-	1	-	1	-	1	-	-	-	1	-	-	1	1	1	1	1	1	-	-
100368788|F|0-46:C>T-46:C>T	TGCAGAACCAGACATGATTTGATTATGTTACTGAACAACTAATCTGTGTTGATGTGACTGTAACAGGTG	TGCAGAACCAGACATGATTTGATTATGTTACTGAACAACTAATCTGTGTTGATGTGACTGTAACAGGTG	NMUH01000154.1 Colocasia esculenta cultivar Niue isolate Niue_2 TARO_scaffold_000154, whole genome shotgun sequence	624178	1	1.86E-28	46:C>T	46	0.608856	0.975758	0.139394	0.860606	0.024242	0.115152	0.047309	0.239927	0.143618	8.48295	6.42308	0.96875	-	0	-	0	0	-	0	0	0	-	0	-	0	-	0	-	-	-	0	-	-	0	0	0	0	0	0	-	-
100368790|F|0--56:T>G	TGCAGAACCAGCACCTAAAATAATCTAAGATAAAAGAAAGTATGCAATTGCGGGGATAAGGAGAAAGAG	TGCAGAACCAGCACCTAAAATAATCTAAGATAAAAGAAAGTATGCAATTGCGGGGATAAGGAGAAAGAG	NMUH01001233.1 Colocasia esculenta cultivar Niue isolate Niue_2 TARO_scaffold_001233, whole genome shotgun sequence	215847	1	1.86E-28		56	0.719557	0.923077	0.164103	0.835897	0.076923	0.087179	0.142012	0.274346	0.208179	6.07614	2.78125	0.970588	1	1	1	-	1	-	-	1	1	-	1	-	-	-	1	1	1	-	-	1	1	1	1	1	1	1	1	-	1
100368790|F|0-56:T>G-56:T>G	TGCAGAACCAGCACCTAAAATAATCTAAGATAAAAGAAAGTATGCAATTGCGGGGAGAAGGAGAAAGAG	TGCAGAACCAGCACCTAAAATAATCTAAGATAAAAGAAAGTATGCAATTGCGGGGAGAAGGAGAAAGAG	NMUH01001233.1 Colocasia esculenta cultivar Niue isolate Niue_2 TARO_scaffold_001233, whole genome shotgun sequence	215847	1	1.86E-28	56:T>G	56	0.719557	0.923077	0.164103	0.835897	0.076923	0.087179	0.142012	0.274346	0.208179	6.07614	2.78125	0.970588	0	0	0	-	0	-	-	0	0	-	0	-	-	-	0	0	0	-	-	0	0	0	0	0	0	0	0	-	0
100368804|F|0--68:C>T	TGCAGAACCCGAACGCAGTGTTAGACGGAGAGCGGTGGATTCGGCTTCTCGCACTCGTACGTCCTTCCC	TGCAGAACCCGAACGCAGTGTTAGACGGAGAGCGGTGGATTCGGCTTCTCGCACTCGTACGTCCTTCCC	NMUH01000520.1 Colocasia esculenta cultivar Niue isolate Niue_2 TARO_scaffold_000520, whole genome shotgun sequence	16638	1	1.86E-28		68	0.808118	1	0.004566	0.995434	0	0.004566	0	0.009091	0.004545	13.93443	9	1	1	1	1	1	1	1	1	1	1	-	1	1	1	1	1	1	1	-	-	1	1	1	1	1	1	1	1	-	-
100368804|F|0-68:C>T-68:C>T	TGCAGAACCCGAACGCAGTGTTAGACGGAGAGCGGTGGATTCGGCTTCTCGCACTCGTACGTCCTTCCT	TGCAGAACCCGAACGCAGTGTTAGACGGAGAGCGGTGGATTCGGCTTCTCGCACTCGTACGTCCTTCCT	NMUH01000520.1 Colocasia esculenta cultivar Niue isolate Niue_2 TARO_scaffold_000520, whole genome shotgun sequence	16638	1	1.86E-28	68:C>T	68	0.808118	1	0.004566	0.995434	0	0.004566	0	0.009091	0.004545	13.93443	9	1	0	0	0	0	0	0	0	0	0	-	0	0	0	0	0	0	0	-	-	0	0	0	0	0	0	0	0	-	-
100368808|F|0--46:A>G	TGCAGAACCCTGTCTTGTCAGCAGCAGCGCTTCAGCGACATCACCGATTCCTACGGCGCTTTTGGGATC	TGCAGAACCCTGTCTTGTCAGCAGCAGCGCTTCAGCGACATCACCGATTCCTACGGCGCTTTTGGGATC	NMUH01002079.1 Colocasia esculenta cultivar Niue isolate Niue_2 TARO_scaffold_002079, whole genome shotgun sequence	159462	1	1.86E-28		46	0.826568	1	0.013393	0.986607	0	0.013393	0	0.026427	0.013213	7.32812	4	1	1	1	1	1	1	-	-	1	1	1	-	-	1	1	1	1	-	1	-	1	1	1	1	1	1	1	1	1	-
100368808|F|0-46:A>G-46:A>G	TGCAGAACCCTGTCTTGTCAGCAGCAGCGCTTCAGCGACATCACCGGTTCCTACGGCGCTTTTGGGATC	TGCAGAACCCTGTCTTGTCAGCAGCAGCGCTTCAGCGACATCACCGGTTCCTACGGCGCTTTTGGGATC	NMUH01002079.1 Colocasia esculenta cultivar Niue isolate Niue_2 TARO_scaffold_002079, whole genome shotgun sequence	159462	1	1.86E-28	46:A>G	46	0.826568	1	0.013393	0.986607	0	0.013393	0	0.026427	0.013213	7.32812	4	1	0	0	0	0	0	-	-	0	0	0	-	-	0	0	0	0	-	0	-	0	0	0	0	0	0	0	0	1	-
100368817|F|0--57:C>G	TGCAGAACCGGATCCAGTTCTGGGACTGGTGCCGGACCTGCCAATGGAGGCTAGTTCCACTTGAACTGG	TGCAGAACCGGATCCAGTTCTGGGACTGGTGCCGGACCTGCCAATGGAGGCTAGTTCCACTTGAACTGG	NMUH01001217.1 Colocasia esculenta cultivar Niue isolate Niue_2 TARO_scaffold_001217, whole genome shotgun sequence	161546	1	1.86E-28		57	0.649446	0.994318	0.005682	0.994318	0.005682	0	0.011299	0.011299	0.011299	5.81443	3	1	0	1	1	1	1	-	-	1	-	1	1	-	-	-	-	1	1	-	1	1	1	-	1	1	1	1	1	1	-
100368817|F|0-57:C>G-57:C>G	TGCAGAACCGGATCCAGTTCTGGGACTGGTGCCGGACCTGCCAATGGAGGCTAGTTCGACTTGAACTGG	TGCAGAACCGGATCCAGTTCTGGGACTGGTGCCGGACCTGCCAATGGAGGCTAGTTCGACTTGAACTGG	NMUH01001217.1 Colocasia esculenta cultivar Niue isolate Niue_2 TARO_scaffold_001217, whole genome shotgun sequence	161546	1	1.86E-28	57:C>G	57	0.649446	0.994318	0.005682	0.994318	0.005682	0	0.011299	0.011299	0.011299	5.81443	3	1	1	0	0	0	0	-	-	0	-	0	0	-	-	-	-	0	0	-	0	0	0	-	0	0	0	0	0	0	-
100368825|F|0--41:A>G	TGCAGAACCTGATGTAATACATCCATGCAGAAACTTTCCCAAAGAAAATGTAAAACTCCAGAGGCAAGT	TGCAGAACCTGATGTAATACATCCATGCAGAAACTTTCCCAAAGAAAATGTAAAACTCCAGAGGCAAGT	NMUH01000225.1 Colocasia esculenta cultivar Niue isolate Niue_2 TARO_scaffold_000225, whole genome shotgun sequence	300417	1	1.86E-28		41	0.774908	0.985714	0.019048	0.980952	0.014286	0.004762	0.028163	0.03737	0.032766	3.21834	2.5	1	1	1	1	1	1	-	-	1	1	-	-	1	1	1	1	-	-	-	1	1	1	1	1	1	1	1	1	1	1
100368825|F|0-41:A>G-41:A>G	TGCAGAACCTGATGTAATACATCCATGCAGAAACTTTCCCAGAGAAAATGTAAAACTCCAGAGGCAAGT	TGCAGAACCTGATGTAATACATCCATGCAGAAACTTTCCCAGAGAAAATGTAAAACTCCAGAGGCAAGT	NMUH01000225.1 Colocasia esculenta cultivar Niue isolate Niue_2 TARO_scaffold_000225, whole genome shotgun sequence	300417	1	1.86E-28	41:A>G	41	0.774908	0.985714	0.019048	0.980952	0.014286	0.004762	0.028163	0.03737	0.032766	3.21834	2.5	1	0	0	0	0	0	-	-	0	0	-	-	0	0	0	0	-	-	-	0	0	0	0	0	0	0	0	0	0	0
100368833|F|0--26:G>C	TGCAGAACGACTATTTTGCATGAGGCGGACATCGTCTCTTATGAAAATCGAAAAAAAAAAAATTTACAG	TGCAGAACGACTATTTTGCATGAGGCGGACATCGTCTCTTATGAAAATCGAAAAAAAAAAAATTTACAG		0	0	999		26	0.608856	0.030303	0.987879	0.012121	0.969697	0.018182	0.05877	0.023949	0.041359	15.6	4.06936	1	0	-	-	0	-	0	-	0	-	-	0	0	-	0	-	0	-	-	-	-	-	-	0	0	0	0	-	0	-
100368833|F|0-26:G>C-26:G>C	TGCAGAACGACTATTTTGCATGAGGCCGACATCGTCTCTTATGAAAATCGAAAAAAAAAAATATTACAG	TGCAGAACGACTATTTTGCATGAGGCCGACATCGTCTCTTATGAAAATCGAAAAAAAAAAATATTACAG		0	0	999	26:G>C	26	0.608856	0.030303	0.987879	0.012121	0.969697	0.018182	0.05877	0.023949	0.041359	15.6	4.06936	1	1	-	-	1	-	1	-	1	-	-	1	1	-	1	-	1	-	-	-	-	-	-	1	1	1	1	-	1	-
18891967|F|0--29:A>C	TGCAGAACGAGGGCGTCTCCCCGGAGGCGATCGAGGCTCTTCTGGCCTCCGGCGCTTCTGCTGGCTTCC	TGCAGAACGAGGGCGTCTCCCCGGAGGCGATCGAGGCTCTTCTGGCCTCCGGCGCTTCTGCTGGCTTCC	NMUH01000073.1 Colocasia esculenta cultivar Niue isolate Niue_2 TARO_scaffold_000073, whole genome shotgun sequence	409542	1	1.86E-28		29	0.756458	0.995122	0.004878	0.995122	0.004878	0	0.009709	0.009709	0.009709	12.2	23	1	1	1	1	1	1	1	1	1	1	1	1	-	1	-	1	1	-	1	-	1	1	1	1	1	1	1	1	-	-
18891967|F|0-29:A>C-29:A>C	TGCAGAACGAGGGCGTCTCCCCGGAGGCGCTCGAGGCTCTTCTGGCCTCCGGCGCTTCTGCTGGCTTCC	TGCAGAACGAGGGCGTCTCCCCGGAGGCGCTCGAGGCTCTTCTGGCCTCCGGCGCTTCTGCTGGCTTCC	NMUH01000073.1 Colocasia esculenta cultivar Niue isolate Niue_2 TARO_scaffold_000073, whole genome shotgun sequence	409542	1	1.86E-28	29:A>C	29	0.756458	0.995122	0.004878	0.995122	0.004878	0	0.009709	0.009709	0.009709	12.2	23	1	0	0	0	0	0	0	0	0	0	0	0	-	0	-	0	0	-	0	-	0	0	0	0	0	0	0	0	-	-
100368850|F|0--36:C>T	TGCAGAACGCTGCTTCTTCTATTTATTCTCATGAAACTTCATGTGGAAATAAGCAAGGCTATCTTTCGG	TGCAGAACGCTGCTTCTTCTATTTATTCTCATGAAACTTCATGTGGAAATAAGCAAGGCTATCTTTCGG	NMUH01015183.1 Colocasia esculenta cultivar Niue isolate Niue_2 TARO_scaffold_015189, whole genome shotgun sequence	5454	1	1.86E-28		36	0.767528	0.995192	0.019231	0.980769	0.004808	0.014423	0.009569	0.037722	0.023646	11.45652	5.2	1	1	1	1	1	1	-	1	1	1	1	1	-	-	-	1	1	-	1	-	-	1	1	1	1	-	-	1	-	-
100368850|F|0-36:C>T-36:C>T	TGCAGAACGCTGCTTCTTCTATTTATTCTCATGAAATTTCATGTGGAAATAAGCAAGGCTATCTTTCGG	TGCAGAACGCTGCTTCTTCTATTTATTCTCATGAAATTTCATGTGGAAATAAGCAAGGCTATCTTTCGG	NMUH01015183.1 Colocasia esculenta cultivar Niue isolate Niue_2 TARO_scaffold_015189, whole genome shotgun sequence	5454	1	1.86E-28	36:C>T	36	0.767528	0.995192	0.019231	0.980769	0.004808	0.014423	0.009569	0.037722	0.023646	11.45652	5.2	1	0	0	0	0	0	-	0	0	0	0	0	-	-	-	0	0	-	0	-	-	0	0	0	0	-	-	0	-	-
100368855|F|0--16:C>T	TGCAGAACGGGCAGAGCAATGGTACAGCTTCTCTCTCTCTCTCTCCCTCTCTCGATCTCGATGTCTCGA	TGCAGAACGGGCAGAGCAATGGTACAGCTTCTCTCTCTCTCTCTCCCTCTCTCGATCTCGATGTCTCGA	NMUH01242334.1 Colocasia esculenta cultivar Niue isolate Niue_2 TARO_scaffold_242357, whole genome shotgun sequence	340	2	1.12E-25		16	0.756458	0.970732	0.082927	0.917073	0.029268	0.053659	0.056823	0.1521	0.104462	3.96847	2.55	0.923077	1	1	-	-	1	1	1	1	1	-	1	-	1	1	1	1	-	1	-	1	1	1	1	1	1	1	1	1	-
100368855|F|0-16:C>T-16:C>T	TGCAGAACGGGCAGAGTAATGGTACAGCGTCTCTCTCTCTCTCTCCCTCTCTCGATCTCGATGTCTCGA	TGCAGAACGGGCAGAGTAATGGTACAGCGTCTCTCTCTCTCTCTCCCTCTCTCGATCTCGATGTCTCGA	NMUH01242334.1 Colocasia esculenta cultivar Niue isolate Niue_2 TARO_scaffold_242357, whole genome shotgun sequence	340	2	1.12E-25	16:C>T	16	0.756458	0.970732	0.082927	0.917073	0.029268	0.053659	0.056823	0.1521	0.104462	3.96847	2.55	0.923077	0	0	-	-	0	0	0	0	0	-	0	-	0	0	0	0	-	0	-	0	0	0	0	0	0	0	0	0	-
100368859|F|0--68:G>A	TGCAGAACGGGTACTTAGCTCTCCCACCAGAGTCCGGATGTTGAGTTCCTCAGATTTAGCATGAAGTTG	TGCAGAACGGGTACTTAGCTCTCCCACCAGAGTCCGGATGTTGAGTTCCTCAGATTTAGCATGAAGTTG	NMUH01000452.1 Colocasia esculenta cultivar Niue isolate Niue_2 TARO_scaffold_000452, whole genome shotgun sequence	115989	1	1.86E-28		68	0.653137	1	0.00565	0.99435	0	0.00565	0	0.011236	0.005618	5.61458	5	1	1	1	1	-	-	1	1	1	1	1	-	-	-	-	-	1	-	1	-	-	-	1	1	1	1	1	1	-	1
100368859|F|0-68:G>A-68:G>A	TGCAGAACGGGTACTTAGCTCTCCCACCAGAGTCCGGATGTTGAGTTCCTCAGATTTAGCATGAAGTTA	TGCAGAACGGGTACTTAGCTCTCCCACCAGAGTCCGGATGTTGAGTTCCTCAGATTTAGCATGAAGTTA	NMUH01000452.1 Colocasia esculenta cultivar Niue isolate Niue_2 TARO_scaffold_000452, whole genome shotgun sequence	115989	1	1.86E-28	68:G>A	68	0.653137	1	0.00565	0.99435	0	0.00565	0	0.011236	0.005618	5.61458	5	1	0	0	0	-	-	0	0	0	0	0	-	-	-	-	-	0	-	0	-	-	-	0	0	0	1	0	0	-	0
100368866|F|0--15:T>A	TGCAGAACGTGGATATTGAACCCCCTCCCTCCTAGTGCAGGACAGAGCTCTCAACCAACCGGGGCCACT	TGCAGAACGTGGATATTGAACCCCCTCCCTCCTAGTGCAGGACAGAGCTCTCAACCAACCGGGGCCACT	NMUH01000652.1 Colocasia esculenta cultivar Niue isolate Niue_2 TARO_scaffold_000652, whole genome shotgun sequence	45842	1	1.86E-28		15	0.464945	0.333333	0.753968	0.246032	0.666667	0.087302	0.444444	0.371	0.407722	11.4	8.57	0.9375	-	0	-	-	-	-	0	-	0	-	-	-	-	-	-	0	0	-	-	0	-	-	-	-	0	-	0	-	0
100368866|F|0-15:T>A-15:T>A	TGCAGAACGTGGATAATGAACCCCCTCCCTCCTAGTGCAGGACAGAGCTCTCAACCAACCGGGGCCACT	TGCAGAACGTGGATAATGAACCCCCTCCCTCCTAGTGCAGGACAGAGCTCTCAACCAACCGGGGCCACT	NMUH01000652.1 Colocasia esculenta cultivar Niue isolate Niue_2 TARO_scaffold_000652, whole genome shotgun sequence	45842	1	1.86E-28	15:T>A	15	0.464945	0.333333	0.753968	0.246032	0.666667	0.087302	0.444444	0.371	0.407722	11.4	8.57	0.9375	-	1	-	-	-	-	1	-	1	-	-	-	-	-	-	1	1	-	-	1	-	-	-	-	1	-	1	-	1
100368867|F|0--24:C>T	TGCAGAACGTGGCATCTCTCTGAACTCCGCTCGCTCTGTTCTTGATCATATCCAAGTAAAGTCCGTTTT	TGCAGAACGTGGCATCTCTCTGAACTCCGCTCGCTCTGTTCTTGATCATATCCAAGTAAAGTCCGTTTT	NMUH01004729.1 Colocasia esculenta cultivar Niue isolate Niue_2 TARO_scaffold_004729, whole genome shotgun sequence	84782	1	1.86E-28		24	0.833948	1	0.004425	0.995575	0	0.004425	0	0.00881	0.004405	8.89615	3	1	1	1	1	1	1	-	1	1	1	1	1	-	1	-	1	1	1	1	1	1	1	1	1	1	1	1	1	1	-
100368867|F|0-24:C>T-24:C>T	TGCAGAACGTGGCATCTCTCTGAATTCCGCTCGCTCTGTTCTTGATCATATCCAAGTAAAGTCCGTTTT	TGCAGAACGTGGCATCTCTCTGAATTCCGCTCGCTCTGTTCTTGATCATATCCAAGTAAAGTCCGTTTT	NMUH01004729.1 Colocasia esculenta cultivar Niue isolate Niue_2 TARO_scaffold_004729, whole genome shotgun sequence	84782	1	1.86E-28	24:C>T	24	0.833948	1	0.004425	0.995575	0	0.004425	0	0.00881	0.004405	8.89615	3	1	0	0	0	0	0	-	0	0	0	0	0	-	0	-	0	0	0	0	1	0	0	0	0	0	0	0	0	0	-
100368871|F|0--25:T>A	TGCAGAACTACCCCTTAGAAAAAAATAAAAAAAGGGAGTTACCAAGATGAGTTTTCAACAGTCCCCCAC	TGCAGAACTACCCCTTAGAAAAAAATAAAAAAAGGGAGTTACCAAGATGAGTTTTCAACAGTCCCCCAC	NMUH01003241.1 Colocasia esculenta cultivar Niue isolate Niue_2 TARO_scaffold_003241, whole genome shotgun sequence	133536	2	1.86E-28		25	0.512915	0.971223	0.179856	0.820144	0.028777	0.151079	0.055898	0.295016	0.175457	5.68276	3.65517	0.909091	-	-	-	1	1	1	-	-	0	-	-	-	-	-	-	1	-	-	-	1	-	1	1	-	-	-	1	-	-
100368871|F|0-25:T>A-25:T>A	TGCAGAACTACCCCTTAGAAAAAAAATAAAAAAGGGAGTTACCAAGATGAGTTTTCAACAGTCCCCCAC	TGCAGAACTACCCCTTAGAAAAAAAATAAAAAAGGGAGTTACCAAGATGAGTTTTCAACAGTCCCCCAC	NMUH01003241.1 Colocasia esculenta cultivar Niue isolate Niue_2 TARO_scaffold_003241, whole genome shotgun sequence	133536	2	1.86E-28	25:T>A	25	0.512915	0.971223	0.179856	0.820144	0.028777	0.151079	0.055898	0.295016	0.175457	5.68276	3.65517	0.909091	-	-	-	0	0	0	-	-	1	-	-	-	-	-	-	0	-	-	-	0	-	0	0	-	-	-	0	-	-
100368874|F|0--37:G>A	TGCAGAACTACTCGTCCATCATCTCCCTTCATCCAGAGGTCATCGACGGGAGGCCGGGCACCATGGTCA	TGCAGAACTACTCGTCCATCATCTCCCTTCATCCAGAGGTCATCGACGGGAGGCCGGGCACCATGGTCA	NMUH01005189.1 Colocasia esculenta cultivar Niue isolate Niue_2 TARO_scaffold_005189, whole genome shotgun sequence	11556	1	1.86E-28		37	0.645756	1	0.005714	0.994286	0	0.005714	0	0.011363	0.005682	11.48187	4	1	-	1	1	1	1	-	1	1	1	1	1	-	1	-	-	1	-	-	-	1	1	1	1	1	1	1	1	1	-
100368874|F|0-37:G>A-37:G>A	TGCAGAACTACTCGTCCATCATCTCCCTTCATCCAGAAGTCATCGACGGGAGGCCGGGCACCATGGTCA	TGCAGAACTACTCGTCCATCATCTCCCTTCATCCAGAAGTCATCGACGGGAGGCCGGGCACCATGGTCA	NMUH01005189.1 Colocasia esculenta cultivar Niue isolate Niue_2 TARO_scaffold_005189, whole genome shotgun sequence	11556	1	1.86E-28	37:G>A	37	0.645756	1	0.005714	0.994286	0	0.005714	0	0.011363	0.005682	11.48187	4	1	-	0	0	0	0	-	0	0	0	0	0	-	0	-	-	0	-	-	-	0	0	0	0	0	0	0	0	0	-
100368882|F|0--53:G>A	TGCAGAACTATCTCCAGATACCTAACGTCAAGCATATCTCCAAGGAGAAGAACGAGGTAGCTGACCTTT	TGCAGAACTATCTCCAGATACCTAACGTCAAGCATATCTCCAAGGAGAAGAACGAGGTAGCTGACCTTT	NMUH01006061.1 Colocasia esculenta cultivar Niue isolate Niue_2 TARO_scaffold_006061, whole genome shotgun sequence	24574	1	8.64E-27		53	0.734317	0.01005	0.994975	0.005025	0.98995	0.005025	0.019898	0.01	0.014949	11	10.88987	1	-	0	0	-	0	-	-	0	0	0	0	0	-	-	0	0	-	-	-	0	0	0	0	0	0	0	0	-	-
100368882|F|0-53:G>A-53:G>A	TGCAGAACTATCTCCAGATACCTAACGTCAAGCATATCTCCAAGGAGAAGAACAAGGTAGCTGACCTTT	TGCAGAACTATCTCCAGATACCTAACGTCAAGCATATCTCCAAGGAGAAGAACAAGGTAGCTGACCTTT	NMUH01006061.1 Colocasia esculenta cultivar Niue isolate Niue_2 TARO_scaffold_006061, whole genome shotgun sequence	24574	1	8.64E-27	53:G>A	53	0.734317	0.01005	0.994975	0.005025	0.98995	0.005025	0.019898	0.01	0.014949	11	10.88987	1	-	1	1	-	1	-	-	1	1	1	1	1	-	-	1	1	-	-	-	1	1	1	1	1	1	1	1	-	-
100368883|F|0--59:A>G	TGCAGAACTATTCTCTTTGGGTAACTTTGATGGCCAAATAAAATAGGATAAGACCCCTTATTCCCTCAA	TGCAGAACTATTCTCTTTGGGTAACTTTGATGGCCAAATAAAATAGGATAAGACCCCTTATTCCCTCAA	NMUH01006506.1 Colocasia esculenta cultivar Niue isolate Niue_2 TARO_scaffold_006506, whole genome shotgun sequence	39678	1	1.86E-28		59	0.472325	0.929688	0.164062	0.835938	0.070312	0.09375	0.130737	0.274292	0.202515	9.91538	3.72727	0.916667	-	1	-	1	1	1	-	-	-	-	1	1	-	-	-	1	1	-	-	-	1	1	-	1	1	-	1	-	-
100368883|F|0-59:A>G-59:A>G	TGCAGAACTATTCTCTTTGGGTAACTTTGATGGCCAAATAAAATAGGATAAGACCCCTTGTTCCCTCAA	TGCAGAACTATTCTCTTTGGGTAACTTTGATGGCCAAATAAAATAGGATAAGACCCCTTGTTCCCTCAA	NMUH01006506.1 Colocasia esculenta cultivar Niue isolate Niue_2 TARO_scaffold_006506, whole genome shotgun sequence	39678	1	1.86E-28	59:A>G	59	0.472325	0.929688	0.164062	0.835938	0.070312	0.09375	0.130737	0.274292	0.202515	9.91538	3.72727	0.916667	-	0	-	0	0	0	-	-	-	-	0	0	-	-	-	0	0	-	-	-	0	0	-	0	0	-	0	-	-
100368897|F|0--15:C>T	TGCAGAACTGAAACGCTATATCGCATATGCCAAATCTTTGAAGCCGAAGGTTTAGCAGTCCTGCATTCT	TGCAGAACTGAAACGCTATATCGCATATGCCAAATCTTTGAAGCCGAAGGTTTAGCAGTCCTGCATTCT	NMUH01001501.1 Colocasia esculenta cultivar Niue isolate Niue_2 TARO_scaffold_001501, whole genome shotgun sequence	15574	1	1.86E-28		15	0.642066	0.95977	0.091954	0.908046	0.04023	0.051724	0.077223	0.166997	0.12211	3.42935	2.64706	0.972222	1	1	1	1	1	1	-	1	1	-	1	-	-	1	-	1	1	-	-	1	-	1	-	1	1	-	1	-	-
100368897|F|0-15:C>T-15:C>T	TGCAGAACTGAAACGTTATATCGCATATGCCAAATCTTTGAAGCCGAAGGTTTAGCAGTCCTGCATTCT	TGCAGAACTGAAACGTTATATCGCATATGCCAAATCTTTGAAGCCGAAGGTTTAGCAGTCCTGCATTCT	NMUH01001501.1 Colocasia esculenta cultivar Niue isolate Niue_2 TARO_scaffold_001501, whole genome shotgun sequence	15574	1	1.86E-28	15:C>T	15	0.642066	0.95977	0.091954	0.908046	0.04023	0.051724	0.077223	0.166997	0.12211	3.42935	2.64706	0.972222	0	0	0	0	0	0	-	0	0	-	0	-	-	0	-	0	0	-	-	0	-	0	-	0	0	-	0	-	-
100368900|F|0--10:G>A	TGCAGAACTGGAAACAATAAAGTAATAATGTCTTCAACAACTAAAGCAACTTAGCAAAAAAGAAAGAAA	TGCAGAACTGGAAACAATAAAGTAATAATGTCTTCAACAACTAAAGCAACTTAGCAAAAAAGAAAGAAA	NMUH01006576.1 Colocasia esculenta cultivar Niue isolate Niue_2 TARO_scaffold_006576, whole genome shotgun sequence	59676	1	1.86E-28		10	0.811808	1	0.004545	0.995455	0	0.004545	0	0.00905	0.004525	6.35887	3	1	1	1	1	-	1	1	-	1	1	1	1	-	1	-	1	1	1	1	-	1	1	1	1	-	1	1	1	1	-
100368900|F|0-10:G>A-10:G>A	TGCAGAACTGAAAACAATAAAGTAATAATGTCTTCAACAACTAAAGCAACTTAGCAAAAAAGAAAGAAA	TGCAGAACTGAAAACAATAAAGTAATAATGTCTTCAACAACTAAAGCAACTTAGCAAAAAAGAAAGAAA	NMUH01006576.1 Colocasia esculenta cultivar Niue isolate Niue_2 TARO_scaffold_006576, whole genome shotgun sequence	59676	1	1.86E-28	10:G>A	10	0.811808	1	0.004545	0.995455	0	0.004545	0	0.00905	0.004525	6.35887	3	1	0	0	0	-	0	0	-	0	0	0	0	-	0	-	0	0	0	0	-	0	0	0	0	-	0	0	0	0	-
18891988|F|0--67:C>T	TGCAGAACTGGCGTGGCAGCAAGGTTGGTGGGGTGCCCTCTGTTGGGGAAGCAGGCTCCCCTCTTTTCT	TGCAGAACTGGCGTGGCAGCAAGGTTGGTGGGGTGCCCTCTGTTGGGGAAGCAGGCTCCCCTCTTTTCT	NMUH01002916.1 Colocasia esculenta cultivar Niue isolate Niue_2 TARO_scaffold_002916, whole genome shotgun sequence	162981	1	1.86E-28		67	0.686347	0.978495	0.043011	0.956989	0.021505	0.021505	0.042086	0.082322	0.062204	15.69458	5.4	0.977273	1	1	1	1	1	-	1	1	1	-	1	1	-	-	1	1	-	1	-	1	1	1	1	-	1	-	-	-	-
18891988|F|0-67:C>T-67:C>T	TGCAGAACTGGCGTGGCAGCAAGGTTGGTGGGGTGCCCTCTGTTGGGGAAGCAGGCTCCCCTCTTTTTT	TGCAGAACTGGCGTGGCAGCAAGGTTGGTGGGGTGCCCTCTGTTGGGGAAGCAGGCTCCCCTCTTTTTT	NMUH01002916.1 Colocasia esculenta cultivar Niue isolate Niue_2 TARO_scaffold_002916, whole genome shotgun sequence	162981	1	1.86E-28	67:C>T	67	0.686347	0.978495	0.043011	0.956989	0.021505	0.021505	0.042086	0.082322	0.062204	15.69458	5.4	0.977273	0	0	0	0	0	-	0	0	0	-	0	0	-	-	0	0	-	0	-	0	0	0	0	-	0	-	-	-	-
100368909|F|0--21:T>C	TGCAGAACTGTCCATACTCGATGGGAATGAAAGCTACTTCGGCGGCAAAAAAGGTTGATTTCCGAACCA	TGCAGAACTGTCCATACTCGATGGGAATGAAAGCTACTTCGGCGGCAAAAAAGGTTGATTTCCGAACCA		0	0	999		21	0.527675	0.06993	0.937063	0.062937	0.93007	0.006993	0.13008	0.117952	0.124016	9.7	7.43333	1	0	0	0	0	0	-	-	0	1	0	0	0	0	-	-	0	0	-	1	0	0	0	-	-	0	0	0	-	-
100368909|F|0-21:T>C-21:T>C	TGCAGAACTGTCCATACTCGACGGGAATGTAAGCTACTTCGGCGGCAAAAAAGGTTGATTTCCGAACCA	TGCAGAACTGTCCATACTCGACGGGAATGTAAGCTACTTCGGCGGCAAAAAAGGTTGATTTCCGAACCA		0	0	999	21:T>C	21	0.527675	0.06993	0.937063	0.062937	0.93007	0.006993	0.13008	0.117952	0.124016	9.7	7.43333	1	1	1	1	1	1	-	-	1	0	1	1	1	1	-	-	1	1	-	0	1	1	1	-	-	1	1	1	-	-
100368912|F|0--20:A>T	TGCAGAACTGTTTTCTGTCAAGATTTCACAGAAAAATTAAGAGTCAACATTCGAGGCCTCTATATTTAG	TGCAGAACTGTTTTCTGTCAAGATTTCACAGAAAAATTAAGAGTCAACATTCGAGGCCTCTATATTTAG	NMUH01004803.1 Colocasia esculenta cultivar Niue isolate Niue_2 TARO_scaffold_004803, whole genome shotgun sequence	3894	1	8.64E-27		20	0.483395	0.320611	0.763359	0.236641	0.679389	0.083969	0.435639	0.361284	0.398462	4.45455	4.44762	1	-	-	-	-	-	1	1	-	1	1	1	0	0	0	0	1	0	-	-	1	-	-	0	-	-	1	-	-	-
100368912|F|0-20:A>T-20:A>T	TGCAGAACTGTTTTCTGTCATGATTTCACAGAAAAATTAAGAGTCAACATTCGAGGCCTCTATATTTAG	TGCAGAACTGTTTTCTGTCATGATTTCACAGAAAAATTAAGAGTCAACATTCGAGGCCTCTATATTTAG	NMUH01004803.1 Colocasia esculenta cultivar Niue isolate Niue_2 TARO_scaffold_004803, whole genome shotgun sequence	3894	1	8.64E-27	20:A>T	20	0.483395	0.320611	0.763359	0.236641	0.679389	0.083969	0.435639	0.361284	0.398462	4.45455	4.44762	1	-	-	-	-	-	0	0	-	0	0	0	1	1	1	1	0	1	-	-	0	-	-	1	-	-	0	-	-	-
100368915|F|0--43:C>A	TGCAGAACTTATCAATGCAACTCAGGAAGTGCTGCAATCACCCCTATCTGTTTGTGGGAGAATATAACA	TGCAGAACTTATCAATGCAACTCAGGAAGTGCTGCAATCACCCCTATCTGTTTGTGGGAGAATATAACA	NMUH01003806.1 Colocasia esculenta cultivar Niue isolate Niue_2 TARO_scaffold_003806, whole genome shotgun sequence	11146	1	8.64E-27		43	0.771218	0.894737	0.215311	0.784689	0.105263	0.110048	0.188366	0.337904	0.263135	7.06699	4.625	1	1	-	1	1	1	1	1	1	0	-	1	-	1	-	1	1	-	1	-	-	1	-	1	1	1	1	1	-	1
100368915|F|0-43:C>A-43:C>A	TGCAGAACTTATCAATGCAACTCAGGAAGTGCTGCAATCACCCATATCTGTTTGTGGGAGAATATAACA	TGCAGAACTTATCAATGCAACTCAGGAAGTGCTGCAATCACCCATATCTGTTTGTGGGAGAATATAACA	NMUH01003806.1 Colocasia esculenta cultivar Niue isolate Niue_2 TARO_scaffold_003806, whole genome shotgun sequence	11146	1	8.64E-27	43:C>A	43	0.771218	0.894737	0.215311	0.784689	0.105263	0.110048	0.188366	0.337904	0.263135	7.06699	4.625	1	0	-	0	0	0	0	0	0	1	-	0	-	0	-	0	0	-	0	-	-	0	-	0	0	0	0	0	-	0
18891992|F|0--46:T>C	TGCAGAACTTCACATTCTCCTTCAATTACATCACTTCGGAGGCGCCTGCGTGCCGAGCGGCGGCGAGGC	TGCAGAACTTCACATTCTCCTTCAATTACATCACTTCGGAGGCGCCTGCGTGCCGAGCGGCGGCGAGGC	NMUH01011256.1 Colocasia esculenta cultivar Niue isolate Niue_2 TARO_scaffold_011261, whole genome shotgun sequence	13174	1	1.86E-28		46	0.483395	0.664122	0.442748	0.557252	0.335878	0.10687	0.446128	0.493444	0.469786	8.76596	13.60656	1	0	0	0	0	-	-	-	1	1	-	0	-	-	-	-	0	-	-	-	1	-	-	0	1	0	1	1	-	-
18891992|F|0-46:T>C-46:T>C	TGCAGAACTTCACATTCTCCTTCAATTACATCACTTCGGAGGCGCCCGCGTGCCGAGCGGCGGCGAGGC	TGCAGAACTTCACATTCTCCTTCAATTACATCACTTCGGAGGCGCCCGCGTGCCGAGCGGCGGCGAGGC	NMUH01011256.1 Colocasia esculenta cultivar Niue isolate Niue_2 TARO_scaffold_011261, whole genome shotgun sequence	13174	1	1.86E-28	46:T>C	46	0.483395	0.664122	0.442748	0.557252	0.335878	0.10687	0.446128	0.493444	0.469786	8.76596	13.60656	1	1	1	1	1	-	-	-	0	0	-	1	-	-	-	-	1	-	-	-	0	-	-	1	1	1	1	1	-	-
100368916|F|0--32:C>A	TGCAGAACTTCACCCTCAACTACGAGGTGAAGCGGCTGGACCTGGGCAGCAAAGCCCTTACCAACTATC	TGCAGAACTTCACCCTCAACTACGAGGTGAAGCGGCTGGACCTGGGCAGCAAAGCCCTTACCAACTATC	NMUH01006808.1 Colocasia esculenta cultivar Niue isolate Niue_2 TARO_scaffold_006808, whole genome shotgun sequence	22493	1	1.86E-28		32	0.697417	0.851852	0.301587	0.698413	0.148148	0.153439	0.252401	0.421265	0.336833	3.95531	3.11475	0.891304	1	-	-	1	1	0	-	1	1	-	1	1	-	-	1	-	-	-	-	1	-	1	1	1	1	1	1	-	-
100368916|F|0-32:C>A-32:C>A	TGCAGAACTTCACCCTCAACTACGAGGTGAAGAGGCTGGACCCGGGCAGCAAAGCCCTTACCAACTATC	TGCAGAACTTCACCCTCAACTACGAGGTGAAGAGGCTGGACCCGGGCAGCAAAGCCCTTACCAACTATC	NMUH01006808.1 Colocasia esculenta cultivar Niue isolate Niue_2 TARO_scaffold_006808, whole genome shotgun sequence	22493	1	1.86E-28	32:C>A	32	0.697417	0.851852	0.301587	0.698413	0.148148	0.153439	0.252401	0.421265	0.336833	3.95531	3.11475	0.891304	1	-	-	0	1	1	-	1	0	-	1	0	-	-	0	-	-	-	-	0	-	1	0	0	1	1	1	-	-
100368921|F|0--63:A>T	TGCAGAACTTGCTGCTGAGTCTCCGCAAGGCCTTCTTCGCACCCCTGAAACTGTGGCAAAATTACAGAT	TGCAGAACTTGCTGCTGAGTCTCCGCAAGGCCTTCTTCGCACCCCTGAAACTGTGGCAAAATTAC	NMUH01002905.1 Colocasia esculenta cultivar Niue isolate Niue_2 TARO_scaffold_002905, whole genome shotgun sequence	141872	1	3.65E-25		63	0.664207	0.005556	1	0	0.994444	0.005556	0.011049	0	0.005525	13	6.88945	1	0	0	-	0	0	0	-	0	0	-	0	-	0	-	0	0	-	0	-	-	0	0	-	0	-	0	0	-	-
100368921|F|0-63:A>T-63:A>T	TGCAGAACTTGCTGCTGAGTCTCCGCAAGGCCTTCTTCGCACCCCTGAAACTGTGGCAAAATTTCAGGT	TGCAGAACTTGCTGCTGAGTCTCCGCAAGGCCTTCTTCGCACCCCTGAAACTGTGGCAAAATTTCAGGT	NMUH01002905.1 Colocasia esculenta cultivar Niue isolate Niue_2 TARO_scaffold_002905, whole genome shotgun sequence	141872	1	3.65E-25	63:A>T	63	0.664207	0.005556	1	0	0.994444	0.005556	0.011049	0	0.005525	13	6.88945	1	1	1	-	1	1	1	-	1	1	-	1	-	1	-	1	1	-	1	-	-	1	1	-	1	-	1	1	-	-
100368927|F|0--55:C>T	TGCAGAACTTTCCTTTCTATTAGAAGTTTATTTATATATTTATGTATAGGTGTTCCATACATTCCACTG	TGCAGAACTTTCCTTTCTATTAGAAGTTTATTTATATATTTATGTATAGGTGTTCCATACATTCCACTG	NMUH01000016.1 Colocasia esculenta cultivar Niue isolate Niue_2 TARO_scaffold_000016, whole genome shotgun sequence	516701	1	1.86E-28		55	0.852399	0.987013	0.021645	0.978355	0.012987	0.008658	0.025637	0.042353	0.033995	4.18039	3.2	1	1	1	1	1	1	1	1	1	1	1	1	-	1	-	1	1	-	1	-	1	-	1	1	1	1	1	1	1	-
100368927|F|0-55:C>T-55:C>T	TGCAGAACTTTCCTTTCTATTAGAAGTTTATTTATATATTTATGTATAGGTGTTCTATACATTCCACTG	TGCAGAACTTTCCTTTCTATTAGAAGTTTATTTATATATTTATGTATAGGTGTTCTATACATTCCACTG	NMUH01000016.1 Colocasia esculenta cultivar Niue isolate Niue_2 TARO_scaffold_000016, whole genome shotgun sequence	516701	1	1.86E-28	55:C>T	55	0.852399	0.987013	0.021645	0.978355	0.012987	0.008658	0.025637	0.042353	0.033995	4.18039	3.2	1	0	0	0	0	0	0	0	0	0	0	0	-	0	-	0	0	-	0	-	0	-	0	0	0	0	0	0	0	-
100368951|F|0--68:A>C	TGCAGAAGAAAGGGAGTGTTACAGTAGGGATACCACCTGGTGTGCATGATGGAGTTACCATACAAGTTA	TGCAGAAGAAAGGGAGTGTTACAGTAGGGATACCACCTGGTGTGCATGATGGAGTTACCATACAAGTTA	NMUH01004971.1 Colocasia esculenta cultivar Niue isolate Niue_2 TARO_scaffold_004971, whole genome shotgun sequence	52065	1	6.68E-28		68	0.837638	0.004405	0.995595	0.004405	0.995595	0	0.008772	0.008772	0.008772	4	3.60232	1	0	0	0	0	0	0	0	0	0	-	0	-	-	0	0	0	0	0	-	0	-	0	0	0	0	0	0	-	-
100368951|F|0-68:A>C-68:A>C	TGCAGAAGAAAGGGAGTGTTACAGTAGGGATACCACCTGGTGTGCATGATGGAGTTACCATACAAGTTC	TGCAGAAGAAAGGGAGTGTTACAGTAGGGATACCACCTGGTGTGCATGATGGAGTTACCATACAAGTTC	NMUH01004971.1 Colocasia esculenta cultivar Niue isolate Niue_2 TARO_scaffold_004971, whole genome shotgun sequence	52065	1	6.68E-28	68:A>C	68	0.837638	0.004405	0.995595	0.004405	0.995595	0	0.008772	0.008772	0.008772	4	3.60232	1	1	1	1	1	1	1	1	1	1	-	1	-	-	1	1	1	1	1	-	1	-	1	1	1	1	1	1	-	-
100368968|F|0--46:A>C	TGCAGAAGAAGACCACACCCACAAAGGAACAATACCTGAGTAATGGATATGTGTCCTTTGCTCTAGGTC	TGCAGAAGAAGACCACACCCACAAAGGAACAATACCTGAGTAATGGATATGTGTCCTTTGCTCTAGGTC	NMUH01000178.1 Colocasia esculenta cultivar Niue isolate Niue_2 TARO_scaffold_000178, whole genome shotgun sequence	158449	1	1.86E-28		46	0.778598	0.995261	0.004739	0.995261	0.004739	0	0.009434	0.009434	0.009434	8.36052	4	1	-	1	1	1	1	-	1	1	1	-	1	-	1	-	1	1	1	1	-	1	1	1	1	-	1	1	1	-	-
100368968|F|0-46:A>C-46:A>C	TGCAGAAGAAGACCACACCCACAAAGGAACAATACCTGAGTAATGGCTATGTGTCCTTTGCTCTAGGTC	TGCAGAAGAAGACCACACCCACAAAGGAACAATACCTGAGTAATGGCTATGTGTCCTTTGCTCTAGGTC	NMUH01000178.1 Colocasia esculenta cultivar Niue isolate Niue_2 TARO_scaffold_000178, whole genome shotgun sequence	158449	1	1.86E-28	46:A>C	46	0.778598	0.995261	0.004739	0.995261	0.004739	0	0.009434	0.009434	0.009434	8.36052	4	1	-	0	0	0	0	-	0	0	0	-	0	-	0	-	0	0	0	0	-	0	0	0	0	-	0	0	0	-	-
100368974|F|0--47:T>G	TGCAGAAGAAGATAAGAAACGCACACATCCCCTGTTCCTCACTCGCTTCAACGGACCAAGTCCCTGTAT	TGCAGAAGAAGATAAGAAACGCACACATCCCCTGTTCCTCACTCGCTTCAACGGACCAAGTCCCTGTAT	NMUH01000706.1 Colocasia esculenta cultivar Niue isolate Niue_2 TARO_scaffold_000706, whole genome shotgun sequence	122073	1	1.86E-28		47	0.450185	0.991803	0.008197	0.991803	0.008197	0	0.016259	0.016259	0.016259	15.18182	7	1	1	-	-	1	1	-	-	-	-	-	1	-	-	-	-	1	-	-	-	1	-	1	1	1	-	-	-	1	-
100368974|F|0-47:T>G-47:T>G	TGCAGAAGAAGATAAGAAACGCACACATCCCCTGTTCCTCACTCGCTGCAACGGACCAAGTCCCTGTAT	TGCAGAAGAAGATAAGAAACGCACACATCCCCTGTTCCTCACTCGCTGCAACGGACCAAGTCCCTGTAT	NMUH01000706.1 Colocasia esculenta cultivar Niue isolate Niue_2 TARO_scaffold_000706, whole genome shotgun sequence	122073	1	1.86E-28	47:T>G	47	0.450185	0.991803	0.008197	0.991803	0.008197	0	0.016259	0.016259	0.016259	15.18182	7	1	0	-	-	0	0	-	-	-	-	-	0	-	-	-	-	0	-	-	-	0	-	0	0	0	-	-	-	0	-
100368976|F|0--15:A>G	TGCAGAAGAAGCCTCAGGTAAACATTCAAAAATTGCTTCAGCTTTCAGACCCTAGGCAGCTAATCTGAT	TGCAGAAGAAGCCTCAGGTAAACATTCAAAAATTGCTTCAGCTTTCAGACCCTAGGCAGCTAATCTGAT	NMUH01004001.1 Colocasia esculenta cultivar Niue isolate Niue_2 TARO_scaffold_004001, whole genome shotgun sequence	2947	1	1.86E-28		15	0.848708	0.986957	0.030435	0.969565	0.013043	0.017391	0.025747	0.059017	0.042382	4.63813	3.85714	1	1	1	1	1	1	-	1	1	1	-	-	-	1	1	1	1	1	1	1	1	1	1	1	1	1	1	1	-	1
100368976|F|0-15:A>G-15:A>G	TGCAGAAGAAGCCTCGGGTAAACATTCAAAAATTGCTTCAGCTTTCAGACCCTAGGCAGCTAATCTGAT	TGCAGAAGAAGCCTCGGGTAAACATTCAAAAATTGCTTCAGCTTTCAGACCCTAGGCAGCTAATCTGAT	NMUH01004001.1 Colocasia esculenta cultivar Niue isolate Niue_2 TARO_scaffold_004001, whole genome shotgun sequence	2947	1	1.86E-28	15:A>G	15	0.848708	0.986957	0.030435	0.969565	0.013043	0.017391	0.025747	0.059017	0.042382	4.63813	3.85714	1	0	0	0	0	0	-	0	0	0	-	-	-	0	0	0	0	0	0	0	0	0	0	0	0	0	0	0	-	0
100368988|F|0--38:G>T	TGCAGAAGAATCTAAAGAAGTACCCATGGTTTCTGGCCGGCCCTTTCCATCACTTTTATCGACAGCAGA	TGCAGAAGAATCTAAAGAAGTACCCATGGTTTCTGGCCGGCCCTTTCCATCACTTTTATCGACAGCAGA	NMUH01000490.1 Colocasia esculenta cultivar Niue isolate Niue_2 TARO_scaffold_000490, whole genome shotgun sequence	402605	1	8.64E-27		38	0.738007	0.005	1	0	0.995	0.005	0.00995	0	0.004975	6	4.43243	1	0	0	0	0	0	0	-	0	-	0	0	-	0	0	0	0	-	0	0	0	-	0	0	0	0	0	0	-	-
100368988|F|0-38:G>T-38:G>T	TGCAGAAGAATCTAAAGAAGTACCCATGGTTTCTGGCCTGCCCTTTCCATCACTTTTATCGACAGCAGA	TGCAGAAGAATCTAAAGAAGTACCCATGGTTTCTGGCCTGCCCTTTCCATCACTTTTATCGACAGCAGA	NMUH01000490.1 Colocasia esculenta cultivar Niue isolate Niue_2 TARO_scaffold_000490, whole genome shotgun sequence	402605	1	8.64E-27	38:G>T	38	0.738007	0.005	1	0	0.995	0.005	0.00995	0	0.004975	6	4.43243	1	1	1	1	1	1	1	-	1	-	1	1	-	1	1	1	1	-	1	1	1	-	1	1	1	1	1	1	-	-
100368989|F|0--19:A>C	TGCAGAAGAATGCTTATGAAACATGTCGACCTCATTGAGAAGCTCCTCAACTATAATAGTAAGCTCTCT	TGCAGAAGAATGCTTATGAAACATGTCGACCTCATTGAGAAGCTCCTCAACTATAATAGTAAGCTCTCT	NMUH01010968.1 Colocasia esculenta cultivar Niue isolate Niue_2 TARO_scaffold_010973, whole genome shotgun sequence	1930	1	8.64E-27		19	0.516605	0.05	0.957143	0.042857	0.95	0.007143	0.095	0.082041	0.08852	9.14286	7.4698	1	0	-	0	0	-	-	-	-	-	0	-	-	-	-	0	0	-	0	-	-	0	0	-	-	0	0	0	-	-
100368989|F|0-19:A>C-19:A>C	TGCAGAAGAATGCTTATGACACATGTCGACCTCATTGAGAAGCTCCTCAACTATAATAGTAAGCTCTCT	TGCAGAAGAATGCTTATGACACATGTCGACCTCATTGAGAAGCTCCTCAACTATAATAGTAAGCTCTCT	NMUH01010968.1 Colocasia esculenta cultivar Niue isolate Niue_2 TARO_scaffold_010973, whole genome shotgun sequence	1930	1	8.64E-27	19:A>C	19	0.516605	0.05	0.957143	0.042857	0.95	0.007143	0.095	0.082041	0.08852	9.14286	7.4698	1	1	-	1	1	-	-	-	-	-	1	-	-	-	-	1	1	-	1	-	-	1	1	-	-	1	1	1	-	-
100369018|F|0--31:G>A	TGCAGAAGAGATATTTAGGTGATGGAGAACAGGCATACCATAGTTACTGTGAGAAAACTAGAAAACTGT	TGCAGAAGAGATATTTAGGTGATGGAGAACAGGCATACCATAGTTACTGTGAGAAAACTAGAAAACTGT	NMUH01000082.1 Colocasia esculenta cultivar Niue isolate Niue_2 TARO_scaffold_000082, whole genome shotgun sequence	473543	1	1.86E-28		31	0.878229	1	0.004202	0.995798	0	0.004202	0	0.008368	0.004184	18.33948	8	1	1	1	1	1	1	1	-	1	1	1	1	-	1	1	1	1	1	-	1	1	1	1	1	-	1	1	1	-	-
100369018|F|0-31:G>A-31:G>A	TGCAGAAGAGATATTTAGGTGATGGAGAACAAGCATACCATAGTTACTGTGAGAAAACTAGAAAACTGT	TGCAGAAGAGATATTTAGGTGATGGAGAACAAGCATACCATAGTTACTGTGAGAAAACTAGAAAACTGT	NMUH01000082.1 Colocasia esculenta cultivar Niue isolate Niue_2 TARO_scaffold_000082, whole genome shotgun sequence	473543	1	1.86E-28	31:G>A	31	0.878229	1	0.004202	0.995798	0	0.004202	0	0.008368	0.004184	18.33948	8	1	0	0	0	0	0	0	-	0	0	0	0	-	0	0	0	0	0	-	0	0	0	0	0	-	0	0	0	-	-
100369019|F|0--57:T>C	TGCAGAAGAGATGATGCACCGCATGCAGTTTTAGAATTGCAAGAATCACGGCAGTAGTATTTTGGAACA	TGCAGAAGAGATGATGCACCGCATGCAGTTTTAGAATTGCAAGAATCACGGCAGTAGTATTTTGGAACA	NMUH01005959.1 Colocasia esculenta cultivar Niue isolate Niue_2 TARO_scaffold_005959, whole genome shotgun sequence	2570	2	8.64E-27		57	0.734317	0.005025	1	0	0.994975	0.005025	0.01	0	0.005	7	4.51339	1	0	0	0	0	0	0	0	0	-	0	0	0	0	-	0	0	0	0	-	0	0	0	0	0	0	0	0	-	0
100369019|F|0-57:T>C-57:T>C	TGCAGAAGAGATGATGCACCGCATGCAGTTTTAGAATTGCAAGAATCACGGCAGTAGCATTTTGGAACA	TGCAGAAGAGATGATGCACCGCATGCAGTTTTAGAATTGCAAGAATCACGGCAGTAGCATTTTGGAACA	NMUH01005959.1 Colocasia esculenta cultivar Niue isolate Niue_2 TARO_scaffold_005959, whole genome shotgun sequence	2570	2	8.64E-27	57:T>C	57	0.734317	0.005025	1	0	0.994975	0.005025	0.01	0	0.005	7	4.51339	1	1	1	1	1	1	1	1	1	-	1	1	1	1	-	1	1	1	1	-	1	1	1	1	1	1	1	1	-	1
100369021|F|0--18:T>G	TGCAGAAGAGATTTTAGGTAGAGGCAGCCATGGATAAGGTCTTACTTACCAATTAGGTGTCTGTCGTCG	TGCAGAAGAGATTTTAGGTAGAGGCAGCCATGGATAAGGTCTTACTTACCAATTAGGTGTCTGTCGTCG	NMUH01004760.1 Colocasia esculenta cultivar Niue isolate Niue_2 TARO_scaffold_004760, whole genome shotgun sequence	101148	1	1.86E-28		18	0.682657	1	0.005405	0.994595	0	0.005405	0	0.010752	0.005376	5.30846	5	1	-	1	1	-	-	-	1	-	1	1	-	1	-	-	1	-	-	-	-	1	1	-	1	-	-	1	1	-	1
100369021|F|0-18:T>G-18:T>G	TGCAGAAGAGATTTTAGGGAGAGGCAGCCATGGATAAGGTCTTACTTACCAATTAGGTGTCTGTCGTCG	TGCAGAAGAGATTTTAGGGAGAGGCAGCCATGGATAAGGTCTTACTTACCAATTAGGTGTCTGTCGTCG	NMUH01004760.1 Colocasia esculenta cultivar Niue isolate Niue_2 TARO_scaffold_004760, whole genome shotgun sequence	101148	1	1.86E-28	18:T>G	18	0.682657	1	0.005405	0.994595	0	0.005405	0	0.010752	0.005376	5.30846	5	1	-	0	0	-	-	-	0	-	0	0	-	0	-	-	0	-	-	-	-	0	0	-	0	-	-	0	0	-	0
100369025|F|0--26:A>G	TGCAGAAGAGGAAGAATAAGCTTCAAACGAACTGTACAAGGCGAGTTGAGAACGAGCTTCAAAGGACCG	TGCAGAAGAGGAAGAATAAGCTTCAAACGAACTGTACAAGGCGAGTTGAGAACGAGCTTCAAAGGACCG	NMUH01000909.1 Colocasia esculenta cultivar Niue isolate Niue_2 TARO_scaffold_000909, whole genome shotgun sequence	106173	1	1.86E-28		26	0.667897	1	0.01105	0.98895	0	0.01105	0	0.021855	0.010928	7.17188	3.5	1	1	-	-	-	-	1	1	1	1	-	1	-	-	-	-	1	-	-	-	1	1	1	1	1	1	-	1	-	-
100369025|F|0-26:A>G-26:A>G	TGCAGAAGAGGAAGAATAAGCTTCAAGCGAACTGTACAAGGCGAGTTGAGAACGAGCTTCAAAGGACCG	TGCAGAAGAGGAAGAATAAGCTTCAAGCGAACTGTACAAGGCGAGTTGAGAACGAGCTTCAAAGGACCG	NMUH01000909.1 Colocasia esculenta cultivar Niue isolate Niue_2 TARO_scaffold_000909, whole genome shotgun sequence	106173	1	1.86E-28	26:A>G	26	0.667897	1	0.01105	0.98895	0	0.01105	0	0.021855	0.010928	7.17188	3.5	1	0	-	-	-	-	0	0	0	0	-	0	-	-	-	-	0	-	-	-	0	0	0	0	0	0	-	0	-	-
100369031|F|0--58:G>A	TGCAGAAGAGGGTCACTCTCCTCTGTACTGTTTTGTATAGCAGGGATGGAGAGGAAGGGAGATGCATGT	TGCAGAAGAGGGTCACTCTCCTCTGTACTGTTTTGTATAGCAGGGATGGAGAGGAAGGGAGATGCATGT	NMUH01001875.1 Colocasia esculenta cultivar Niue isolate Niue_2 TARO_scaffold_001875, whole genome shotgun sequence	69427	1	1.86E-28		58	0.867159	0.991489	0.059574	0.940426	0.008511	0.051064	0.016876	0.112051	0.064464	9.42205	5.06667	1	1	1	1	1	1	1	1	1	1	-	1	1	1	1	1	1	-	-	1	1	1	1	1	1	1	1	1	1	-
100369031|F|0-58:G>A-58:G>A	TGCAGAAGAGGGTCACTCTCCTCTGTACTGTTTTGTATAGCAGGGATGGAGAGGAAGGAAGATGCATGT	TGCAGAAGAGGGTCACTCTCCTCTGTACTGTTTTGTATAGCAGGGATGGAGAGGAAGGAAGATGCATGT	NMUH01001875.1 Colocasia esculenta cultivar Niue isolate Niue_2 TARO_scaffold_001875, whole genome shotgun sequence	69427	1	1.86E-28	58:G>A	58	0.867159	0.991489	0.059574	0.940426	0.008511	0.051064	0.016876	0.112051	0.064464	9.42205	5.06667	1	0	0	0	0	0	0	0	0	0	-	0	0	0	0	0	0	-	-	0	0	0	0	0	0	0	0	0	0	-
100369041|F|0--38:G>A	TGCAGAAGATAAATCTGAGTTCATAACACCATATCTTCGATCATTCATCAACTAGGGACATGCTATAGC	TGCAGAAGATAAATCTGAGTTCATAACACCATATCTTCGATCATTCATCAACTAGGGACATGCTATAGC	NMUH01001378.1 Colocasia esculenta cultivar Niue isolate Niue_2 TARO_scaffold_001378, whole genome shotgun sequence	113281	1	1.86E-28		38	0.678967	0.98913	0.021739	0.978261	0.01087	0.01087	0.021503	0.042533	0.032018	4.05	2.5	1	1	1	1	1	1	1	1	1	1	1	-	-	1	1	1	1	-	1	-	1	1	1	1	-	1	1	1	-	-
100369041|F|0-38:G>A-38:G>A	TGCAGAAGATAAATCTGAGTTCATAACACCATATCTTCAATCATTCATCAACTAGGGACATGCTATAGC	TGCAGAAGATAAATCTGAGTTCATAACACCATATCTTCAATCATTCATCAACTAGGGACATGCTATAGC	NMUH01001378.1 Colocasia esculenta cultivar Niue isolate Niue_2 TARO_scaffold_001378, whole genome shotgun sequence	113281	1	1.86E-28	38:G>A	38	0.678967	0.98913	0.021739	0.978261	0.01087	0.01087	0.021503	0.042533	0.032018	4.05	2.5	1	0	0	0	0	0	0	0	0	0	0	-	-	0	0	0	0	-	0	-	0	0	0	0	-	0	0	0	-	-
100369043|F|0--59:G>C	TGCAGAAGATAATGCAAGAATTCGAGAGACAGAATGAGAAGATGGAGATGGTGACGGAAGTCATGGGAG	TGCAGAAGATAATGCAAGAATTCGAGAGACAGAATGAGAAGATGGAGATGGTGACGGAAGTCATGGGAG	NMUH01004653.1 Colocasia esculenta cultivar Niue isolate Niue_2 TARO_scaffold_004653, whole genome shotgun sequence	65333	1	1.86E-28		59	0.612546	0.933735	0.156627	0.843373	0.066265	0.090361	0.123748	0.264189	0.193969	10.46746	5.2069	0.916667	-	1	1	1	1	-	1	1	0	-	1	-	-	-	-	1	1	-	1	1	1	1	1	1	1	1	1	-	-
100369043|F|0-59:G>C-59:G>C	TGCAGAAGATAATGCAAGAATTCGAGAGACAGAATGAGAAGATGGAGATGGTGACGGAACTCATGGGAG	TGCAGAAGATAATGCAAGAATTCGAGAGACAGAATGAGAAGATGGAGATGGTGACGGAACTCATGGGAG	NMUH01004653.1 Colocasia esculenta cultivar Niue isolate Niue_2 TARO_scaffold_004653, whole genome shotgun sequence	65333	1	1.86E-28	59:G>C	59	0.612546	0.933735	0.156627	0.843373	0.066265	0.090361	0.123748	0.264189	0.193969	10.46746	5.2069	0.916667	-	0	0	0	0	-	0	0	1	-	0	-	-	-	-	0	0	-	0	0	0	0	0	0	0	0	0	-	-
100369066|F|0--57:T>C	TGCAGAAGATTATGAAGTAGGTTCTGATGGTAAGAGAATTCGACCGGGTATCACTAATGATGTAATTGA	TGCAGAAGATTATGAAGTAGGTTCTGATGGTAAGAGAATTCGACCGGGTATCACTAATGATGTAATTGA	NMUH01002789.1 Colocasia esculenta cultivar Niue isolate Niue_2 TARO_scaffold_002789, whole genome shotgun sequence	131824	1	1.86E-28		57	0.826568	0.982143	0.125	0.875	0.017857	0.107143	0.035077	0.21875	0.126913	8.62041	4.23333	0.944444	1	1	1	1	1	1	1	1	1	-	1	-	1	1	1	1	-	-	1	1	1	1	1	1	1	-	1	1	-
100369066|F|0-57:T>C-57:T>C	TGCAGAAGATTATGAAGTAGGTTCTGATGGTAAGAGAATTCGACCGGGTATCACTAACGATGTAATTGA	TGCAGAAGATTATGAAGTAGGTTCTGATGGTAAGAGAATTCGACCGGGTATCACTAACGATGTAATTGA	NMUH01002789.1 Colocasia esculenta cultivar Niue isolate Niue_2 TARO_scaffold_002789, whole genome shotgun sequence	131824	1	1.86E-28	57:T>C	57	0.826568	0.982143	0.125	0.875	0.017857	0.107143	0.035077	0.21875	0.126913	8.62041	4.23333	0.944444	0	0	0	0	0	0	0	0	0	-	0	-	0	0	0	0	-	-	0	0	0	0	0	0	0	-	0	0	-
100369067|F|0--12:T>C	TGCAGAAGATTATGAGTTATATAAGTTGCATGATGCCTGCTCACTAAAACCAACTATTTGAAGTCCTAT	TGCAGAAGATTATGAGTTATATAAGTTGCATGATGCCTGCTCACTAAAACCAACTATTTGAAGTCCTAT	NMUH01005057.1 Colocasia esculenta cultivar Niue isolate Niue_2 TARO_scaffold_005057, whole genome shotgun sequence	53536	1	1.86E-28		12	0.749077	1	0.009852	0.990148	0	0.009852	0	0.01951	0.009755	6.86283	3.5	1	1	1	1	-	1	1	1	1	1	1	1	-	-	-	-	1	1	1	1	1	1	1	1	1	1	1	1	-	1
100369067|F|0-12:T>C-12:T>C	TGCAGAAGATTACGAGTTATATAAGTTGCATGATGCCTGCTCACTAAAACCAACTATTTGAAGTCCTAT	TGCAGAAGATTACGAGTTATATAAGTTGCATGATGCCTGCTCACTAAAACCAACTATTTGAAGTCCTAT	NMUH01005057.1 Colocasia esculenta cultivar Niue isolate Niue_2 TARO_scaffold_005057, whole genome shotgun sequence	53536	1	1.86E-28	12:T>C	12	0.749077	1	0.009852	0.990148	0	0.009852	0	0.01951	0.009755	6.86283	3.5	1	0	0	0	-	0	0	0	0	0	0	0	-	-	-	-	0	0	0	0	0	0	0	0	0	0	0	0	-	0
100369068|F|0--62:C>T	TGCAGAAGATTCAAAAGGAGGAGAGGCCGGGTTTATCTAAGGTGTTCCTCCTCCACACCCCCCTCCCCC	TGCAGAAGATTCAAAAGGAGGAGAGGCCGGGTTTATCTAAGGTGTTCCTCCTCCACACCCCCCTCCCCC	NMUH01000296.1 Colocasia esculenta cultivar Niue isolate Niue_2 TARO_scaffold_000296, whole genome shotgun sequence	144671	1	1.12E-25		62	0.586716	0.572327	0.433962	0.566038	0.427673	0.006289	0.489538	0.491278	0.490408	20.74	12.49351	0.970588	1	1	1	1	1	-	-	1	-	1	1	-	-	1	1	1	-	-	-	1	1	1	-	1	1	1	1	-	-
100369068|F|0-62:C>T-62:C>T	TGCAGAAGATTCAAAAGGAGGAGAGGCCGGGTTTATCTAAGGTGTTCCTCCTCCACACCCCCTCCCCCA	TGCAGAAGATTCAAAAGGAGGAGAGGCCGGGTTTATCTAAGGTGTTCCTCCTCCACACCCCCTCCCCCA	NMUH01000296.1 Colocasia esculenta cultivar Niue isolate Niue_2 TARO_scaffold_000296, whole genome shotgun sequence	144671	1	1.12E-25	62:C>T	62	0.586716	0.572327	0.433962	0.566038	0.427673	0.006289	0.489538	0.491278	0.490408	20.74	12.49351	0.970588	1	0	0	0	0	-	-	0	-	0	0	-	-	0	0	0	-	-	-	0	0	0	-	0	0	0	0	-	-
100369081|F|0--67:T>A	TGCAGAAGCAACAATAGTACCCCAAAAAAGAAAGAAAAATCTTTGAAGCCTACATGTGAATATTATTTC	TGCAGAAGCAACAATAGTACCCCAAAAAAGAAAGAAAAATCTTTGAAGCCTACATGTGAATATTATTTC	NMUH01002757.1 Colocasia esculenta cultivar Niue isolate Niue_2 TARO_scaffold_002757, whole genome shotgun sequence	123358	1	1.86E-28		67	0.767528	1	0.009615	0.990385	0	0.009615	0	0.019046	0.009523	9.64807	5	1	1	1	-	1	1	-	1	1	1	-	1	-	1	-	-	1	1	-	-	1	1	1	1	1	1	1	1	-	1
100369081|F|0-67:T>A-67:T>A	TGCAGAAGCAACAATAGTACCCCAAAAAAGAAAGAAAAATCTTTGAAGCCTACATGTGAATATTATTAC	TGCAGAAGCAACAATAGTACCCCAAAAAAGAAAGAAAAATCTTTGAAGCCTACATGTGAATATTATTAC	NMUH01002757.1 Colocasia esculenta cultivar Niue isolate Niue_2 TARO_scaffold_002757, whole genome shotgun sequence	123358	1	1.86E-28	67:T>A	67	0.767528	1	0.009615	0.990385	0	0.009615	0	0.019046	0.009523	9.64807	5	1	0	0	-	0	0	-	0	0	0	-	0	-	0	-	-	0	0	-	-	0	0	0	0	0	0	0	0	-	0
100369082|F|0--53:T>C	TGCAGAAGCAACACCACACGTCAGCCGAGCTCCCCCAATCTCCCTCATGGCACTCAGCTCCCTGCACAC	TGCAGAAGCAACACCACACGTCAGCCGAGCTCCCCCAATCTCCCTCATGGCACTCAGCTCCCTGCACAC	NMUH01001600.1 Colocasia esculenta cultivar Niue isolate Niue_2 TARO_scaffold_001600, whole genome shotgun sequence	101081	1	1.86E-28		53	0.671587	1	0.005495	0.994505	0	0.005495	0	0.010929	0.005464	6.10606	4	1	1	1	1	-	-	1	-	-	-	-	1	-	1	-	1	1	-	-	-	1	1	1	-	-	1	1	-	-	1
100369082|F|0-53:T>C-53:T>C	TGCAGAAGCAACACCACACGTCAGCCGAGCTCCCCCAATCTCCCTCATGGCACCCAGCTCCCTGCACAC	TGCAGAAGCAACACCACACGTCAGCCGAGCTCCCCCAATCTCCCTCATGGCACCCAGCTCCCTGCACAC	NMUH01001600.1 Colocasia esculenta cultivar Niue isolate Niue_2 TARO_scaffold_001600, whole genome shotgun sequence	101081	1	1.86E-28	53:T>C	53	0.671587	1	0.005495	0.994505	0	0.005495	0	0.010929	0.005464	6.10606	4	1	0	0	0	-	-	0	-	-	-	-	0	-	0	-	0	0	-	-	-	0	0	0	-	-	0	0	-	-	0
100369083|F|0--25:T>G	TGCAGAAGCAATATCTGGCCGAGTATGTGATAAATAGATGAGTCTCCCAACCAAGCGTTGATATCTTTC	TGCAGAAGCAATATCTGGCCGAGTATGTGATAAATAGATGAGTCTCCCAACCAAGCGTTGATATCTTTC	NMUH01005645.1 Colocasia esculenta cultivar Niue isolate Niue_2 TARO_scaffold_005645, whole genome shotgun sequence	31233	1	8.64E-27		25	0.704797	0.816754	0.251309	0.748691	0.183246	0.068063	0.299334	0.376305	0.33782	5.88136	4.05172	1	1	1	1	1	1	1	1	1	-	1	1	-	1	1	1	1	-	1	-	1	1	1	1	1	1	-	1	-	-
100369083|F|0-25:T>G-25:T>G	TGCAGAAGCAATATCTGGCCGAGTAGGTGATAAATAGATGAGTCTCCCAACCAAGCGTTGATATCTTTC	TGCAGAAGCAATATCTGGCCGAGTAGGTGATAAATAGATGAGTCTCCCAACCAAGCGTTGATATCTTTC	NMUH01005645.1 Colocasia esculenta cultivar Niue isolate Niue_2 TARO_scaffold_005645, whole genome shotgun sequence	31233	1	8.64E-27	25:T>G	25	0.704797	0.816754	0.251309	0.748691	0.183246	0.068063	0.299334	0.376305	0.33782	5.88136	4.05172	1	0	0	0	0	0	0	0	0	-	0	0	-	0	0	0	0	-	0	-	0	0	0	0	0	0	-	0	-	-
100369088|F|0--62:T>C	TGCAGAAGCACGAGCACGTGTGGAGGGACCCGGAGTACACATCGGGTGTGGCCACGGTTCCCTCGCCGG	TGCAGAAGCACGAGCACGTGTGGAGGGACCCGGAGTACACATCGGGTGTGGCCACGGTTCCCTCGCCGG	NMUH01000613.1 Colocasia esculenta cultivar Niue isolate Niue_2 TARO_scaffold_000613, whole genome shotgun sequence	183154	1	1.86E-28		62	0.653137	1	0.011299	0.988701	0	0.011299	0	0.022344	0.011172	8.76166	2.5	1	1	1	1	-	1	-	-	1	1	1	-	-	-	-	-	1	1	-	-	1	1	1	-	-	1	-	1	-	-
100369088|F|0-62:T>C-62:T>C	TGCAGAAGCACGAGCACGTGTGGAGGGACCCGGAGTACACATCGGGTGTGGCCACGGTTCCCCCGCCGG	TGCAGAAGCACGAGCACGTGTGGAGGGACCCGGAGTACACATCGGGTGTGGCCACGGTTCCCCCGCCGG	NMUH01000613.1 Colocasia esculenta cultivar Niue isolate Niue_2 TARO_scaffold_000613, whole genome shotgun sequence	183154	1	1.86E-28	62:T>C	62	0.653137	1	0.011299	0.988701	0	0.011299	0	0.022344	0.011172	8.76166	2.5	1	0	0	0	-	0	-	-	0	0	0	-	-	-	-	-	0	0	-	-	0	0	0	-	-	0	-	0	-	-
100369100|F|0--37:A>G	TGCAGAAGCAGCTAGCAAACAACACTTGGAGAGTATAAAGAAGGTGGCTAAGCTTGAAGCTGAGTGCCG	TGCAGAAGCAGCTAGCAAACAACACTTGGAGAGTATAAAGAAGGTGGCTAAGCTTGAAGCTGAGTGCCG	NMUH01000452.1 Colocasia esculenta cultivar Niue isolate Niue_2 TARO_scaffold_000452, whole genome shotgun sequence	116055	1	1.86E-28		37	0.712177	1	0.005181	0.994819	0	0.005181	0	0.010309	0.005155	6.05714	3	1	1	1	1	1	1	1	-	-	-	-	1	-	-	-	1	1	-	-	-	1	-	1	-	1	1	1	1	1	-
100369100|F|0-37:A>G-37:A>G	TGCAGAAGCAGCTAGCAAACAACACTTGGAGAGTATAGAGAAGGTGGCTAAGCTTGAAGCTGAGTGCCG	TGCAGAAGCAGCTAGCAAACAACACTTGGAGAGTATAGAGAAGGTGGCTAAGCTTGAAGCTGAGTGCCG	NMUH01000452.1 Colocasia esculenta cultivar Niue isolate Niue_2 TARO_scaffold_000452, whole genome shotgun sequence	116055	1	1.86E-28	37:A>G	37	0.712177	1	0.005181	0.994819	0	0.005181	0	0.010309	0.005155	6.05714	3	1	0	0	0	0	0	0	-	-	-	-	0	-	-	-	0	0	-	-	-	0	-	0	-	0	0	0	0	0	-
100369109|F|0--68:C>A	TGCAGAAGCCAAACTTCCAGAGGTTAGTTGGCCTGAAGACTTGATCTTAGGTAAGTACTGGGTTCAACC	TGCAGAAGCCAAACTTCCAGAGGTTAGTTGGCCTGAAGACTTGATCTTAGGTAAGTACTGGGTTCAACC	NMUH01000953.1 Colocasia esculenta cultivar Niue isolate Niue_2 TARO_scaffold_000953, whole genome shotgun sequence	228022	1	6.68E-28		68	0.708487	0.020833	0.984375	0.015625	0.979167	0.005208	0.040799	0.030762	0.03578	6.75	4.38679	1	0	0	-	0	0	0	0	0	0	-	0	-	-	-	0	0	-	0	-	0	0	0	0	0	0	0	0	-	-
100369109|F|0-68:C>A-68:C>A	TGCAGAAGCCAAACTTCCAGAGGTTAGTTGGCCTGAAGACTTGATCTTAGGTAAGTACTGGGTTCAACA	TGCAGAAGCCAAACTTCCAGAGGTTAGTTGGCCTGAAGACTTGATCTTAGGTAAGTACTGGGTTCAACA	NMUH01000953.1 Colocasia esculenta cultivar Niue isolate Niue_2 TARO_scaffold_000953, whole genome shotgun sequence	228022	1	6.68E-28	68:C>A	68	0.708487	0.020833	0.984375	0.015625	0.979167	0.005208	0.040799	0.030762	0.03578	6.75	4.38679	1	1	1	-	1	1	1	1	1	1	-	1	-	-	-	1	1	-	1	-	1	1	1	1	1	1	1	1	-	-
100369113|F|0--27:A>C	TGCAGAAGCCACCAAGGCATCAGCAGGATCTGGGTTCTGTGTAGCCTGATCGTCCCCACATGGATGCTC	TGCAGAAGCCACCAAGGCATCAGCAGGATCTGGGTTCTGTGTAGCCTGATCGTCCCCACATGGATGCTC	NMUH01004143.1 Colocasia esculenta cultivar Niue isolate Niue_2 TARO_scaffold_004143, whole genome shotgun sequence	52586	1	8.64E-27		27	0.774908	0.028571	0.980952	0.019048	0.971429	0.009524	0.05551	0.03737	0.04644	3.66667	3.58222	1	0	0	0	0	0	0	-	0	-	0	0	-	0	-	0	0	-	0	-	0	0	0	0	-	0	0	0	-	-
100369113|F|0-27:A>C-27:A>C	TGCAGAAGCCACCAAGGCATCAGCAGGCTCTGGGTTCTGTGTAGCCTGATCGTCCCCACATGGATGCTC	TGCAGAAGCCACCAAGGCATCAGCAGGCTCTGGGTTCTGTGTAGCCTGATCGTCCCCACATGGATGCTC	NMUH01004143.1 Colocasia esculenta cultivar Niue isolate Niue_2 TARO_scaffold_004143, whole genome shotgun sequence	52586	1	8.64E-27	27:A>C	27	0.774908	0.028571	0.980952	0.019048	0.971429	0.009524	0.05551	0.03737	0.04644	3.66667	3.58222	1	1	1	1	1	1	1	-	1	-	1	1	-	1	-	1	1	-	1	-	1	1	1	1	-	1	1	1	-	-
100369114|F|0--23:G>A	TGCAGAAGCCATCAACAGGAGGGGGGGAAGGTGAAGTAGATGGGGAAGGAGCAGGTGACACCGATGTGG	TGCAGAAGCCATCAACAGGAGGGGGGGAAGGTGAAGTAGATGGGGAAGGAGCAGGTGACACCGATGTGG	NMUH01000540.1 Colocasia esculenta cultivar Niue isolate Niue_2 TARO_scaffold_000540, whole genome shotgun sequence	75892	1	1.86E-28		23	0.782288	1	0.004717	0.995283	0	0.004717	0	0.009389	0.004695	5.37759	4	1	-	1	1	1	1	-	1	1	1	-	1	-	1	-	-	1	-	-	-	1	1	1	1	-	1	-	1	-	1
100369114|F|0-23:G>A-23:G>A	TGCAGAAGCCATCAACAGGAGGGAGGGAAGGTGAAGTAGATGGGGAAGGAGCAGGTGACACCGATGTGG	TGCAGAAGCCATCAACAGGAGGGAGGGAAGGTGAAGTAGATGGGGAAGGAGCAGGTGACACCGATGTGG	NMUH01000540.1 Colocasia esculenta cultivar Niue isolate Niue_2 TARO_scaffold_000540, whole genome shotgun sequence	75892	1	1.86E-28	23:G>A	23	0.782288	1	0.004717	0.995283	0	0.004717	0	0.009389	0.004695	5.37759	4	1	-	1	0	0	0	-	0	0	0	-	0	-	0	-	-	0	-	-	-	0	0	0	0	-	0	-	0	-	0
100369127|F|0--39:T>A	TGCAGAAGCCTTTGTCAGATTTTGAAGTAACTACCTTAGTATGTGTCCAGCAAGGTATAGCGTAAACAT	TGCAGAAGCCTTTGTCAGATTTTGAAGTAACTACCTTAGTATGTGTCCAGCAAGGTATAGCGTAAACAT	NMUH01008898.1 Colocasia esculenta cultivar Niue isolate Niue_2 TARO_scaffold_008898, whole genome shotgun sequence	42695	1	1.86E-28		39	0.797048	0.944444	0.115741	0.884259	0.055556	0.060185	0.104938	0.20469	0.154814	9.84549	4.22222	0.966667	1	1	1	-	1	-	-	1	-	1	1	-	1	-	1	1	-	1	-	1	1	1	1	1	1	1	1	-	-
100369127|F|0-39:T>A-39:T>A	TGCAGAAGCCTTTGTCAGATTTTGAAGTAACTACCTTAGAATGTGTCCAGCAAGGTATAGCGTAAACAT	TGCAGAAGCCTTTGTCAGATTTTGAAGTAACTACCTTAGAATGTGTCCAGCAAGGTATAGCGTAAACAT	NMUH01008898.1 Colocasia esculenta cultivar Niue isolate Niue_2 TARO_scaffold_008898, whole genome shotgun sequence	42695	1	1.86E-28	39:T>A	39	0.797048	0.944444	0.115741	0.884259	0.055556	0.060185	0.104938	0.20469	0.154814	9.84549	4.22222	0.966667	0	0	0	-	0	-	-	0	-	0	0	-	0	-	0	0	-	0	-	0	0	0	0	0	0	0	0	-	-
100369128|F|0--26:A>G	TGCAGAAGCGGGCTCTTCGGCTTTTGAGGCAGCGGGCTCCTCGCTCTCATTCTCTTCACTTTGGTTTTC	TGCAGAAGCGGGCTCTTCGGCTTTTGAGGCAGCGGGCTCCTCGCTCTCATTCTCTTCACTTTGGTTTTC	NMUH01009930.1 Colocasia esculenta cultivar Niue isolate Niue_2 TARO_scaffold_009934, whole genome shotgun sequence	14160	1	1.86E-28		26	0.715867	0.984536	0.046392	0.953608	0.015464	0.030928	0.03045	0.088479	0.059464	3.67925	2.55556	1	1	-	1	1	1	1	-	1	1	1	1	1	-	-	-	1	1	-	-	1	1	1	1	1	1	1	1	1	-
100369128|F|0-26:A>G-26:A>G	TGCAGAAGCGGGCTCTTCGGCTTTTGGGGCAGCGGGCTCCTCGCTCTCATTCTCTTCACTTTGGTTTTC	TGCAGAAGCGGGCTCTTCGGCTTTTGGGGCAGCGGGCTCCTCGCTCTCATTCTCTTCACTTTGGTTTTC	NMUH01009930.1 Colocasia esculenta cultivar Niue isolate Niue_2 TARO_scaffold_009934, whole genome shotgun sequence	14160	1	1.86E-28	26:A>G	26	0.715867	0.984536	0.046392	0.953608	0.015464	0.030928	0.03045	0.088479	0.059464	3.67925	2.55556	1	0	-	0	0	0	0	-	0	0	0	0	0	-	-	-	0	0	-	-	0	0	0	0	0	0	0	0	0	-
100369134|F|0--64:G>T	TGCAGAAGCGTTTGTATAGCTGCATTTTTCATTACTCACTTTATCCTGCACTTTCTTTGACAATGGATT	TGCAGAAGCGTTTGTATAGCTGCATTTTTCATTACTCACTTTATCCTGCACTTTCTTTGACAATGGATT	NMUH01003374.1 Colocasia esculenta cultivar Niue isolate Niue_2 TARO_scaffold_003374, whole genome shotgun sequence	139431	1	8.64E-27		64	0.929889	0.019841	0.992063	0.007937	0.980159	0.011905	0.038895	0.015747	0.027321	14.8	12.87063	1	0	0	0	0	0	0	0	0	0	-	0	0	0	0	0	0	-	0	-	0	0	0	0	0	0	0	0	0	-
100369134|F|0-64:G>T-64:G>T	TGCAGAAGCGTTTGTATAGCTGCATTTTTCATTACTCACTTTATCCTGCACTTTCTTTGACAATTGATT	TGCAGAAGCGTTTGTATAGCTGCATTTTTCATTACTCACTTTATCCTGCACTTTCTTTGACAATTGATT	NMUH01003374.1 Colocasia esculenta cultivar Niue isolate Niue_2 TARO_scaffold_003374, whole genome shotgun sequence	139431	1	8.64E-27	64:G>T	64	0.929889	0.019841	0.992063	0.007937	0.980159	0.011905	0.038895	0.015747	0.027321	14.8	12.87063	1	1	1	1	1	1	1	1	1	1	-	1	1	1	1	1	1	-	1	-	1	1	1	1	1	1	1	1	1	-
100369136|F|0--10:A>G	TGCAGAAGCTAAAGTAATGGTAACTCTTTCTCCCTCTTGGGCAGGAAGCTCAACTGTTTTAGTGGCAAA	TGCAGAAGCTAAAGTAATGGTAACTCTTTCTCCCTCTTGGGCAGGAAGCTCAACTGTTTTAGTGGCAAA	NMUH01000254.1 Colocasia esculenta cultivar Niue isolate Niue_2 TARO_scaffold_000254, whole genome shotgun sequence	415412	1	1.86E-28		10	0.789668	1	0.004673	0.995327	0	0.004673	0	0.009302	0.004651	3.86266	3	1	-	1	1	1	1	1	1	1	1	1	1	1	1	1	1	1	-	-	-	1	1	1	1	1	1	1	1	-	-
100369136|F|0-10:A>G-10:A>G	TGCAGAAGCTGAAGTAATGGTAACTCTTTCTCCCTCTTGGGCAGGAAGCTCAACTGTTTTAGTGGCAAA	TGCAGAAGCTGAAGTAATGGTAACTCTTTCTCCCTCTTGGGCAGGAAGCTCAACTGTTTTAGTGGCAAA	NMUH01000254.1 Colocasia esculenta cultivar Niue isolate Niue_2 TARO_scaffold_000254, whole genome shotgun sequence	415412	1	1.86E-28	10:A>G	10	0.789668	1	0.004673	0.995327	0	0.004673	0	0.009302	0.004651	3.86266	3	1	-	0	0	0	0	0	0	0	0	0	0	0	0	0	0	0	-	-	-	0	0	0	0	0	0	0	0	-	-
100369163|F|0--5:T>A	TGCAGTAGCTGTCCCCTGCATTTTGAAGCCTGATCAACTTTCCTCTTGTAAACATCCAGACATTCTTGT	TGCAGTAGCTGTCCCCTGCATTTTGAAGCCTGATCAACTTTCCTCTTGTAAACATCCAGACATTCTTGT	NMUH01000305.1 Colocasia esculenta cultivar Niue isolate Niue_2 TARO_scaffold_000305, whole genome shotgun sequence	320894	1	8.64E-27		5	0.811808	0.018182	0.990909	0.009091	0.981818	0.009091	0.035702	0.018017	0.02686	26.5	16.368	1	0	0	0	0	0	-	-	0	0	-	0	-	0	-	0	0	-	0	-	0	0	0	0	0	0	0	0	-	-
100369163|F|0-5:T>A-5:T>A	TGCAGAAGCTGTCCCCTGCATTTTGAAGCCTGATCAACTTTCCTCTTGTAAACATCCAGACATTCTTGT	TGCAGAAGCTGTCCCCTGCATTTTGAAGCCTGATCAACTTTCCTCTTGTAAACATCCAGACATTCTTGT	NMUH01000305.1 Colocasia esculenta cultivar Niue isolate Niue_2 TARO_scaffold_000305, whole genome shotgun sequence	320894	1	8.64E-27	5:T>A	5	0.811808	0.018182	0.990909	0.009091	0.981818	0.009091	0.035702	0.018017	0.02686	26.5	16.368	1	1	1	1	1	1	-	-	1	1	-	1	-	1	-	1	1	-	1	-	1	1	1	1	1	1	1	1	-	-
100369167|F|0--37:G>A	TGCAGAAGCTTCAGAAGACACATTTGCTCTCATCCCTGTAACTCCTCCGTTAGAACTGTTTCTCAAAAA	TGCAGAAGCTTCAGAAGACACATTTGCTCTCATCCCTGTAACTCCTCCGTTAGAACTGTTTCTCAAAAA	NMUH01003677.1 Colocasia esculenta cultivar Niue isolate Niue_2 TARO_scaffold_003677, whole genome shotgun sequence	32439	1	1.86E-28		37	0.712177	0.989637	0.010363	0.989637	0.010363	0	0.020511	0.020511	0.020511	7.81604	3	1	-	1	-	1	1	1	-	1	1	1	1	1	-	1	1	1	1	1	-	-	1	1	1	1	1	1	1	-	1
100369167|F|0-37:G>A-37:G>A	TGCAGAAGCTTCAGAAGACACATTTGCTCTCATCCCTATAACTCCTCCGTTAGAACTGTTTCTCAAAAA	TGCAGAAGCTTCAGAAGACACATTTGCTCTCATCCCTATAACTCCTCCGTTAGAACTGTTTCTCAAAAA	NMUH01003677.1 Colocasia esculenta cultivar Niue isolate Niue_2 TARO_scaffold_003677, whole genome shotgun sequence	32439	1	1.86E-28	37:G>A	37	0.712177	0.989637	0.010363	0.989637	0.010363	0	0.020511	0.020511	0.020511	7.81604	3	1	-	0	-	0	0	0	-	0	0	0	0	0	-	0	0	0	0	0	-	-	0	0	0	0	0	0	0	-	0
100369174|F|0--16:G>A	TGCAGAAGGAAAACATGCATCATCTATTCAACATAATCAACGGTTGAGTCAAAAACATCAACATCAAAT	TGCAGAAGGAAAACATGCATCATCTATTCAACATAATCAACGGTTGAGTCAAAAACATCAACATCAAAT	NMUH01001391.1 Colocasia esculenta cultivar Niue isolate Niue_2 TARO_scaffold_001391, whole genome shotgun sequence	157936	1	4.02E-25		16	0.583026	0.050633	0.987342	0.012658	0.949367	0.037975	0.096138	0.024996	0.060567	8.66667	3.10059	0.928571	-	-	0	-	0	-	-	-	0	-	0	-	-	-	0	-	-	-	-	0	0	0	-	0	0	0	0	-	-
100369174|F|0-16:G>A-16:G>A	TGCAGAAGGAAAACATACATCATCAATTCAACATAATCAACGGTTGAGTCAAAAACATCAACATCAAAT	TGCAGAAGGAAAACATACATCATCAATTCAACATAATCAACGGTTGAGTCAAAAACATCAACATCAAAT	NMUH01001391.1 Colocasia esculenta cultivar Niue isolate Niue_2 TARO_scaffold_001391, whole genome shotgun sequence	157936	1	4.02E-25	16:G>A	16	0.583026	0.050633	0.987342	0.012658	0.949367	0.037975	0.096138	0.024996	0.060567	8.66667	3.10059	0.928571	-	-	1	-	1	-	-	-	1	-	1	-	-	-	1	-	-	-	-	1	1	1	-	1	1	1	1	-	-
100369178|F|0--13:G>A	TGCAGAAGGACCCGGAGGAATGTTCCCAACAGAATGTGGTTACAGGAAATAATACAAGGAATGTTTGGT	TGCAGAAGGACCCGGAGGAATGTTCCCAACAGAATGTGGTTACAGGAAATAATACAAGGAATGTTTGGT	NMUH01005085.1 Colocasia esculenta cultivar Niue isolate Niue_2 TARO_scaffold_005085, whole genome shotgun sequence	95167	2	1.86E-28		13	0.693727	0.882979	0.223404	0.776596	0.117021	0.106383	0.206655	0.34699	0.276822	6.41622	4.11628	0.95	-	1	1	1	1	-	1	1	0	-	1	-	1	1	1	1	-	-	-	-	1	1	1	1	1	1	1	-	-
100369178|F|0-13:G>A-13:G>A	TGCAGAAGGACCCAGAGGAATGTTCCCAACAGAATGTGGTTACAGGAAATAATACAAGGAATGTTTGGT	TGCAGAAGGACCCAGAGGAATGTTCCCAACAGAATGTGGTTACAGGAAATAATACAAGGAATGTTTGGT	NMUH01005085.1 Colocasia esculenta cultivar Niue isolate Niue_2 TARO_scaffold_005085, whole genome shotgun sequence	95167	2	1.86E-28	13:G>A	13	0.693727	0.882979	0.223404	0.776596	0.117021	0.106383	0.206655	0.34699	0.276822	6.41622	4.11628	0.95	-	0	0	0	0	-	0	0	1	-	0	-	0	0	0	0	-	-	-	-	0	0	0	0	0	0	0	-	-
100369179|F|0--41:C>A	TGCAGAAGGAGAGATGAGGAAAAGATGCAGGAACAGGAAATCGATCGCTCAAGGGCTGGAGGGTTGGGA	TGCAGAAGGAGAGATGAGGAAAAGATGCAGGAACAGGAAATCGATCGCTCAAGGGCTGGAGGGTTGGGA	NMUH01009524.1 Colocasia esculenta cultivar Niue isolate Niue_2 TARO_scaffold_009527, whole genome shotgun sequence	27127	1	1.86E-28		41	0.594096	0.987578	0.018634	0.981366	0.012422	0.006211	0.024536	0.036573	0.030554	4.56897	3	1	1	-	1	1	1	-	1	1	-	1	1	-	-	1	1	1	1	1	-	1	1	1	1	1	1	1	1	1	-
100369179|F|0-41:C>A-41:C>A	TGCAGAAGGAGAGATGAGGAAAAGATGCAGGAACAGGAAATAGATCGCTCAAGGGCTGGAGGGTTGGGA	TGCAGAAGGAGAGATGAGGAAAAGATGCAGGAACAGGAAATAGATCGCTCAAGGGCTGGAGGGTTGGGA	NMUH01009524.1 Colocasia esculenta cultivar Niue isolate Niue_2 TARO_scaffold_009527, whole genome shotgun sequence	27127	1	1.86E-28	41:C>A	41	0.594096	0.987578	0.018634	0.981366	0.012422	0.006211	0.024536	0.036573	0.030554	4.56897	3	1	0	-	0	0	0	-	0	0	-	0	0	-	-	0	0	0	0	0	-	0	0	0	0	0	0	0	0	0	-
100369190|F|0--23:T>C	TGCAGAAGGATGGCTGGCCAGAATACTACGACGGGAAGCTCGGAAGATACATCGGTAAACAGGCAAGAA	TGCAGAAGGATGGCTGGCCAGAATACTACGACGGGAAGCTCGGAAGATACATCGGTAAACAGGCAAGAA	NMUH01000390.1 Colocasia esculenta cultivar Niue isolate Niue_2 TARO_scaffold_000390, whole genome shotgun sequence	76501	1	1.86E-28		23	0.645756	1	0.011429	0.988571	0	0.011429	0	0.022596	0.011298	9.36458	2.5	1	1	-	1	1	1	-	-	1	1	-	1	-	-	1	1	1	1	-	-	-	1	1	-	1	1	-	1	-	-
100369190|F|0-23:T>C-23:T>C	TGCAGAAGGATGGCTGGCCAGAACACTACGACGGGAAGCTCGGAAGATACATCGGTAAACAGGCAAGAA	TGCAGAAGGATGGCTGGCCAGAACACTACGACGGGAAGCTCGGAAGATACATCGGTAAACAGGCAAGAA	NMUH01000390.1 Colocasia esculenta cultivar Niue isolate Niue_2 TARO_scaffold_000390, whole genome shotgun sequence	76501	1	1.86E-28	23:T>C	23	0.645756	1	0.011429	0.988571	0	0.011429	0	0.022596	0.011298	9.36458	2.5	1	0	-	0	0	0	-	-	0	0	-	0	-	-	1	0	0	0	-	-	-	0	0	-	0	0	-	0	-	-
100369191|F|0--64:G>T	TGCAGAAGGATGTGAAGTGGCCCCTTGGGTGGCCCGTGGGTGGTTTCCCTGGTCCACAGGTAATGCCCT	TGCAGAAGGATGTGAAGTGGCCCCTTGGGTGGCCCGTGGGTGGTTTCCCTGGTCCACAGGTAATGCCCT	NMUH01009145.1 Colocasia esculenta cultivar Niue isolate Niue_2 TARO_scaffold_009146, whole genome shotgun sequence	27591	1	1.86E-28		64	0.819188	0.945946	0.198198	0.801802	0.054054	0.144144	0.102264	0.317831	0.210048	5.28879	3.70213	0.978261	1	1	1	1	1	1	1	1	1	-	1	-	-	-	1	1	1	1	-	1	1	1	1	1	1	1	1	-	1
100369191|F|0-64:G>T-64:G>T	TGCAGAAGGATGTGAAGTGGCCCCTTGGGTGGCCCGTGGGTGGTTTCCCTGGTCCACAGGTAATTCCCT	TGCAGAAGGATGTGAAGTGGCCCCTTGGGTGGCCCGTGGGTGGTTTCCCTGGTCCACAGGTAATTCCCT	NMUH01009145.1 Colocasia esculenta cultivar Niue isolate Niue_2 TARO_scaffold_009146, whole genome shotgun sequence	27591	1	1.86E-28	64:G>T	64	0.819188	0.945946	0.198198	0.801802	0.054054	0.144144	0.102264	0.317831	0.210048	5.28879	3.70213	0.978261	0	0	0	0	0	0	0	0	0	-	0	-	-	-	0	0	0	0	-	0	0	0	0	0	0	0	0	-	0
100369192|F|0--64:A>G	TGCAGAAGGATTGAGTGGAGCATCTTTTGTCAATTGCTCTTCAACCTGCGGCCCTTTCATCTTCATCTT	TGCAGAAGGATTGAGTGGAGCATCTTTTGTCAATTGCTCTTCAACCTGCGGCCCTTTCATCTTCATCTT	NMUH01003750.1 Colocasia esculenta cultivar Niue isolate Niue_2 TARO_scaffold_003750, whole genome shotgun sequence	95391	1	8.64E-27		64	0.682657	0.010811	0.994595	0.005405	0.989189	0.005405	0.021388	0.010752	0.01607	7.5	5.29851	1	0	0	0	-	0	-	0	0	-	0	-	0	0	-	0	0	-	0	-	0	0	-	-	0	0	-	0	0	0
100369192|F|0-64:A>G-64:A>G	TGCAGAAGGATTGAGTGGAGCATCTTTTGTCAATTGCTCTTCAACCTGCGGCCCTTTCATCTTCGTCTT	TGCAGAAGGATTGAGTGGAGCATCTTTTGTCAATTGCTCTTCAACCTGCGGCCCTTTCATCTTCGTCTT	NMUH01003750.1 Colocasia esculenta cultivar Niue isolate Niue_2 TARO_scaffold_003750, whole genome shotgun sequence	95391	1	8.64E-27	64:A>G	64	0.682657	0.010811	0.994595	0.005405	0.989189	0.005405	0.021388	0.010752	0.01607	7.5	5.29851	1	1	1	1	-	1	-	1	1	-	1	-	1	1	-	1	1	-	1	-	1	1	-	-	1	1	-	1	1	1
100369203|F|0--9:T>C	TGCAGAAGGTGATCTTTTATGAGAAATTTCCGGAGGGGAAGTTGTATCTTTGCCGGTAACCTTGTTTAG	TGCAGAAGGTGATCTTTTATGAGAAATTTCCGGAGGGGAAGTTGTATCTTTGCCGGTAACCTTGTTTAG	NMUH01000082.1 Colocasia esculenta cultivar Niue isolate Niue_2 TARO_scaffold_000082, whole genome shotgun sequence	385913	1	4.02E-25		9	0.498155	0.281481	0.844444	0.155556	0.718519	0.125926	0.404499	0.262716	0.333608	4.025	3.8843	0.888889	0	-	-	1	1	0	-	0	-	-	0	-	0	-	1	0	-	1	-	0	-	1	0	0	-	1	0	-	-
100369203|F|0-9:T>C-9:T>C	TGCAGAAGGCGATCTTTTATGAGAAATTTCCAGAGGGGAAGTTGTATCTTTGCCGGTAACCTTGTTTAG	TGCAGAAGGCGATCTTTTATGAGAAATTTCCAGAGGGGAAGTTGTATCTTTGCCGGTAACCTTGTTTAG	NMUH01000082.1 Colocasia esculenta cultivar Niue isolate Niue_2 TARO_scaffold_000082, whole genome shotgun sequence	385913	1	4.02E-25	9:T>C	9	0.498155	0.281481	0.844444	0.155556	0.718519	0.125926	0.404499	0.262716	0.333608	4.025	3.8843	0.888889	1	-	-	1	0	1	-	1	-	-	1	-	1	-	0	1	-	1	-	1	-	1	1	1	-	1	1	-	-
100369214|F|0--14:T>C	TGCAGAAGGGCCTGTTGATCGAAAAGATAACTGTATTGGGACTGCGGGGAGCAGCACAGGGACTCTCCA	TGCAGAAGGGCCTGTTGATCGAAAAGATAACTGTATTGGGACTGCGGGGAGCAGCACAGGGACTCTCCA	NMUH01041637.1 Colocasia esculenta cultivar Niue isolate Niue_2 TARO_scaffold_041653, whole genome shotgun sequence	1156	1	8.64E-27		14	0.464945	0.007937	0.992063	0.007937	0.992063	0	0.015747	0.015747	0.015747	13	3.51095	1	0	0	0	0	0	-	0	0	-	-	0	-	-	-	-	-	-	-	-	-	0	-	0	-	-	0	0	-	-
100369214|F|0-14:T>C-14:T>C	TGCAGAAGGGCCTGCTGATCGAAAAGATAACTGTATTGGGACTGCGGGGAGCAGCACAGGGACTCTCCA	TGCAGAAGGGCCTGCTGATCGAAAAGATAACTGTATTGGGACTGCGGGGAGCAGCACAGGGACTCTCCA	NMUH01041637.1 Colocasia esculenta cultivar Niue isolate Niue_2 TARO_scaffold_041653, whole genome shotgun sequence	1156	1	8.64E-27	14:T>C	14	0.464945	0.007937	0.992063	0.007937	0.992063	0	0.015747	0.015747	0.015747	13	3.51095	1	1	1	1	1	1	-	1	1	-	-	1	-	-	-	-	-	-	-	-	-	1	-	1	-	-	1	1	-	-
100369227|F|0--12:G>A	TGCAGAAGGTGCGCAAAGGTGTTCCAACGCTCTCTTTATGGACTGTTTTCTGTGATAGTATTTCTGACT	TGCAGAAGGTGCGCAAAGGTGTTCCAACGCTCTCTTTATGGACTGTTTTCTGTGATAGTATTTCTGACT	NMUH01000154.1 Colocasia esculenta cultivar Niue isolate Niue_2 TARO_scaffold_000154, whole genome shotgun sequence	294289	1	1.86E-28		12	0.782288	1	0.009434	0.990566	0	0.009434	0	0.01869	0.009345	5.71369	2.5	1	-	-	1	-	1	1	-	1	1	-	1	-	-	-	1	1	1	-	-	-	1	1	1	1	1	1	1	-	-
100369227|F|0-12:G>A-12:G>A	TGCAGAAGGTGCACAAAGGTGTTCCAACGCTCTCTTTATGGACTGTTTTCTGTGATAGTATTTCTGACT	TGCAGAAGGTGCACAAAGGTGTTCCAACGCTCTCTTTATGGACTGTTTTCTGTGATAGTATTTCTGACT	NMUH01000154.1 Colocasia esculenta cultivar Niue isolate Niue_2 TARO_scaffold_000154, whole genome shotgun sequence	294289	1	1.86E-28	12:G>A	12	0.782288	1	0.009434	0.990566	0	0.009434	0	0.01869	0.009345	5.71369	2.5	1	-	-	0	-	0	0	-	0	0	-	0	-	-	-	0	0	0	-	-	-	0	0	0	0	0	0	0	-	-
100369239|F|0--57:C>T	TGCAGAAGGTTTCATTGATCCCAGTACTGAAAAGATCCGTGCAATACCCTTGGAAATCATGGTTGTTGG	TGCAGAAGGTTTCATTGATCCCAGTACTGAAAAGATCCGTGCAATACCCTTGGAAATCATGGTTGTTGG	NMUH01000972.1 Colocasia esculenta cultivar Niue isolate Niue_2 TARO_scaffold_000972, whole genome shotgun sequence	302146	1	1.86E-28		57	0.723247	0.979592	0.045918	0.954082	0.020408	0.02551	0.039983	0.08762	0.063802	5.41038	2.6	0.952381	-	1	1	1	1	1	-	1	1	-	1	1	1	-	1	1	-	1	-	1	1	1	1	1	1	1	1	-	1
100369239|F|0-57:C>T-57:C>T	TGCAGAAGGTTTCATTGATCCCAGTACTGAAAAGATCCGTGCAATACCCTTGGAAATTATGGTTGTTGG	TGCAGAAGGTTTCATTGATCCCAGTACTGAAAAGATCCGTGCAATACCCTTGGAAATTATGGTTGTTGG	NMUH01000972.1 Colocasia esculenta cultivar Niue isolate Niue_2 TARO_scaffold_000972, whole genome shotgun sequence	302146	1	1.86E-28	57:C>T	57	0.723247	0.979592	0.045918	0.954082	0.020408	0.02551	0.039983	0.08762	0.063802	5.41038	2.6	0.952381	-	0	0	0	0	0	-	0	0	-	0	0	0	-	0	0	-	0	-	0	0	0	0	0	0	0	0	-	0
100369241|F|0--55:C>T	TGCAGAAGGTTTTTGGAGTTGACATCACAACTTCAGATTTTGATGATGAGGAGATCGAGGGAAACATAG	TGCAGAAGGTTTTTGGAGTTGACATCACAACTTCAGATTTTGATGATGAGGAGATCGAGGGAAACATAG	NMUH01197348.1 Colocasia esculenta cultivar Niue isolate Niue_2 TARO_scaffold_197371, whole genome shotgun sequence	392	1	8.64E-27		55	0.734317	0.020101	0.984925	0.015075	0.979899	0.005025	0.039393	0.029696	0.034545	7.75	3.28899	1	-	0	-	0	0	0	0	0	-	-	0	-	0	0	0	0	-	0	-	-	0	0	0	-	0	-	0	-	-
100369241|F|0-55:C>T-55:C>T	TGCAGAAGGTTTTTGGAGTTGACATCACAACTTCAGATTTTGATGATGAGGAGATTGAGGGAAACATAG	TGCAGAAGGTTTTTGGAGTTGACATCACAACTTCAGATTTTGATGATGAGGAGATTGAGGGAAACATAG	NMUH01197348.1 Colocasia esculenta cultivar Niue isolate Niue_2 TARO_scaffold_197371, whole genome shotgun sequence	392	1	8.64E-27	55:C>T	55	0.734317	0.020101	0.984925	0.015075	0.979899	0.005025	0.039393	0.029696	0.034545	7.75	3.28899	1	-	1	-	1	1	1	1	1	-	-	1	-	1	1	1	1	-	1	-	-	1	1	1	-	1	-	1	-	-
100369253|F|0--16:C>T	TGCAGAAGTAGAACCGCAGAAGCAAATATAAGCAGCAGCAGTCCAGGCAGCAAGTCTGGCAGTGAACAG	TGCAGAAGTAGAACCGCAGAAGCAAATATAAGCAGCAGCAGTCCAGGCAGCAAGTCTGGCAGTGAACAG	NMUH01109115.1 Colocasia esculenta cultivar Niue isolate Niue_2 TARO_scaffold_109137, whole genome shotgun sequence	181	1	2.40E-27		16	0.690037	0.994652	0.010695	0.989305	0.005348	0.005348	0.010638	0.021162	0.0159	4.50962	2.5	1	1	1	1	-	1	1	1	1	1	1	-	-	1	-	-	1	1	1	-	1	1	1	1	1	1	-	1	-	-
100369253|F|0-16:C>T-16:C>T	TGCAGAAGTAGAACCGTAGAAGCAAATATAAGCAGCAGCAGTCCAGGCAGCAAGTCTGGCAGTGAACAG	TGCAGAAGTAGAACCGTAGAAGCAAATATAAGCAGCAGCAGTCCAGGCAGCAAGTCTGGCAGTGAACAG	NMUH01109115.1 Colocasia esculenta cultivar Niue isolate Niue_2 TARO_scaffold_109137, whole genome shotgun sequence	181	1	2.40E-27	16:C>T	16	0.690037	0.994652	0.010695	0.989305	0.005348	0.005348	0.010638	0.021162	0.0159	4.50962	2.5	1	0	0	0	-	0	0	0	0	0	0	-	-	0	-	-	0	0	0	-	0	0	0	0	0	0	-	0	-	-
100369264|F|0--46:T>G	TGCAGAAGTCCCTGTCAACATATGTTCCTGCTAGTAGTCTCATATATTTGGATACCCAGTATGATGTAT	TGCAGAAGTCCCTGTCAACATATGTTCCTGCTAGTAGTCTCATATATTTGGATACCCAGTATGATGTAT	NMUH01003132.1 Colocasia esculenta cultivar Niue isolate Niue_2 TARO_scaffold_003132, whole genome shotgun sequence	119214	1	1.86E-28		46	0.756458	0.97561	0.117073	0.882927	0.02439	0.092683	0.047591	0.206734	0.127162	7.98667	4.32143	0.944444	1	1	-	1	1	1	1	1	1	-	1	-	-	-	1	-	1	-	-	1	1	-	1	1	1	1	1	-	-
100369264|F|0-46:T>G-46:T>G	TGCAGAAGTCCCTGTCAACATATGTTCCTGCTAGTAGTCTCATATAGTTGGATACCCAGTATGATGTAT	TGCAGAAGTCCCTGTCAACATATGTTCCTGCTAGTAGTCTCATATAGTTGGATACCCAGTATGATGTAT	NMUH01003132.1 Colocasia esculenta cultivar Niue isolate Niue_2 TARO_scaffold_003132, whole genome shotgun sequence	119214	1	1.86E-28	46:T>G	46	0.756458	0.97561	0.117073	0.882927	0.02439	0.092683	0.047591	0.206734	0.127162	7.98667	4.32143	0.944444	0	0	-	0	0	0	0	0	0	-	0	-	-	-	0	-	0	-	-	0	0	-	0	0	0	0	0	-	-
100369266|F|0--17:C>T	TGCAGAAGTCGACGTCGCTCCAGGACGTCTCGTCGTAGAACGACTTGCGGTCCTCCTGGATGCAGACGG	TGCAGAAGTCGACGTCGCTCCAGGACGTCTCGTCGTAGAACGACTTGCGGTCCTCCTGGATGCAGACGG	NMUH01003047.1 Colocasia esculenta cultivar Niue isolate Niue_2 TARO_scaffold_003047, whole genome shotgun sequence	41585	1	1.86E-28		17	0.715867	0.938144	0.123711	0.876289	0.061856	0.061856	0.116059	0.216814	0.166436	4.96535	3.25	1	1	1	1	1	1	1	1	1	-	1	1	-	-	-	-	1	1	1	-	1	1	1	-	1	1	1	1	-	-
100369266|F|0-17:C>T-17:C>T	TGCAGAAGTCGACGTCGTTCCAGGACGTCTCGTCGTAGAACGACTTGCGGTCCTCCTGGATGCAGACGG	TGCAGAAGTCGACGTCGTTCCAGGACGTCTCGTCGTAGAACGACTTGCGGTCCTCCTGGATGCAGACGG	NMUH01003047.1 Colocasia esculenta cultivar Niue isolate Niue_2 TARO_scaffold_003047, whole genome shotgun sequence	41585	1	1.86E-28	17:C>T	17	0.715867	0.938144	0.123711	0.876289	0.061856	0.061856	0.116059	0.216814	0.166436	4.96535	3.25	1	0	0	0	0	0	0	0	0	-	0	0	-	-	-	-	0	0	0	-	0	0	0	-	0	0	0	0	-	-
100369268|F|0--56:G>A	TGCAGAAGTCTGTAATTAAGGTGGAGAAGAGGGAAAGGGCAAGCAATCAAAGAGAAGGTCCCGAGGGAT	TGCAGAAGTCTGTAATTAAGGTGGAGAAGAGGGAAAGGGCAAGCAATCAAAGAGAAGGTCCCGAGGGAT	NMUH01002308.1 Colocasia esculenta cultivar Niue isolate Niue_2 TARO_scaffold_002308, whole genome shotgun sequence	95118	1	1.86E-28		56	0.457565	0.887097	0.145161	0.854839	0.112903	0.032258	0.200312	0.248179	0.224246	8.99138	5.85	0.875	-	1	1	-	1	-	1	-	-	-	-	-	1	-	1	-	-	-	-	1	-	-	-	1	1	-	1	-	-
100369268|F|0-56:G>A-56:G>A	TGCAGAAGTCTGTAATTAAGGTGGAGAAGAGGGAAAGGGCAAGCAATCAAAGAGAAAGTCCCGAGGGAT	TGCAGAAGTCTGTAATTAAGGTGGAGAAGAGGGAAAGGGCAAGCAATCAAAGAGAAAGTCCCGAGGGAT	NMUH01002308.1 Colocasia esculenta cultivar Niue isolate Niue_2 TARO_scaffold_002308, whole genome shotgun sequence	95118	1	1.86E-28	56:G>A	56	0.457565	0.887097	0.145161	0.854839	0.112903	0.032258	0.200312	0.248179	0.224246	8.99138	5.85	0.875	-	0	0	-	0	-	0	-	-	-	-	-	0	-	0	-	-	-	-	0	-	-	-	0	0	-	0	-	-
100369285|F|0--28:T>C	TGCAGAAGTGTCAAGTGGTCCAAGTGGTTACTTTTTTTTTTTTTTGAAATGTGAATGGTACCACAAATT	TGCAGAAGTGTCAAGTGGTCCAAGTGGTTACTTTTTTTTTTTTTTGAAATGTGAATGGTACCACAAATT	NMUH01005347.1 Colocasia esculenta cultivar Niue isolate Niue_2 TARO_scaffold_005347, whole genome shotgun sequence	31156	1	4.02E-25		28	0.642066	0.022989	0.988506	0.011494	0.977011	0.011494	0.04492	0.022724	0.033822	2.8	2.54737	1	0	0	0	-	0	-	0	0	-	0	0	-	-	0	0	0	0	0	-	0	0	0	0	0	-	0	0	-	-
100369285|F|0-28:T>C-28:T>C	TGCAGAAGTGTCAAGTGGTCCAAGTGGTCACTTTTTTTTTTTTTTGAAATGTGAATGGTACCACAAATT	TGCAGAAGTGTCAAGTGGTCCAAGTGGTCACTTTTTTTTTTTTTTGAAATGTGAATGGTACCACAAATT	NMUH01005347.1 Colocasia esculenta cultivar Niue isolate Niue_2 TARO_scaffold_005347, whole genome shotgun sequence	31156	1	4.02E-25	28:T>C	28	0.642066	0.022989	0.988506	0.011494	0.977011	0.011494	0.04492	0.022724	0.033822	2.8	2.54737	1	1	1	1	-	1	-	1	1	-	1	1	-	-	1	1	1	1	1	-	1	1	1	1	1	-	1	1	-	-
100369286|F|0--37:A>G	TGCAGAAGTGTCCAGCCCCCTATTTCCATTCAAGTTTATTTTAGTAAAATTCCCAGTTTGTGAAAGCAC	TGCAGAAGTGTCCAGCCCCCTATTTCCATTCAAGTTTATTTTAGTAAAATTCCCAGTTTGTGAAAGCAC	NMUH01000674.1 Colocasia esculenta cultivar Niue isolate Niue_2 TARO_scaffold_000674, whole genome shotgun sequence	274895	1	3.11E-26		37	0.472325	0.992188	0.007812	0.992188	0.007812	0	0.015503	0.015503	0.015503	9.2069	6	1	1	1	1	1	1	-	-	1	-	-	1	-	1	-	1	1	1	1	-	1	1	1	1	1	1	1	1	-	-
100369286|F|0-37:A>G-37:A>G	TGCAGAAGTGTCCAGCCCCCTATTTCCATTCAAGTTTGTTTTAGTAAAATTCCCAGTTTGTGAAAGCAC	TGCAGAAGTGTCCAGCCCCCTATTTCCATTCAAGTTTGTTTTAGTAAAATTCCCAGTTTGTGAAAGCAC	NMUH01000674.1 Colocasia esculenta cultivar Niue isolate Niue_2 TARO_scaffold_000674, whole genome shotgun sequence	274895	1	3.11E-26	37:A>G	37	0.472325	0.992188	0.007812	0.992188	0.007812	0	0.015503	0.015503	0.015503	9.2069	6	1	0	0	0	0	0	-	-	0	-	-	0	-	0	-	0	0	0	0	-	0	0	0	0	0	0	0	0	-	-
100369294|F|0--17:C>A	TGCAGAAGTTCCTTTTCCCGAGAAGCCTTCCAAAGCCTAAATTGTTCTGCTTCTTGTTTTATCTTGTGT	TGCAGAAGTTCCTTTTCCCGAGAAGCCTTCCAAAGCCTAAATTGTTCTGCTTCTTGTTTTATCTTGTGT	NMUH01001289.1 Colocasia esculenta cultivar Niue isolate Niue_2 TARO_scaffold_001289, whole genome shotgun sequence	161831	1	8.64E-27		17	0.771218	0.009569	0.995215	0.004785	0.990431	0.004785	0.018956	0.009524	0.01424	13.5	7.08511	1	0	0	0	0	0	0	-	0	0	-	0	0	-	-	0	0	-	-	-	0	0	-	0	0	0	0	-	-	-
100369294|F|0-17:C>A-17:C>A	TGCAGAAGTTCCTTTTCACGAGAAGCCTTCCAAAGCCTAAATTGTTCTGCTTCTTGTTTTATCTTGTGT	TGCAGAAGTTCCTTTTCACGAGAAGCCTTCCAAAGCCTAAATTGTTCTGCTTCTTGTTTTATCTTGTGT	NMUH01001289.1 Colocasia esculenta cultivar Niue isolate Niue_2 TARO_scaffold_001289, whole genome shotgun sequence	161831	1	8.64E-27	17:C>A	17	0.771218	0.009569	0.995215	0.004785	0.990431	0.004785	0.018956	0.009524	0.01424	13.5	7.08511	1	1	1	1	1	1	1	-	1	1	-	1	1	-	-	1	1	-	-	-	1	1	-	1	1	1	1	-	-	-
100369307|F|0--15:T>C	TGCAGAAGTTTCAGTTGGCTTGCATGCAAGGAGGCCCATCTCTTGAAGAAGATCTAAAGTATATTTTGT	TGCAGAAGTTTCAGTTGGCTTGCATGCAAGGAGGCCCATCTCTTGAAGAAGATCTAAAGTATATTTTGT	NMUH01008201.1 Colocasia esculenta cultivar Niue isolate Niue_2 TARO_scaffold_008201, whole genome shotgun sequence	32039	2	1.86E-28		15	0.808118	0.990868	0.018265	0.981735	0.009132	0.009132	0.018098	0.035862	0.02698	4.53061	2.75	1	1	1	1	1	1	1	1	-	1	1	-	-	1	1	1	1	1	1	-	1	1	1	1	-	1	1	1	1	1
100369307|F|0-15:T>C-15:T>C	TGCAGAAGTTTCAGTCGGCTTGCATGCAAGGAGGCCCATCTCTTGAAGAAGATCTAAAGTATATTTTGT	TGCAGAAGTTTCAGTCGGCTTGCATGCAAGGAGGCCCATCTCTTGAAGAAGATCTAAAGTATATTTTGT	NMUH01008201.1 Colocasia esculenta cultivar Niue isolate Niue_2 TARO_scaffold_008201, whole genome shotgun sequence	32039	2	1.86E-28	15:T>C	15	0.808118	0.990868	0.018265	0.981735	0.009132	0.009132	0.018098	0.035862	0.02698	4.53061	2.75	1	0	0	0	0	0	0	0	-	0	0	-	-	0	0	0	0	0	0	-	0	0	0	0	-	0	0	0	0	0
100369315|F|0--47:A>G	TGCAGAAGTTTGGAAAAAGATGGGAAAAAAGGGATTGCTCCAGAGGTATGTATGCAATAAGGATATGAT	TGCAGAAGTTTGGAAAAAGATGGGAAAAAAGGGATTGCTCCAGAGGTATGTATGCAATAAGGATATGAT	NMUH01000519.1 Colocasia esculenta cultivar Niue isolate Niue_2 TARO_scaffold_000519, whole genome shotgun sequence	353522	1	8.64E-27		47	0.686347	0.010753	0.994624	0.005376	0.989247	0.005376	0.021274	0.010695	0.015985	3.5	3.47761	1	0	-	0	0	0	0	0	0	0	0	-	-	-	0	0	0	0	0	-	-	0	0	0	0	0	-	0	-	-
100369315|F|0-47:A>G-47:A>G	TGCAGAAGTTTGGAAAAAGATGGGAAAAAAGGGATTGCTCCAGAGGTGTGTATGCAATAAGGATATGAT	TGCAGAAGTTTGGAAAAAGATGGGAAAAAAGGGATTGCTCCAGAGGTGTGTATGCAATAAGGATATGAT	NMUH01000519.1 Colocasia esculenta cultivar Niue isolate Niue_2 TARO_scaffold_000519, whole genome shotgun sequence	353522	1	8.64E-27	47:A>G	47	0.686347	0.010753	0.994624	0.005376	0.989247	0.005376	0.021274	0.010695	0.015985	3.5	3.47761	1	1	-	1	1	1	1	1	1	1	1	-	-	-	1	1	1	1	1	-	-	1	1	1	1	1	-	1	-	-
100369322|F|0--40:T>A	TGCAGAAGTTTTTGATGTGAGGACGACGACGAAGGATCCCTATATATGGAGAGAGCGAGCGAGATCTTA	TGCAGAAGTTTTTGATGTGAGGACGACGACGAAGGATCCCTATATATGGAGAGAGCGAGCGAGATCTTA	NMUH01000199.1 Colocasia esculenta cultivar Niue isolate Niue_2 TARO_scaffold_000199, whole genome shotgun sequence	388635	1	1.86E-28		40	0.571956	0.941935	0.148387	0.851613	0.058065	0.090323	0.109386	0.252737	0.181061	4.86335	3.125	0.966667	1	1	1	-	1	-	-	-	1	1	-	-	-	-	1	1	-	1	1	-	1	-	1	-	-	1	-	-	-
100369322|F|0-40:T>A-40:T>A	TGCAGAAGTTTTTGATGTGAGGACGACGACGAAGGATCCCAATATATGGAGAGAGCGAGCGAGATCTTA	TGCAGAAGTTTTTGATGTGAGGACGACGACGAAGGATCCCAATATATGGAGAGAGCGAGCGAGATCTTA	NMUH01000199.1 Colocasia esculenta cultivar Niue isolate Niue_2 TARO_scaffold_000199, whole genome shotgun sequence	388635	1	1.86E-28	40:T>A	40	0.571956	0.941935	0.148387	0.851613	0.058065	0.090323	0.109386	0.252737	0.181061	4.86335	3.125	0.966667	0	0	0	-	0	-	-	-	0	0	-	-	-	-	0	0	-	0	0	-	0	-	0	-	-	0	-	-	-
100369328|F|0--31:T>A	TGCAGAATAAGAGTTGAATTAGTAAGGACAATTTTACACTATAAAAACAACAAGTAATTGGTTTGAATT	TGCAGAATAAGAGTTGAATTAGTAAGGACAATTTTACACTATAAAAACAACAAGTAATTGGTTTGAATT	NMUH01002791.1 Colocasia esculenta cultivar Niue isolate Niue_2 TARO_scaffold_002791, whole genome shotgun sequence	40837	1	1.86E-28		31	0.638376	0.82659	0.248555	0.751445	0.17341	0.075145	0.286678	0.373551	0.330115	3.49682	2.59574	0.941176	-	1	1	1	1	1	1	1	0	-	1	-	-	-	-	-	-	1	1	1	1	-	1	1	1	1	-	-	-
100369328|F|0-31:T>A-31:T>A	TGCAGAATAAGAGTTGAATTAGTAAGGACAAATTTACACTATAAAAACAACAAGTAATTGGTTTGAATT	TGCAGAATAAGAGTTGAATTAGTAAGGACAAATTTACACTATAAAAACAACAAGTAATTGGTTTGAATT	NMUH01002791.1 Colocasia esculenta cultivar Niue isolate Niue_2 TARO_scaffold_002791, whole genome shotgun sequence	40837	1	1.86E-28	31:T>A	31	0.638376	0.82659	0.248555	0.751445	0.17341	0.075145	0.286678	0.373551	0.330115	3.49682	2.59574	0.941176	-	0	0	0	0	0	0	0	1	-	0	-	-	-	-	-	-	0	1	0	0	-	0	0	0	0	-	-	-
100369336|F|0--53:T>C	TGCAGAATAATAATCCAATTCCTCCTGTGTGCAGTTCTTGGTCACCTGTGTCTTCAAACTTTCCAATGT	TGCAGAATAATAATCCAATTCCTCCTGTGTGCAGTTCTTGGTCACCTGTGTCTTCAAACTTTCCAATGT	NMUH01001234.1 Colocasia esculenta cultivar Niue isolate Niue_2 TARO_scaffold_001234, whole genome shotgun sequence	99070	1	1.86E-28		53	0.830258	0.853333	0.488889	0.511111	0.146667	0.342222	0.250311	0.499753	0.375032	5.83099	4.25	0.895833	1	-	1	-	1	-	1	-	1	1	1	-	1	-	1	1	-	0	1	-	1	1	1	1	1	1	1	-	0
100369336|F|0-53:T>C-53:T>C	TGCAGAATAATAATCCAATTCCTCCTGTGTGCAGTTCTTGGTCACCTGTGTCTCCAAACTTTCCAATGT	TGCAGAATAATAATCCAATTCCTCCTGTGTGCAGTTCTTGGTCACCTGTGTCTCCAAACTTTCCAATGT	NMUH01001234.1 Colocasia esculenta cultivar Niue isolate Niue_2 TARO_scaffold_001234, whole genome shotgun sequence	99070	1	1.86E-28	53:T>C	53	0.830258	0.853333	0.488889	0.511111	0.146667	0.342222	0.250311	0.499753	0.375032	5.83099	4.25	0.895833	0	-	0	-	0	-	0	-	0	0	0	-	1	-	0	1	-	1	0	-	0	0	0	0	0	0	0	-	1
100369367|F|0--49:A>T	TGCAGAATATGCAAGGAATGAACCAGAGAATTCTGGCTCTTCTGCTCTCATGCCAATCATTCGGTTTTC	TGCAGAATATGCAAGGAATGAACCAGAGAATTCTGGCTCTTCTGCTCTCATGCCAATCATTCGGTTTTC	NMUH01001911.1 Colocasia esculenta cultivar Niue isolate Niue_2 TARO_scaffold_001911, whole genome shotgun sequence	102602	1	1.86E-28		49	0.863469	0.978632	0.034188	0.965812	0.021368	0.012821	0.041822	0.066038	0.05393	5.66667	5.125	1	1	1	1	1	1	1	1	1	1	1	1	1	1	-	1	1	-	1	-	1	1	1	1	1	1	1	1	1	-
100369367|F|0-49:A>T-49:A>T	TGCAGAATATGCAAGGAATGAACCAGAGAATTCTGGCTCTTCTGCTCTCTTGCCAATCATTCGGTTTTC	TGCAGAATATGCAAGGAATGAACCAGAGAATTCTGGCTCTTCTGCTCTCTTGCCAATCATTCGGTTTTC	NMUH01001911.1 Colocasia esculenta cultivar Niue isolate Niue_2 TARO_scaffold_001911, whole genome shotgun sequence	102602	1	1.86E-28	49:A>T	49	0.863469	0.978632	0.034188	0.965812	0.021368	0.012821	0.041822	0.066038	0.05393	5.66667	5.125	1	0	0	0	0	0	0	0	0	0	0	0	0	0	-	0	0	-	0	-	0	0	0	0	0	0	0	0	0	-
100369372|F|0--64:G>T	TGCAGAATATTCAGGCTCGTGTGAGAATGGTGTTGGCATTTATGCTAGCATCACTTATGCCTTGGGTTC	TGCAGAATATTCAGGCTCGTGTGAGAATGGTGTTGGCATTTATGCTAGCATCACTTATGCCTTGGGTTC	NMUH01004226.1 Colocasia esculenta cultivar Niue isolate Niue_2 TARO_scaffold_004226, whole genome shotgun sequence	71319	1	1.86E-28		64	0.693727	1	0.005319	0.994681	0	0.005319	0	0.010582	0.005291	8.72249	3	1	1	-	1	1	1	-	-	1	1	1	1	-	1	-	-	-	-	-	-	1	1	1	1	1	-	1	1	-	-
100369372|F|0-64:G>T-64:G>T	TGCAGAATATTCAGGCTCGTGTGAGAATGGTGTTGGCATTTATGCTAGCATCACTTATGCCTTGTGTTC	TGCAGAATATTCAGGCTCGTGTGAGAATGGTGTTGGCATTTATGCTAGCATCACTTATGCCTTGTGTTC	NMUH01004226.1 Colocasia esculenta cultivar Niue isolate Niue_2 TARO_scaffold_004226, whole genome shotgun sequence	71319	1	1.86E-28	64:G>T	64	0.693727	1	0.005319	0.994681	0	0.005319	0	0.010582	0.005291	8.72249	3	1	0	-	0	0	0	-	-	0	0	0	0	-	0	-	-	-	-	-	-	0	1	0	0	0	-	0	0	-	-
100369379|F|0--64:G>C	TGCAGAATATTTTTATATTCTATTGGACTTCAACATGAGTAATTCCTCGTAAGCAGCATCCACTGCCTT	TGCAGAATATTTTTATATTCTATTGGACTTCAACATGAGTAATTCCTCGTAAGCAGCATCCACTGCCTT	NMUH01001614.1 Colocasia esculenta cultivar Niue isolate Niue_2 TARO_scaffold_001614, whole genome shotgun sequence	165925	1	1.86E-28		64	0.789668	0.995327	0.018692	0.981308	0.004673	0.014019	0.009302	0.036684	0.022993	8.5617	3.25	1	1	1	1	-	1	1	1	-	-	1	1	-	1	-	1	1	-	-	1	-	1	1	-	1	-	1	1	-	1
100369379|F|0-64:G>C-64:G>C	TGCAGAATATTTTTATATTCTATTGGACTTCAACATGAGTAATTCCTCGTAAGCAGCATCCACTCCCTT	TGCAGAATATTTTTATATTCTATTGGACTTCAACATGAGTAATTCCTCGTAAGCAGCATCCACTCCCTT	NMUH01001614.1 Colocasia esculenta cultivar Niue isolate Niue_2 TARO_scaffold_001614, whole genome shotgun sequence	165925	1	1.86E-28	64:G>C	64	0.789668	0.995327	0.018692	0.981308	0.004673	0.014019	0.009302	0.036684	0.022993	8.5617	3.25	1	0	0	0	-	0	0	0	-	-	0	0	-	0	-	0	0	-	-	0	-	0	0	-	0	-	0	0	-	0
100369380|F|0--61:T>G	TGCAGAATATTTTTGGTCAGATTCAGCCTGCTGGCTGCTGATGAAAATATATGGAGATATCTAACTTGG	TGCAGAATATTTTTGGTCAGATTCAGCCTGCTGGCTGCTGATGAAAATATATGGAGATATCTAACTTGG	NMUH01000050.1 Colocasia esculenta cultivar Niue isolate Niue_2 TARO_scaffold_000050, whole genome shotgun sequence	894595	1	1.86E-28		61	0.690037	1	0.005348	0.994652	0	0.005348	0	0.010638	0.005319	11.99505	3	1	1	1	1	-	1	1	-	1	1	1	1	-	1	-	1	1	-	1	-	-	1	-	1	1	1	-	1	-	-
100369380|F|0-61:T>G-61:T>G	TGCAGAATATTTTTGGTCAGATTCAGCCTGCTGGCTGCTGATGAAAATATATGGAGATATCGAACTTGG	TGCAGAATATTTTTGGTCAGATTCAGCCTGCTGGCTGCTGATGAAAATATATGGAGATATCGAACTTGG	NMUH01000050.1 Colocasia esculenta cultivar Niue isolate Niue_2 TARO_scaffold_000050, whole genome shotgun sequence	894595	1	1.86E-28	61:T>G	61	0.690037	1	0.005348	0.994652	0	0.005348	0	0.010638	0.005319	11.99505	3	1	0	0	0	-	0	0	-	0	0	0	0	-	0	-	0	0	-	0	-	-	0	-	0	0	0	-	0	-	-
100369382|F|0--19:G>T	TGCAGAATCAACATCCTCCGTAACAACAAAACATCGAAGTAAAGTACTATATGCAAATGCAGATAATTC	TGCAGAATCAACATCCTCCGTAACAACAAAACATCGAAGTAAAGTACTATATGCAAATGCAGATAATTC	NMUH01002030.1 Colocasia esculenta cultivar Niue isolate Niue_2 TARO_scaffold_002030, whole genome shotgun sequence	192431	1	4.02E-25		19	0.457565	0.024194	0.983871	0.016129	0.975806	0.008065	0.047216	0.031738	0.039477	10.33333	6.1875	1	-	-	0	-	0	-	0	0	0	-	-	-	-	-	-	0	-	-	-	-	0	-	-	-	0	-	-	-	-
100369382|F|0-19:G>T-19:G>T	TGCAGAATCAACATCCTCCTTAACAACAAAACATCGAAGCAAAGTACTATATGCAAATGCAGATAATTC	TGCAGAATCAACATCCTCCTTAACAACAAAACATCGAAGCAAAGTACTATATGCAAATGCAGATAATTC	NMUH01002030.1 Colocasia esculenta cultivar Niue isolate Niue_2 TARO_scaffold_002030, whole genome shotgun sequence	192431	1	4.02E-25	19:G>T	19	0.457565	0.024194	0.983871	0.016129	0.975806	0.008065	0.047216	0.031738	0.039477	10.33333	6.1875	1	-	-	1	-	1	-	1	1	1	-	-	-	-	-	-	1	-	-	-	-	1	-	-	-	1	-	-	-	-
100369393|F|0--52:T>A	TGCAGAATCAGTGACTAAATGCAGGATGTAAAATGTTGCTAGTTTTGCTGTTTTTATGATGGATAACTT	TGCAGAATCAGTGACTAAATGCAGGATGTAAAATGTTGCTAGTTTTGCTGTTTTTATGATGGATAACTT		0	0	999		52	0.512915	0.928058	0.071942	0.928058	0.071942	0	0.133533	0.133533	0.133533	9.78667	8.6	1	1	1	1	1	1	1	1	1	0	-	1	1	1	1	1	1	-	1	-	1	1	1	1	1	1	1	1	1	-
100369393|F|0-52:T>A-52:T>A	TGCAGAATCAGTGACTAAATGCAGGATGTAAAATGTTGCTAGTTTTGCTGTTATTATGATGGATAACTT	TGCAGAATCAGTGACTAAATGCAGGATGTAAAATGTTGCTAGTTTTGCTGTTATTATGATGGATAACTT		0	0	999	52:T>A	52	0.512915	0.928058	0.071942	0.928058	0.071942	0	0.133533	0.133533	0.133533	9.78667	8.6	1	0	0	0	0	0	0	0	0	1	-	0	0	0	0	0	0	-	0	-	0	0	0	0	0	0	0	0	0	-
100369398|F|0--45:C>T	TGCAGAATCATTAACTAGTTCAAATGGATCTCACTAATGTATATACAGAGAGATGTGAGTTTGATGATC	TGCAGAATCATTAACTAGTTCAAATGGATCTCACTAATGTATATACAGAGAGATGTGAGTTTGATGATC	NMUH01030638.1 Colocasia esculenta cultivar Niue isolate Niue_2 TARO_scaffold_030650, whole genome shotgun sequence	1804	1	4.02E-25		45	0.431734	0.017094	0.982906	0.017094	0.982906	0	0.033604	0.033604	0.033604	17	13.42063	1	0	0	0	-	0	-	0	0	-	-	-	-	0	-	-	0	0	0	-	0	-	0	-	-	0	0	-	-	-
100369398|F|0-45:C>T-45:C>T	TGCAGAATCATTAACTAGTTCAAATGGATCTCACTAATGTATATATAGGGAGATGTGAGTTTGATGATC	TGCAGAATCATTAACTAGTTCAAATGGATCTCACTAATGTATATATAGGGAGATGTGAGTTTGATGATC	NMUH01030638.1 Colocasia esculenta cultivar Niue isolate Niue_2 TARO_scaffold_030650, whole genome shotgun sequence	1804	1	4.02E-25	45:C>T	45	0.431734	0.017094	0.982906	0.017094	0.982906	0	0.033604	0.033604	0.033604	17	13.42063	1	1	1	1	-	1	-	1	1	-	-	-	-	1	-	-	1	1	1	-	1	-	1	-	-	1	1	-	-	-
100369422|F|0--9:G>A	TGCAGAATCGACTGCCATCTTTGAAAAACGCCAGATAAAGGTGGGTAACTCTCTACCCATTCTCTTGTA	TGCAGAATCGACTGCCATCTTTGAAAAACGCCAGATAAAGGTGGGTAACTCTCTACCCATTCTCTTGTA	NMUH01000008.1 Colocasia esculenta cultivar Niue isolate Niue_2 TARO_scaffold_000008, whole genome shotgun sequence	514699	1	1.86E-28		9	0.686347	0.983871	0.016129	0.983871	0.016129	0	0.031738	0.031738	0.031738	3.87192	3	1	1	1	1	1	1	-	1	1	1	-	1	-	-	-	1	1	-	1	-	1	1	1	1	1	1	1	1	-	-
100369422|F|0-9:G>A-9:G>A	TGCAGAATCAACTGCCATCTTTGAAAAACGCCAGATAAAGGTGGGTAACTCTCTACCCATTCTCTTGTA	TGCAGAATCAACTGCCATCTTTGAAAAACGCCAGATAAAGGTGGGTAACTCTCTACCCATTCTCTTGTA	NMUH01000008.1 Colocasia esculenta cultivar Niue isolate Niue_2 TARO_scaffold_000008, whole genome shotgun sequence	514699	1	1.86E-28	9:G>A	9	0.686347	0.983871	0.016129	0.983871	0.016129	0	0.031738	0.031738	0.031738	3.87192	3	1	0	0	0	0	0	-	0	0	0	-	0	-	-	-	0	0	-	0	-	0	0	0	0	0	0	0	0	-	-
100369431|F|0--33:T>C	TGCAGAATCTCCACAGGGCCTTCTTCGCACTCCTGAGACTGTTGCAAAATTTCAGGTTCACGTTTTCTA	TGCAGAATCTCCACAGGGCCTTCTTCGCACTCCTGAGACTGTTGCAAAATTTCAGGTTCACGTTTTCTA	NMUH01006672.1 Colocasia esculenta cultivar Niue isolate Niue_2 TARO_scaffold_006672, whole genome shotgun sequence	20230	1	1.86E-28		33	0.738007	0.97	0.045	0.955	0.03	0.015	0.0582	0.08595	0.072075	5.88263	4.77778	1	1	-	1	1	1	1	-	1	1	-	1	-	-	-	1	-	-	1	-	1	1	1	-	1	1	1	1	-	-
100369431|F|0-33:T>C-33:T>C	TGCAGAATCTCCACAGGGCCTTCTTCGCACTCCCGAGACTGTTGCAAAATTTCAGGTTCACGTTTTCTA	TGCAGAATCTCCACAGGGCCTTCTTCGCACTCCCGAGACTGTTGCAAAATTTCAGGTTCACGTTTTCTA	NMUH01006672.1 Colocasia esculenta cultivar Niue isolate Niue_2 TARO_scaffold_006672, whole genome shotgun sequence	20230	1	1.86E-28	33:T>C	33	0.738007	0.97	0.045	0.955	0.03	0.015	0.0582	0.08595	0.072075	5.88263	4.77778	1	0	-	0	0	0	0	-	0	0	-	0	-	-	-	0	-	-	0	-	0	0	0	-	0	0	0	0	-	-
100369436|F|0--68:A>G	TGCAGAATCTTATCGTCGTCAGCATGAGATAACTGTCACTGTATGTTACTAGTTGGCAATTTTATTTTA	TGCAGAATCTTATCGTCGTCAGCATGAGATAACTGTCACTGTATGTTACTAGTTGGCAATTTTATTTTA	NMUH01003134.1 Colocasia esculenta cultivar Niue isolate Niue_2 TARO_scaffold_003134, whole genome shotgun sequence	42024	1	6.68E-28		68	0.848708	0.008696	1	0	0.991304	0.008696	0.01724	0	0.00862	13.5	6.47744	1	0	0	0	0	0	0	-	0	0	0	0	-	0	-	0	0	0	0	0	0	0	0	0	0	-	0	0	-	-
100369436|F|0-68:A>G-68:A>G	TGCAGAATCTTATCGTCGTCAGCATGAGATAACTGTCACTGTATGTTACTAGTTGGCAATTTTATTTTG	TGCAGAATCTTATCGTCGTCAGCATGAGATAACTGTCACTGTATGTTACTAGTTGGCAATTTTATTTTG	NMUH01003134.1 Colocasia esculenta cultivar Niue isolate Niue_2 TARO_scaffold_003134, whole genome shotgun sequence	42024	1	6.68E-28	68:A>G	68	0.848708	0.008696	1	0	0.991304	0.008696	0.01724	0	0.00862	13.5	6.47744	1	1	1	1	1	1	1	-	1	1	1	1	-	1	-	1	1	1	1	1	1	1	1	1	1	-	1	1	-	-
100369445|F|0--67:T>C	TGCAGAATGAATACCCCAACCTTTTTCTTTCAATTCCTCAGCATTCAGGACAGACACCTCCATATTTTA	TGCAGAATGAATACCCCAACCTTTTTCTTTCAATTCCTCAGCATTCAGGACAGACACCTCCATATTTTA	NMUH01000367.1 Colocasia esculenta cultivar Niue isolate Niue_2 TARO_scaffold_000367, whole genome shotgun sequence	54832	1	2.40E-27		67	0.538745	0.006849	0.993151	0.006849	0.993151	0	0.013605	0.013605	0.013605	5	4.00641	1	-	0	0	-	-	-	-	0	0	-	-	-	0	-	0	-	-	-	0	0	-	0	-	0	0	1	0	-	-
100369445|F|0-67:T>C-67:T>C	TGCAGAATGAATACCCCAACCTTTTTCTTTCAATTCCTCAGCATTCAGGACAGACACCTCCATATTTCA	TGCAGAATGAATACCCCAACCTTTTTCTTTCAATTCCTCAGCATTCAGGACAGACACCTCCATATTTCA	NMUH01000367.1 Colocasia esculenta cultivar Niue isolate Niue_2 TARO_scaffold_000367, whole genome shotgun sequence	54832	1	2.40E-27	67:T>C	67	0.538745	0.006849	0.993151	0.006849	0.993151	0	0.013605	0.013605	0.013605	5	4.00641	1	-	1	1	-	-	-	-	1	1	-	-	-	1	-	1	-	-	-	1	1	-	1	-	1	1	0	1	-	-
100369446|F|0--16:G>A	TGCAGAATGACAAAAGGTATATTTCTAAGTGTTGAATAAAAGTATGAATATCTCATCGAAGAAATAATC	TGCAGAATGACAAAAGGTATATTTCTAAGTGTTGAATAAAAGTATGAATATCTCATCGAAGAAATAATC	NMUH01000693.1 Colocasia esculenta cultivar Niue isolate Niue_2 TARO_scaffold_000693, whole genome shotgun sequence	56184	1	1.86E-28		16	0.837638	1	0.008811	0.991189	0	0.008811	0	0.017466	0.008733	6.93359	3	1	1	1	1	1	1	1	-	1	1	-	1	-	1	-	1	1	-	1	-	1	1	1	1	1	1	1	1	-	1
100369446|F|0-16:G>A-16:G>A	TGCAGAATGACAAAAGATATATTTCTAAGTGTTGAATAAAAGTATGAATATCTCATCGAAGAAATAATC	TGCAGAATGACAAAAGATATATTTCTAAGTGTTGAATAAAAGTATGAATATCTCATCGAAGAAATAATC	NMUH01000693.1 Colocasia esculenta cultivar Niue isolate Niue_2 TARO_scaffold_000693, whole genome shotgun sequence	56184	1	1.86E-28	16:G>A	16	0.837638	1	0.008811	0.991189	0	0.008811	0	0.017466	0.008733	6.93359	3	1	0	0	0	0	0	0	-	0	0	-	0	-	0	-	0	0	-	0	-	0	0	0	0	0	0	0	0	-	0
100369451|F|0--8:G>A	TGCAGAATGACCCGGATGTCAAGGTGACAGCCACTTGCATACGAGTCCCTGTAATGCGTGCACATGCTG	TGCAGAATGACCCGGATGTCAAGGTGACAGCCACTTGCATACGAGTCCCTGTAATGCGTGCACATGCTG	NMUH01000048.1 Colocasia esculenta cultivar Niue isolate Niue_2 TARO_scaffold_000048, whole genome shotgun sequence	629421	1	1.86E-28		8	0.845018	1	0.004367	0.995633	0	0.004367	0	0.008695	0.004348	4.96169	3	1	1	1	1	-	1	1	1	1	1	1	1	1	1	1	-	1	1	1	-	1	1	1	1	1	1	1	1	-	-
100369451|F|0-8:G>A-8:G>A	TGCAGAATAACCCGGATGTCAAGGTGACAGCCACTTGCATACGAGTCCCTGTAATGCGTGCACATGCTG	TGCAGAATAACCCGGATGTCAAGGTGACAGCCACTTGCATACGAGTCCCTGTAATGCGTGCACATGCTG	NMUH01000048.1 Colocasia esculenta cultivar Niue isolate Niue_2 TARO_scaffold_000048, whole genome shotgun sequence	629421	1	1.86E-28	8:G>A	8	0.845018	1	0.004367	0.995633	0	0.004367	0	0.008695	0.004348	4.96169	3	1	0	0	0	-	0	0	0	0	0	0	0	0	0	0	-	0	0	0	-	0	0	0	0	0	0	0	0	-	-
100369457|F|0--67:G>A	TGCAGAATGATCAAGCAAGTGCTGGAAATACCCATCATATCCCAATGTAAATGCCCTGCTGAGTTGCGC	TGCAGAATGATCAAGCAAGTGCTGGAAATACCCATCATATCCCAATGTAAATGCCCTGCTGAGTTGCGC	NMUH01000029.1 Colocasia esculenta cultivar Niue isolate Niue_2 TARO_scaffold_000029, whole genome shotgun sequence	470689	1	1.86E-28		67	0.571956	0.832258	0.258065	0.741935	0.167742	0.090323	0.279209	0.382934	0.331072	6.12319	3.67442	0.916667	-	-	1	1	-	-	-	1	1	1	1	-	1	1	1	1	-	-	-	1	-	1	-	-	1	1	1	-	-
100369457|F|0-67:G>A-67:G>A	TGCAGAATGATCAAGCAAGTGCTGGAAATACCCATCATATCCCAATGTAAATGCCCTGCTGAGTTGCAC	TGCAGAATGATCAAGCAAGTGCTGGAAATACCCATCATATCCCAATGTAAATGCCCTGCTGAGTTGCAC	NMUH01000029.1 Colocasia esculenta cultivar Niue isolate Niue_2 TARO_scaffold_000029, whole genome shotgun sequence	470689	1	1.86E-28	67:G>A	67	0.571956	0.832258	0.258065	0.741935	0.167742	0.090323	0.279209	0.382934	0.331072	6.12319	3.67442	0.916667	-	-	0	0	-	-	-	0	0	0	0	-	0	0	0	0	-	-	-	0	-	0	-	-	0	0	0	-	-
100369469|F|0--27:G>A	TGCAGAATGCCAAGTGCCGACGCCTGCGCTAGCAGCGCGACTCATGTGTCTCCAAACGATTCTAATTAG	TGCAGAATGCCAAGTGCCGACGCCTGCGCTAGCAGCGCGACTCATGTGTCTCCAAACGATTCTAATTAG		0	0	999		27	0.826568	0.924107	0.214286	0.785714	0.075893	0.138393	0.140266	0.336735	0.2385	10.90086	5.15789	0.951613	1	1	1	1	1	1	1	1	1	1	1	-	1	-	1	1	-	-	-	1	-	1	1	1	1	1	1	-	-
100369469|F|0-27:G>A-27:G>A	TGCAGAATGCCAAGTGCCGACGCCTGCACTAGCAGCGCGACTCCTGTGTCTCCAAACGATTCTAATTAG	TGCAGAATGCCAAGTGCCGACGCCTGCACTAGCAGCGCGACTCCTGTGTCTCCAAACGATTCTAATTAG		0	0	999	27:G>A	27	0.826568	0.924107	0.214286	0.785714	0.075893	0.138393	0.140266	0.336735	0.2385	10.90086	5.15789	0.951613	0	0	0	0	0	0	0	0	0	0	0	-	0	-	0	0	-	-	-	0	-	0	0	0	0	0	0	-	-
100369504|F|0--66:G>C	TGCAGAATTATTATGTTCAAACTTCCGAGATGGCTGGTCGAGGGAGCGGGGCCCTGCACCGCTGATGGA	TGCAGAATTATTATGTTCAAACTTCCGAGATGGCTGGTCGAGGGAGCGGGGCCCTGCACCGCTGATGGA	NMUH01000271.1 Colocasia esculenta cultivar Niue isolate Niue_2 TARO_scaffold_000271, whole genome shotgun sequence	14377	1	1.86E-28		66	0.863469	0.957265	0.162393	0.837607	0.042735	0.119658	0.081818	0.272043	0.17693	6.29412	2.95	0.984848	1	1	1	-	1	1	1	1	1	1	1	1	1	-	1	1	1	1	-	1	1	1	1	1	1	1	1	-	-
100369504|F|0-66:G>C-66:G>C	TGCAGAATTATTATGTTCAAACTTCCGAGATGGCTGGTCGAGGGAGCGGGGCCCTGCACCGCTGATCGA	TGCAGAATTATTATGTTCAAACTTCCGAGATGGCTGGTCGAGGGAGCGGGGCCCTGCACCGCTGATCGA	NMUH01000271.1 Colocasia esculenta cultivar Niue isolate Niue_2 TARO_scaffold_000271, whole genome shotgun sequence	14377	1	1.86E-28	66:G>C	66	0.863469	0.957265	0.162393	0.837607	0.042735	0.119658	0.081818	0.272043	0.17693	6.29412	2.95	0.984848	0	0	0	-	0	0	0	0	0	0	0	0	0	-	0	0	0	0	-	0	0	0	0	0	0	0	0	-	-
100369510|F|0--16:A>T	TGCAGAATTCCCACCAATATAAAAATGGTTATTTGAATGGGACTGGAGCCTTTTTTATAGCTAAAAGGA	TGCAGAATTCCCACCAATATAAAAATGGTTATTTGAATGGGACTGGAGCCTTTTTTATAGCTAAAAGGA	NMUH01001515.1 Colocasia esculenta cultivar Niue isolate Niue_2 TARO_scaffold_001515, whole genome shotgun sequence	198132	1	1.86E-28		16	0.804428	0.977064	0.036697	0.963303	0.022936	0.013761	0.044819	0.070701	0.05776	3.90295	2.7	0.980769	1	1	1	1	1	-	1	1	1	1	1	-	1	1	1	1	1	-	-	1	1	1	1	1	-	1	1	-	-
100369510|F|0-16:A>T-16:A>T	TGCAGAATTCCCACCATTATAAAAATGGTTATTTGAATGGGACTGGAGCCTTTTTTATAGCTAAAAGGA	TGCAGAATTCCCACCATTATAAAAATGGTTATTTGAATGGGACTGGAGCCTTTTTTATAGCTAAAAGGA	NMUH01001515.1 Colocasia esculenta cultivar Niue isolate Niue_2 TARO_scaffold_001515, whole genome shotgun sequence	198132	1	1.86E-28	16:A>T	16	0.804428	0.977064	0.036697	0.963303	0.022936	0.013761	0.044819	0.070701	0.05776	3.90295	2.7	0.980769	0	0	0	0	0	-	0	0	0	0	0	-	0	0	0	0	0	-	-	0	0	0	0	0	-	0	0	-	-
100369512|F|0--18:A>G	TGCAGAATTCCTAAAAACAGGAAGAATAAACATTTACATGGTATGCACATCCACATAGACAGAAATGAT	TGCAGAATTCCTAAAAACAGGAAGAATAAACATTTACATGGTATGCACATCCACATAGACAGAAATGAT	NMUH01000224.1 Colocasia esculenta cultivar Niue isolate Niue_2 TARO_scaffold_000224, whole genome shotgun sequence	116190	1	8.64E-27		18	0.730627	0.015152	0.994949	0.005051	0.984848	0.010101	0.029844	0.01005	0.019947	4	3.03167	1	-	0	0	0	0	0	-	0	0	-	-	-	-	0	0	-	-	-	0	0	0	-	-	0	0	0	0	0	-
100369512|F|0-18:A>G-18:A>G	TGCAGAATTCCTAAAAACGGGAAGAATAAACATTTACATGGTATGCACATCCACATAGACAGAAATGAT	TGCAGAATTCCTAAAAACGGGAAGAATAAACATTTACATGGTATGCACATCCACATAGACAGAAATGAT	NMUH01000224.1 Colocasia esculenta cultivar Niue isolate Niue_2 TARO_scaffold_000224, whole genome shotgun sequence	116190	1	8.64E-27	18:A>G	18	0.730627	0.015152	0.994949	0.005051	0.984848	0.010101	0.029844	0.01005	0.019947	4	3.03167	1	-	1	1	1	1	1	-	1	1	-	-	-	-	1	1	-	-	-	1	1	1	-	-	1	1	1	1	1	-
100369516|F|0--67:A>G	TGCAGAATTCTTTTGCCTCTCTCATGTACGAACTCAAAAAAAGGGGATTCTTTTGGAATACAAGTTTAC	TGCAGAATTCTTTTGCCTCTCTCATGTACGAACTCAAAAAAAGGGGATTCTTTTGGAATACAAGTTTAC	NMUH01000161.1 Colocasia esculenta cultivar Niue isolate Niue_2 TARO_scaffold_000161, whole genome shotgun sequence	15205	1	2.40E-27		67	0.785978	0.00939	1	0	0.99061	0.00939	0.018603	0	0.009302	11.5	5.77155	1	0	0	0	0	0	-	0	0	-	-	0	-	0	-	0	0	0	0	-	0	0	0	0	0	0	0	0	-	-
100369516|F|0-67:A>G-67:A>G	TGCAGAATTCTTTTGCCTCTCTCATGTACGAACTCAAAAAAAGGGGATTCTTTTGGAATACAAGTTTGT	TGCAGAATTCTTTTGCCTCTCTCATGTACGAACTCAAAAAAAGGGGATTCTTTTGGAATACAAGTTTGT	NMUH01000161.1 Colocasia esculenta cultivar Niue isolate Niue_2 TARO_scaffold_000161, whole genome shotgun sequence	15205	1	2.40E-27	67:A>G	67	0.785978	0.00939	1	0	0.99061	0.00939	0.018603	0	0.009302	11.5	5.77155	1	1	1	1	1	1	-	1	1	-	-	1	-	1	-	1	1	1	1	-	1	1	1	1	1	1	1	1	-	-
100369527|F|0--48:C>A	TGCAGAATTGGAATTTGATTGAACAGTGCCTGTGGTAGGCTCTCCCTCCAGAACAGAGTCGTCAACATA	TGCAGAATTGGAATTTGATTGAACAGTGCCTGTGGTAGGCTCTCCCTCCAGAACAGAGTCGTCAACATA	NMUH01004110.1 Colocasia esculenta cultivar Niue isolate Niue_2 TARO_scaffold_004110, whole genome shotgun sequence	75577	1	1.86E-28		48	0.863469	1	0.004274	0.995726	0	0.004274	0	0.00851	0.004255	17.18889	6	1	1	-	1	-	1	1	1	1	1	1	1	-	1	-	1	1	1	1	1	1	1	1	1	1	1	1	1	1	1
100369527|F|0-48:C>A-48:C>A	TGCAGAATTGGAATTTGATTGAACAGTGCCTGTGGTAGGCTCTCCCTCAAGAACAGAGTCGTCAACATA	TGCAGAATTGGAATTTGATTGAACAGTGCCTGTGGTAGGCTCTCCCTCAAGAACAGAGTCGTCAACATA	NMUH01004110.1 Colocasia esculenta cultivar Niue isolate Niue_2 TARO_scaffold_004110, whole genome shotgun sequence	75577	1	1.86E-28	48:C>A	48	0.863469	1	0.004274	0.995726	0	0.004274	0	0.00851	0.004255	17.18889	6	1	0	-	0	-	0	0	0	0	0	0	0	-	0	-	0	0	0	0	0	0	0	0	0	0	0	0	0	0	0
100369530|F|0--11:C>T	TGCAGAATTGGCATAGGCCGTGGCCCCTCAAGCCAGACAAGACGGTTTGGTGGCTTATCCTTCATGCCA	TGCAGAATTGGCATAGGCCGTGGCCCCTCAAGCCAGACAAGACGGTTTGGTGGCTTATCCTTCATGCCA	NMUH01000742.1 Colocasia esculenta cultivar Niue isolate Niue_2 TARO_scaffold_000742, whole genome shotgun sequence	364364	2	1.86E-28		11	0.608856	0.993939	0.012121	0.987879	0.006061	0.006061	0.012048	0.023949	0.017998	3.14754	3	1	-	1	1	1	1	-	1	1	1	-	1	-	-	-	1	1	-	1	-	1	1	1	1	1	-	-	-	-	-
100369530|F|0-11:C>T-11:C>T	TGCAGAATTGGTATAGGCCGTGGCCCCTCAAGCCAAACAAGACGGTTTGGTGGCTTATCCTTCATGCCA	TGCAGAATTGGTATAGGCCGTGGCCCCTCAAGCCAAACAAGACGGTTTGGTGGCTTATCCTTCATGCCA	NMUH01000742.1 Colocasia esculenta cultivar Niue isolate Niue_2 TARO_scaffold_000742, whole genome shotgun sequence	364364	2	1.86E-28	11:C>T	11	0.608856	0.993939	0.012121	0.987879	0.006061	0.006061	0.012048	0.023949	0.017998	3.14754	3	1	-	0	0	0	0	-	0	0	0	-	0	-	-	-	0	0	-	0	-	0	0	0	0	0	-	-	-	-	-
100369546|F|0--41:G>A	TGCAGAATTTGAAGGCAACTACATCTAATATTGGGAAAACAGTTCATGCAGAACATTTTCATCTAGTAG	TGCAGAATTTGAAGGCAACTACATCTAATATTGGGAAAACAGTTCATGCAGAACATTTTCATCTAGTAG	NMUH01001516.1 Colocasia esculenta cultivar Niue isolate Niue_2 TARO_scaffold_001516, whole genome shotgun sequence	260796	1	8.64E-27		41	0.730627	0.005051	1	0	0.994949	0.005051	0.01005	0	0.005025	12	7.23853	1	0	-	0	-	0	0	-	0	0	0	0	-	-	-	0	0	-	0	-	0	-	0	0	0	0	0	0	-	-
100369546|F|0-41:G>A-41:G>A	TGCAGAATTTGAAGGCAACTACATCTAATATTGGGAAAACAATTCATGCAGAACATTTTCATCTAGTAG	TGCAGAATTTGAAGGCAACTACATCTAATATTGGGAAAACAATTCATGCAGAACATTTTCATCTAGTAG	NMUH01001516.1 Colocasia esculenta cultivar Niue isolate Niue_2 TARO_scaffold_001516, whole genome shotgun sequence	260796	1	8.64E-27	41:G>A	41	0.730627	0.005051	1	0	0.994949	0.005051	0.01005	0	0.005025	12	7.23853	1	1	-	1	-	1	1	-	1	1	1	1	-	-	-	1	1	-	1	-	1	-	1	1	1	1	1	1	-	-
100369553|F|0--66:T>G	TGCAGAATTTGGATGTGATAGTCCGCACGAGAAATGAAGAAGGTAAAGTGCTCTGTTGGCATACCTTAC	TGCAGAATTTGGATGTGATAGTCCGCACGAGAAATGAAGAAGGTAAAGTGCTCTGTTGGCATACCTTAC	NMUH01009866.1 Colocasia esculenta cultivar Niue isolate Niue_2 TARO_scaffold_009870, whole genome shotgun sequence	13012	1	8.64E-27		66	0.767528	0.004808	1	0	0.995192	0.004808	0.009569	0	0.004785	7	4.26457	1	0	0	0	0	-	0	-	0	0	-	0	-	0	0	0	0	-	-	-	0	0	0	0	0	-	0	-	0	-
100369553|F|0-66:T>G-66:T>G	TGCAGAATTTGGATGTGATAGTCCGCACGAGAAATGAAGAAGGTAAAGTGCTCTGTTGGCATACCTGAC	TGCAGAATTTGGATGTGATAGTCCGCACGAGAAATGAAGAAGGTAAAGTGCTCTGTTGGCATACCTGAC	NMUH01009866.1 Colocasia esculenta cultivar Niue isolate Niue_2 TARO_scaffold_009870, whole genome shotgun sequence	13012	1	8.64E-27	66:T>G	66	0.767528	0.004808	1	0	0.995192	0.004808	0.009569	0	0.004785	7	4.26457	1	1	1	1	1	-	1	-	1	1	-	1	-	1	1	1	1	-	-	-	1	1	1	1	1	-	1	-	1	-
100369555|F|0--65:A>G	TGCAGAATTTGGGAACTTGCTTTTGAAATAGCAAAATTTTATATCTTTGAAAATTATTATCATTTACAG	TGCAGAATTTGGGAACTTGCTTTTGAAATAGCAAAATTTTATATCTTTGAAAATTATTATCATTTACAG	NMUH01000416.1 Colocasia esculenta cultivar Niue isolate Niue_2 TARO_scaffold_000416, whole genome shotgun sequence	171449	1	3.11E-26		65	0.682657	0.016216	0.989189	0.010811	0.983784	0.005405	0.031907	0.021388	0.026647	10	6.065	1	0	0	0	0	0	-	-	0	0	0	0	-	0	-	0	0	0	0	-	0	0	0	-	0	0	0	0	0	0
100369555|F|0-65:A>G-65:A>G	TGCAGAATTTGGGAACTTGCTTTTGAAATAGCAAAATTTTATATCTTTGAAAATTATTATCATTTGCAT	TGCAGAATTTGGGAACTTGCTTTTGAAATAGCAAAATTTTATATCTTTGAAAATTATTATCATTTGCAT	NMUH01000416.1 Colocasia esculenta cultivar Niue isolate Niue_2 TARO_scaffold_000416, whole genome shotgun sequence	171449	1	3.11E-26	65:A>G	65	0.682657	0.016216	0.989189	0.010811	0.983784	0.005405	0.031907	0.021388	0.026647	10	6.065	1	1	1	1	1	1	-	-	1	1	1	1	-	1	-	1	1	1	1	-	1	1	1	-	1	1	1	1	1	1
100369576|F|0--64:T>C	TGCAGACAAAGCCAAGGGTCAAGCAATTTAGAAGTAAAACATGCATGTCAAATGTGAATTTATTTACAG	TGCAGACAAAGCCAAGGGTCAAGCAATTTAGAAGTAAAACATGCATGTCAAATGTGAATTTATTTACAG		0	0	999		64	0.841328	0.004386	1	0	0.995614	0.004386	0.008733	0	0.004367	14	8.85496	1	0	0	0	0	0	0	0	0	0	-	0	-	0	0	0	0	-	-	-	0	0	0	0	1	0	0	0	-	0
100369576|F|0-64:T>C-64:T>C	TGCAGACAAAGCCAAGGGTCAAGCAATTTAGAAGTAAAACATGCATGTCAAATGTGAATTTATTCAAAC	TGCAGACAAAGCCAAGGGTCAAGCAATTTAGAAGTAAAACATGCATGTCAAATGTGAATTTATTCAAAC		0	0	999	64:T>C	64	0.841328	0.004386	1	0	0.995614	0.004386	0.008733	0	0.004367	14	8.85496	1	1	1	1	1	1	1	1	1	1	-	1	-	1	1	1	1	-	-	-	1	1	1	1	1	1	1	1	-	1
100369578|F|0--44:G>T	TGCAGACAAATAAAAGACAAGTGGGGATTTCGAATGACAGCACGGTATGAATTGTATGCAGAAACACTA	TGCAGACAAATAAAAGACAAGTGGGGATTTCGAATGACAGCACGGTATGAATTGTATGCAGAAACACTA	NMUH01001689.1 Colocasia esculenta cultivar Niue isolate Niue_2 TARO_scaffold_001689, whole genome shotgun sequence	102817	1	8.64E-27		44	0.612546	0.024096	0.981928	0.018072	0.975904	0.006024	0.047031	0.035491	0.041261	7.75	3.86034	1	0	-	0	0	0	-	0	-	-	-	0	-	0	-	0	0	-	-	-	-	0	0	0	0	-	0	0	-	-
100369578|F|0-44:G>T-44:G>T	TGCAGACAAATAAAAGACAAGTGGGGATTTCGAATGACAGCACGTTATGAATTGTATGCAGAAACACTA	TGCAGACAAATAAAAGACAAGTGGGGATTTCGAATGACAGCACGTTATGAATTGTATGCAGAAACACTA	NMUH01001689.1 Colocasia esculenta cultivar Niue isolate Niue_2 TARO_scaffold_001689, whole genome shotgun sequence	102817	1	8.64E-27	44:G>T	44	0.612546	0.024096	0.981928	0.018072	0.975904	0.006024	0.047031	0.035491	0.041261	7.75	3.86034	1	1	-	1	1	1	-	1	-	-	-	1	-	1	-	1	1	-	-	-	-	1	1	1	1	-	1	1	-	-
100369580|F|0--42:A>G	TGCAGACAAATGATGCCGACTATCTGCTGCTTCATCAAATAAACTCTCTGGTTGGTTGGTGTACATTAG	TGCAGACAAATGATGCCGACTATCTGCTGCTTCATCAAATAAACTCTCTGGTTGGTTGGTGTACATTAG	NMUH01001882.1 Colocasia esculenta cultivar Niue isolate Niue_2 TARO_scaffold_001882, whole genome shotgun sequence	26055	1	4.02E-25		42	0.863469	0.029915	0.974359	0.025641	0.970085	0.004274	0.058039	0.049967	0.054003	6.71429	4.96124	1	0	0	0	0	0	0	0	0	0	-	0	-	0	-	0	0	-	0	-	0	0	0	0	0	0	0	0	-	-
100369580|F|0-42:A>G-42:A>G	TGCAGACAAATGATGCCGACTATCTGCTGCTTCATCAAATAAGCTCTCTGGTTGGTTGGTGCACATTAG	TGCAGACAAATGATGCCGACTATCTGCTGCTTCATCAAATAAGCTCTCTGGTTGGTTGGTGCACATTAG	NMUH01001882.1 Colocasia esculenta cultivar Niue isolate Niue_2 TARO_scaffold_001882, whole genome shotgun sequence	26055	1	4.02E-25	42:A>G	42	0.863469	0.029915	0.974359	0.025641	0.970085	0.004274	0.058039	0.049967	0.054003	6.71429	4.96124	1	1	1	1	1	1	1	1	1	1	-	1	-	1	-	1	1	-	1	-	1	1	1	1	1	1	1	1	-	-
100369588|F|0--46:T>C	TGCAGACAACCACATGCATAGTCTGTACCATTGAAAAAATGATATGTTGGAGGATGATCTGTGCGCATA	TGCAGACAACCACATGCATAGTCTGTACCATTGAAAAAATGATATGTTGGAGGATGATCTGTGCGCATA	NMUH01000100.1 Colocasia esculenta cultivar Niue isolate Niue_2 TARO_scaffold_000100, whole genome shotgun sequence	866576	1	8.64E-27		46	0.538745	0.041096	0.979452	0.020548	0.958904	0.020548	0.078814	0.040251	0.059533	8.66667	5.57233	1	0	0	0	0	0	0	0	0	-	-	-	-	0	0	0	0	-	0	-	0	0	0	0	0	0	0	0	-	-
100369588|F|0-46:T>C-46:T>C	TGCAGACAACCACATGCATAGTCTGTACCATTGAAAAAATGATATGCTGGAGGATGATCTGTGCGCATA	TGCAGACAACCACATGCATAGTCTGTACCATTGAAAAAATGATATGCTGGAGGATGATCTGTGCGCATA	NMUH01000100.1 Colocasia esculenta cultivar Niue isolate Niue_2 TARO_scaffold_000100, whole genome shotgun sequence	866576	1	8.64E-27	46:T>C	46	0.538745	0.041096	0.979452	0.020548	0.958904	0.020548	0.078814	0.040251	0.059533	8.66667	5.57233	1	1	1	1	1	1	1	1	1	-	-	-	-	1	1	1	1	-	1	-	1	1	1	1	1	1	1	1	-	-
100369592|F|0--55:C>A	TGCAGACAACTCAGAGCGAGGCAGAGCCTATGGTGGGTACACCTCCAATTCAGGCCGACGCAGGGCCTA	TGCAGACAACTCAGAGCGAGGCAGAGCCTATGGTGGGTACACCTCCAATTCAGGCCGACGCAGGGCCTA	NMUH01001720.1 Colocasia esculenta cultivar Niue isolate Niue_2 TARO_scaffold_001720, whole genome shotgun sequence	226497	1	8.64E-27		55	0.723247	0.005102	0.994898	0.005102	0.994898	0	0.010152	0.010152	0.010152	19	10.54839	1	-	0	0	0	0	0	-	0	0	0	0	-	0	-	0	0	0	0	0	0	0	0	0	0	0	0	0	-	-
100369592|F|0-55:C>A-55:C>A	TGCAGACAACTCAGAGCGAGGCAGAGCCTATGGTGGGTACACCTCCAATTCAGGCAGACGCAGGGCCTA	TGCAGACAACTCAGAGCGAGGCAGAGCCTATGGTGGGTACACCTCCAATTCAGGCAGACGCAGGGCCTA	NMUH01001720.1 Colocasia esculenta cultivar Niue isolate Niue_2 TARO_scaffold_001720, whole genome shotgun sequence	226497	1	8.64E-27	55:C>A	55	0.723247	0.005102	0.994898	0.005102	0.994898	0	0.010152	0.010152	0.010152	19	10.54839	1	-	1	1	1	1	1	-	1	1	1	1	-	1	-	1	1	1	1	1	1	1	1	1	1	1	1	1	-	-
100369597|F|0--43:G>A	TGCAGACAAGAACTTGACAAATTTGATAAAGCAGGAATCCGCCGAGCACAATCAGAACTTTAGCAGCTG	TGCAGACAAGAACTTGACAAATTTGATAAAGCAGGAATCCGCCGAGCACAATCAGAACTTTAGCAGCTG	NMUH01003465.1 Colocasia esculenta cultivar Niue isolate Niue_2 TARO_scaffold_003465, whole genome shotgun sequence	1704	1	1.86E-28		43	0.907749	0.833333	0.402439	0.597561	0.166667	0.235772	0.277778	0.480964	0.379371	9.55556	6.37037	0.955882	1	1	1	1	1	1	1	1	1	-	1	1	1	1	-	1	1	1	-	1	1	1	1	1	1	1	1	1	-
100369597|F|0-43:G>A-43:G>A	TGCAGACAAGAACTTGACAAATTTGATAAAGCAGGAATCCGCCAAGCACAATCAGAACTTTAGCAGCTG	TGCAGACAAGAACTTGACAAATTTGATAAAGCAGGAATCCGCCAAGCACAATCAGAACTTTAGCAGCTG	NMUH01003465.1 Colocasia esculenta cultivar Niue isolate Niue_2 TARO_scaffold_003465, whole genome shotgun sequence	1704	1	1.86E-28	43:G>A	43	0.907749	0.833333	0.402439	0.597561	0.166667	0.235772	0.277778	0.480964	0.379371	9.55556	6.37037	0.955882	0	0	0	0	0	0	0	0	1	-	0	0	0	0	-	0	0	0	-	0	0	0	0	0	0	0	0	0	-
100369602|F|0--25:G>A	TGCAGACAAGAGCACATGAAACATGGGACAAGAAGCTGAAGCTGCTACAGAAGTACCACCCTCCCTCTC	TGCAGACAAGAGCACATGAAACATGGGACAAGAAGCTGAAGCTGCTACAGAAGTACCACCCTCCCTCTC	NMUH01003677.1 Colocasia esculenta cultivar Niue isolate Niue_2 TARO_scaffold_003677, whole genome shotgun sequence	22709	1	1.86E-28		25	0.678967	0.972826	0.032609	0.967391	0.027174	0.005435	0.052871	0.063091	0.057981	3.92821	2.83333	1	1	1	1	-	1	1	1	-	1	-	1	-	-	-	1	1	-	1	-	1	1	1	1	1	1	1	1	-	-
100369602|F|0-25:G>A-25:G>A	TGCAGACAAGAGCACATGAAACATGAGACAAGAAGCTGAAGCTGCTACAGAAGTACCACCCTCCCTCTC	TGCAGACAAGAGCACATGAAACATGAGACAAGAAGCTGAAGCTGCTACAGAAGTACCACCCTCCCTCTC	NMUH01003677.1 Colocasia esculenta cultivar Niue isolate Niue_2 TARO_scaffold_003677, whole genome shotgun sequence	22709	1	1.86E-28	25:G>A	25	0.678967	0.972826	0.032609	0.967391	0.027174	0.005435	0.052871	0.063091	0.057981	3.92821	2.83333	1	0	0	0	-	0	0	0	-	0	-	0	-	-	-	0	0	-	0	-	0	0	0	0	0	0	0	0	-	-
100369604|F|0--13:C>T	TGCAGACAAGCATCTGGGTACATGTGTGGAGAGTCTGGATCAGATCTTAGTCAAGCACCAATCCAAACT	TGCAGACAAGCATCTGGGTACATGTGTGGAGAGTCTGGATCAGATCTTAGTCAAGCACCAATCCAAACT	NMUH01001698.1 Colocasia esculenta cultivar Niue isolate Niue_2 TARO_scaffold_001698, whole genome shotgun sequence	247753	1	1.86E-28		13	0.623616	0.946746	0.12426	0.87574	0.053254	0.071006	0.100837	0.217639	0.159238	5.71512	2.72727	0.961538	1	1	1	1	1	-	1	-	-	-	1	-	1	1	-	1	-	-	-	1	1	-	1	-	1	1	1	1	-
100369604|F|0-13:C>T-13:C>T	TGCAGACAAGCATTTGGGTACATGTGTGGAGAGTCTGGATCAGATCTTAGTCAAGCACCAATCCAAACT	TGCAGACAAGCATTTGGGTACATGTGTGGAGAGTCTGGATCAGATCTTAGTCAAGCACCAATCCAAACT	NMUH01001698.1 Colocasia esculenta cultivar Niue isolate Niue_2 TARO_scaffold_001698, whole genome shotgun sequence	247753	1	1.86E-28	13:C>T	13	0.623616	0.946746	0.12426	0.87574	0.053254	0.071006	0.100837	0.217639	0.159238	5.71512	2.72727	0.961538	0	0	0	0	0	-	0	-	-	-	0	-	0	0	-	0	-	-	-	0	0	-	0	-	0	0	0	0	-
100369613|F|0--23:G>T	TGCAGACAAGTGGGGGAAAAATGGAAAGGGTGATGAATGGCATGAGACATGGTGGGAACATTATAATGA	TGCAGACAAGTGGGGGAAAAATGGAAAGGGTGATGAATGGCATGAGACATGGTGGGAACATTATAATGA	NMUH01003172.1 Colocasia esculenta cultivar Niue isolate Niue_2 TARO_scaffold_003172, whole genome shotgun sequence	154036	1	1.86E-28		23	0.738007	0.875	0.2	0.8	0.125	0.075	0.21875	0.32	0.269375	5.46154	3.43182	0.956522	1	1	1	1	1	1	-	-	1	-	1	-	1	-	1	1	-	-	-	-	1	1	1	1	1	1	1	-	-
100369613|F|0-23:G>T-23:G>T	TGCAGACAAGTGGGGGAAAAATGTGAAGGGTGATGAATGGCATGAGACATGGTGGGAACATTATAATGA	TGCAGACAAGTGGGGGAAAAATGTGAAGGGTGATGAATGGCATGAGACATGGTGGGAACATTATAATGA	NMUH01003172.1 Colocasia esculenta cultivar Niue isolate Niue_2 TARO_scaffold_003172, whole genome shotgun sequence	154036	1	1.86E-28	23:G>T	23	0.738007	0.875	0.2	0.8	0.125	0.075	0.21875	0.32	0.269375	5.46154	3.43182	0.956522	0	0	0	0	0	0	-	-	0	-	0	-	0	-	0	0	-	-	-	-	0	0	0	0	0	0	0	-	-
100369618|F|0--23:G>A	TGCAGACAATCAACAGCCAAAGGGAGTGAAGTTAGATAAGTCAGTGACTGGCCCAAGCAATCCAATCAA	TGCAGACAATCAACAGCCAAAGGGAGTGAAGTTAGATAAGTCAGTGACTGGCCCAAGCAATCCAATCAA	NMUH01010102.1 Colocasia esculenta cultivar Niue isolate Niue_2 TARO_scaffold_010106, whole genome shotgun sequence	18712	1	8.64E-27		23	0.638376	0.427746	0.710983	0.289017	0.572254	0.138728	0.489559	0.410973	0.450266	7.66667	6.20301	0.916667	-	1	1	1	1	-	1	1	0	1	-	-	-	-	-	1	-	-	-	1	1	0	-	1	1	1	1	-	1
100369618|F|0-23:G>A-23:G>A	TGCAGACAATCAACAGCCAAAGGAAGTGAAGTTAGATAAGTCAGTGACTGGCCCAAGCAATCCAATCAA	TGCAGACAATCAACAGCCAAAGGAAGTGAAGTTAGATAAGTCAGTGACTGGCCCAAGCAATCCAATCAA	NMUH01010102.1 Colocasia esculenta cultivar Niue isolate Niue_2 TARO_scaffold_010106, whole genome shotgun sequence	18712	1	8.64E-27	23:G>A	23	0.638376	0.427746	0.710983	0.289017	0.572254	0.138728	0.489559	0.410973	0.450266	7.66667	6.20301	0.916667	-	0	0	1	1	-	0	0	1	1	-	-	-	-	-	0	-	-	-	0	0	1	-	0	0	0	1	-	0
100369626|F|0--39:G>A	TGCAGACAATTACTAAATAAATCAGTTATATATTTGCCCGTAAAAGCATTCTTTTGTATTCATTTTCTT	TGCAGACAATTACTAAATAAATCAGTTATATATTTGCCCGTAAAAGCATTCTTTTGTATTCATTTTCTT	NMUH01000337.1 Colocasia esculenta cultivar Niue isolate Niue_2 TARO_scaffold_000337, whole genome shotgun sequence	147760	1	8.64E-27		39	0.771218	0.033493	0.976077	0.023923	0.966507	0.009569	0.064742	0.046702	0.055722	18.85714	18.01762	1	0	0	0	0	0	0	0	0	0	0	0	0	-	0	0	0	-	-	-	0	0	0	0	0	0	-	0	0	-
100369626|F|0-39:G>A-39:G>A	TGCAGACAATTACTAAATAAATCAGTTATATATTTGCCCATAAAAGCATTCTTTTGTATTCATTTTCTT	TGCAGACAATTACTAAATAAATCAGTTATATATTTGCCCATAAAAGCATTCTTTTGTATTCATTTTCTT	NMUH01000337.1 Colocasia esculenta cultivar Niue isolate Niue_2 TARO_scaffold_000337, whole genome shotgun sequence	147760	1	8.64E-27	39:G>A	39	0.771218	0.033493	0.976077	0.023923	0.966507	0.009569	0.064742	0.046702	0.055722	18.85714	18.01762	1	1	1	1	1	1	1	1	1	1	1	1	1	-	1	1	1	-	-	-	1	1	1	1	1	1	-	1	1	-
100369629|F|0--34:T>A	TGCAGACAATTGAGAATGTGCTTAGTAAAGGCAGTAACTACATCAATTCTAATATGTACAGAGAGGCAG	TGCAGACAATTGAGAATGTGCTTAGTAAAGGCAGTAACTACATCAATTCTAATATGTACAGAGAGGCAG	NMUH01002587.1 Colocasia esculenta cultivar Niue isolate Niue_2 TARO_scaffold_002587, whole genome shotgun sequence	114977	1	1.86E-28		34	0.915129	1	0.004032	0.995968	0	0.004032	0	0.008032	0.004016	12.50883	5	1	1	1	1	1	1	1	1	1	1	1	1	-	1	-	1	1	-	1	1	1	1	1	1	1	1	1	1	1	-
100369629|F|0-34:T>A-34:T>A	TGCAGACAATTGAGAATGTGCTTAGTAAAGGCAGAAACTACATCAATTCTAATATGTACAGAGAGGCAG	TGCAGACAATTGAGAATGTGCTTAGTAAAGGCAGAAACTACATCAATTCTAATATGTACAGAGAGGCAG	NMUH01002587.1 Colocasia esculenta cultivar Niue isolate Niue_2 TARO_scaffold_002587, whole genome shotgun sequence	114977	1	1.86E-28	34:T>A	34	0.915129	1	0.004032	0.995968	0	0.004032	0	0.008032	0.004016	12.50883	5	1	0	0	0	0	0	0	0	0	0	0	0	-	0	-	0	0	-	0	0	0	0	0	0	0	0	0	0	0	-
100369630|F|0--45:C>A	TGCAGACAATTTGGTAGAGAAATAGGGATGTGAAGCAATTCACTACCTGCCAAAACTCTAGAAAAGCAC	TGCAGACAATTTGGTAGAGAAATAGGGATGTGAAGCAATTCACTACCTGCCAAAACTCTAGAAAAGCAC	NMUH01000643.1 Colocasia esculenta cultivar Niue isolate Niue_2 TARO_scaffold_000643, whole genome shotgun sequence	441758	1	1.86E-28		45	0.859779	0.961373	0.197425	0.802575	0.038627	0.158798	0.074269	0.316897	0.195583	16.6378	12.33962	0.953125	1	1	1	1	1	1	1	1	1	1	1	-	1	-	-	1	-	1	1	1	1	1	1	1	1	1	1	-	1
100369630|F|0-45:C>A-45:C>A	TGCAGACAATTTGGTAGAGAAATAGGGATGTGAAGCAATTCACTAACTGCCAAAACTCTAGAAAAGCAC	TGCAGACAATTTGGTAGAGAAATAGGGATGTGAAGCAATTCACTAACTGCCAAAACTCTAGAAAAGCAC	NMUH01000643.1 Colocasia esculenta cultivar Niue isolate Niue_2 TARO_scaffold_000643, whole genome shotgun sequence	441758	1	1.86E-28	45:C>A	45	0.859779	0.961373	0.197425	0.802575	0.038627	0.158798	0.074269	0.316897	0.195583	16.6378	12.33962	0.953125	0	0	0	0	0	0	0	0	0	0	0	-	0	-	-	0	-	0	0	0	0	0	0	0	0	0	0	-	0
100369638|F|0--14:A>G	TGCAGACACACCCCATTAGCAAAGGCTTTGCAAAAGCCATAACCTACCCAGTGGCAGAAGGGCAGTACT	TGCAGACACACCCCATTAGCAAAGGCTTTGCAAAAGCCATAACCTACCCAGTGGCAGAAGGGCAGTACT	NMUH01000826.1 Colocasia esculenta cultivar Niue isolate Niue_2 TARO_scaffold_000826, whole genome shotgun sequence	274984	1	1.86E-28		14	0.734317	1	0.01005	0.98995	0	0.01005	0	0.019898	0.009949	5.71622	3	1	1	1	1	1	1	-	1	1	1	1	-	-	1	1	1	1	1	1	-	1	1	-	-	1	1	-	1	-	-
100369638|F|0-14:A>G-14:A>G	TGCAGACACACCCCGTTAGCAAAGGCTTTGCAAAAGCCATAACCTACCCAGTGGCAGAAGGGCAGTACT	TGCAGACACACCCCGTTAGCAAAGGCTTTGCAAAAGCCATAACCTACCCAGTGGCAGAAGGGCAGTACT	NMUH01000826.1 Colocasia esculenta cultivar Niue isolate Niue_2 TARO_scaffold_000826, whole genome shotgun sequence	274984	1	1.86E-28	14:A>G	14	0.734317	1	0.01005	0.98995	0	0.01005	0	0.019898	0.009949	5.71622	3	1	0	1	0	0	0	-	0	1	0	0	-	-	0	0	0	0	0	0	-	0	0	-	-	0	0	-	0	-	-
100369642|F|0--38:T>A	TGCAGACACAGGGAGGAAAGAAGAAATCATACCAAAAATTTTCATTACATGGAGGGAATGGATTCTGTT	TGCAGACACAGGGAGGAAAGAAGAAATCATACCAAAAATTTTCATTACATGGAGGGAATGGATTCTGTT	NMUH01002746.1 Colocasia esculenta cultivar Niue isolate Niue_2 TARO_scaffold_002746, whole genome shotgun sequence	89013	1	1.86E-28		38	0.483395	0.984733	0.015267	0.984733	0.015267	0	0.030068	0.030068	0.030068	15.73427	12.5	1	-	-	-	-	-	-	1	-	-	1	-	-	-	-	-	1	-	-	-	-	-	-	-	-	-	1	-	-	-
100369642|F|0-38:T>A-38:T>A	TGCAGACACAGGGAGGAAAGAAGAAATCATACCAAAAAATTTCATTACATGGAGGGAATGGATTCTGTT	TGCAGACACAGGGAGGAAAGAAGAAATCATACCAAAAAATTTCATTACATGGAGGGAATGGATTCTGTT	NMUH01002746.1 Colocasia esculenta cultivar Niue isolate Niue_2 TARO_scaffold_002746, whole genome shotgun sequence	89013	1	1.86E-28	38:T>A	38	0.483395	0.984733	0.015267	0.984733	0.015267	0	0.030068	0.030068	0.030068	15.73427	12.5	1	-	-	-	-	-	-	0	-	-	0	-	-	-	-	-	0	-	-	-	-	-	-	-	-	-	0	-	-	-
100369644|F|0--35:A>G	TGCAGACACAGTGGGTGAGTCCAGTCCCAGACAGGATAGAGATCCCTGCCCCTGTCCCCCCTCACACAC	TGCAGACACAGTGGGTGAGTCCAGTCCCAGACAGGATAGAGATCCCTGCCCCTGTCCCCCCTCACACAC	NMUH01004378.1 Colocasia esculenta cultivar Niue isolate Niue_2 TARO_scaffold_004378, whole genome shotgun sequence	49044	1	1.86E-28		35	0.667897	1	0.005525	0.994475	0	0.005525	0	0.010989	0.005494	5.08205	3	1	1	-	1	1	1	1	-	-	1	1	1	-	1	1	1	1	-	1	-	1	1	1	1	-	1	1	1	-	-
100369644|F|0-35:A>G-35:A>G	TGCAGACACAGTGGGTGAGTCCAGTCCCAGACAGGGTAGAGATCCCTGCCCCTGTCCCCCCTCACACAC	TGCAGACACAGTGGGTGAGTCCAGTCCCAGACAGGGTAGAGATCCCTGCCCCTGTCCCCCCTCACACAC	NMUH01004378.1 Colocasia esculenta cultivar Niue isolate Niue_2 TARO_scaffold_004378, whole genome shotgun sequence	49044	1	1.86E-28	35:A>G	35	0.667897	1	0.005525	0.994475	0	0.005525	0	0.010989	0.005494	5.08205	3	1	0	-	0	0	0	0	-	-	0	0	0	-	0	0	0	0	-	0	-	0	0	0	0	-	0	0	0	-	-
18892277|F|0--12:T>G	TGCAGACACTCCTACAAGTGCACCAGAGGATGCTCACATTGATGGTTCTCATACTCCTAATGCAACTCC	TGCAGACACTCCTACAAGTGCACCAGAGGATGCTCACATTGATGGTTCTCATACTCCTAATGCAACTCC	NMUH01000225.1 Colocasia esculenta cultivar Niue isolate Niue_2 TARO_scaffold_000225, whole genome shotgun sequence	633905	1	1.86E-28		12	0.756458	0.926829	0.2	0.8	0.073171	0.126829	0.135634	0.32	0.227817	16.57143	8.86047	0.954545	1	-	1	1	1	1	1	1	1	-	1	-	-	-	1	1	-	1	-	1	1	1	1	1	1	1	1	-	-
18892277|F|0-12:T>G-12:T>G	TGCAGACACTCCGACAAGTGCACCAGAGGATGCTCACATTGATGGTTCTCATACTCCTAATGCAACTCC	TGCAGACACTCCGACAAGTGCACCAGAGGATGCTCACATTGATGGTTCTCATACTCCTAATGCAACTCC	NMUH01000225.1 Colocasia esculenta cultivar Niue isolate Niue_2 TARO_scaffold_000225, whole genome shotgun sequence	633905	1	1.86E-28	12:T>G	12	0.756458	0.926829	0.2	0.8	0.073171	0.126829	0.135634	0.32	0.227817	16.57143	8.86047	0.954545	0	-	0	0	0	0	0	0	0	-	0	-	-	-	0	0	-	0	-	0	0	0	0	0	0	0	0	-	-
100369669|F|0--65:A>G	TGCAGACACTGGAAATGCTAGAGAAGAAGGAGGGAGTTCTCCTGAAAAAGGTGACTGCTGAGGTTACAG	TGCAGACACTGGAAATGCTAGAGAAGAAGGAGGGAGTTCTCCTGAAAAAGGTGACTGCTGAGGTTACAG	NMUH01001571.1 Colocasia esculenta cultivar Niue isolate Niue_2 TARO_scaffold_001571, whole genome shotgun sequence	251019	1	3.11E-26		65	0.701107	0.005263	1	0	0.994737	0.005263	0.010471	0	0.005235	17	4.64762	1	0	0	0	0	0	0	0	-	0	0	0	-	-	-	0	0	-	-	0	0	0	-	-	-	0	-	0	-	0
100369669|F|0-65:A>G-65:A>G	TGCAGACACTGGAAATGCTAGAGAAGAAGGAGGGAGTTCTCCTGAAAAAGGTGACTGCTGAGGTTGAAA	TGCAGACACTGGAAATGCTAGAGAAGAAGGAGGGAGTTCTCCTGAAAAAGGTGACTGCTGAGGTTGAAA	NMUH01001571.1 Colocasia esculenta cultivar Niue isolate Niue_2 TARO_scaffold_001571, whole genome shotgun sequence	251019	1	3.11E-26	65:A>G	65	0.701107	0.005263	1	0	0.994737	0.005263	0.010471	0	0.005235	17	4.64762	1	1	1	1	1	1	1	1	-	1	1	1	-	-	-	1	1	-	-	1	1	1	-	-	-	1	-	1	-	1
100369679|F|0--51:G>A	TGCAGACAGAGGGAATGAAGAGGCACCCTCTTGGCTTGCTTCCCATGCACAGAGATTGATCTAACGTGA	TGCAGACAGAGGGAATGAAGAGGCACCCTCTTGGCTTGCTTCCCATGCACAGAGATTGATCTAACGTGA	NMUH01006614.1 Colocasia esculenta cultivar Niue isolate Niue_2 TARO_scaffold_006614, whole genome shotgun sequence	2337	1	1.86E-28		51	0.900369	0.946721	0.233607	0.766393	0.053279	0.180328	0.10088	0.358069	0.229475	17.33585	13.2459	0.985294	1	1	1	1	1	1	1	1	1	1	1	1	1	1	1	1	1	-	-	1	1	1	1	1	1	1	1	-	1
100369679|F|0-51:G>A-51:G>A	TGCAGACAGAGGGAATGAAGAGGCACCCTCTTGGCTTGCTTCCCATGCACAAAGATTGATCTAACGTGA	TGCAGACAGAGGGAATGAAGAGGCACCCTCTTGGCTTGCTTCCCATGCACAAAGATTGATCTAACGTGA	NMUH01006614.1 Colocasia esculenta cultivar Niue isolate Niue_2 TARO_scaffold_006614, whole genome shotgun sequence	2337	1	1.86E-28	51:G>A	51	0.900369	0.946721	0.233607	0.766393	0.053279	0.180328	0.10088	0.358069	0.229475	17.33585	13.2459	0.985294	0	0	0	0	0	0	0	0	0	0	0	0	0	0	0	0	0	-	-	0	0	0	0	0	0	0	0	-	0
100369700|F|0--20:C>T	TGCAGACAGGAAGCTTTTGCCAATATATCAATTGAAAAGTCGCAAATACTTAGGTCCTACAGCTATGGA	TGCAGACAGGAAGCTTTTGCCAATATATCAATTGAAAAGTCGCAAATACTTAGGTCCTACAGCTATGGA	NMUH01000862.1 Colocasia esculenta cultivar Niue isolate Niue_2 TARO_scaffold_000862, whole genome shotgun sequence	133436	1	1.86E-28		20	0.760148	1	0.004854	0.995146	0	0.004854	0	0.009662	0.004831	3.7382	3	1	1	-	1	1	1	1	1	1	1	-	-	-	1	-	-	1	-	1	1	1	1	-	1	1	1	1	1	-	-
100369700|F|0-20:C>T-20:C>T	TGCAGACAGGAAGCTTTTGCTAATATATCAATTGAAAAGTCGCAAATACTTAGGTCCTACAGCTATGGA	TGCAGACAGGAAGCTTTTGCTAATATATCAATTGAAAAGTCGCAAATACTTAGGTCCTACAGCTATGGA	NMUH01000862.1 Colocasia esculenta cultivar Niue isolate Niue_2 TARO_scaffold_000862, whole genome shotgun sequence	133436	1	1.86E-28	20:C>T	20	0.760148	1	0.004854	0.995146	0	0.004854	0	0.009662	0.004831	3.7382	3	1	0	-	0	0	0	0	0	0	0	-	-	-	0	-	-	0	-	0	0	0	0	-	0	0	0	0	0	-	-
100369706|F|0--14:T>A	TGCAGACAGGGTAATCAATGGATTCAGAAAGAGGGGAAAAGTGAGGCAGAAACGACATAAACTTGGTGA	TGCAGACAGGGTAATCAATGGATTCAGAAAGAGGGGAAAAGTGAGGCAGAAACGACATAAACTTGGTGA	NMUH01004825.1 Colocasia esculenta cultivar Niue isolate Niue_2 TARO_scaffold_004825, whole genome shotgun sequence	5245	1	1.86E-28		14	0.885609	0.9625	0.083333	0.916667	0.0375	0.045833	0.072187	0.152778	0.112483	6.36604	4.81818	0.985294	1	1	1	1	1	-	1	1	-	1	1	-	1	-	1	1	1	1	-	1	1	1	1	1	1	1	1	-	-
100369706|F|0-14:T>A-14:T>A	TGCAGACAGGGTAAACAATGGATTCAGAAAGAGGGGAAAAGTGAGGCAGAAACGACATAAACTTGGTGA	TGCAGACAGGGTAAACAATGGATTCAGAAAGAGGGGAAAAGTGAGGCAGAAACGACATAAACTTGGTGA	NMUH01004825.1 Colocasia esculenta cultivar Niue isolate Niue_2 TARO_scaffold_004825, whole genome shotgun sequence	5245	1	1.86E-28	14:T>A	14	0.885609	0.9625	0.083333	0.916667	0.0375	0.045833	0.072187	0.152778	0.112483	6.36604	4.81818	0.985294	0	0	0	0	0	-	0	0	-	0	0	-	0	-	0	0	0	0	-	0	0	0	0	0	0	0	0	-	-
100369708|F|0--17:A>T	TGCAGACAGGTTAAACCATATTCCTTATTATTTGACTTTGATATCTCTGAATAAATGGAACCCAGATAA	TGCAGACAGGTTAAACCATATTCCTTATTATTTGACTTTGATATCTCTGAATAAATGGAACCCAGATAA	NMUH01006220.1 Colocasia esculenta cultivar Niue isolate Niue_2 TARO_scaffold_006220, whole genome shotgun sequence	5108	1	8.64E-27		17	0.523985	0.387324	0.704225	0.295775	0.612676	0.091549	0.474608	0.416584	0.445596	11.84211	7	0.9	1	1	-	-	1	1	-	1	-	-	-	-	1	-	1	1	-	1	-	1	-	-	1	-	1	1	1	-	-
100369708|F|0-17:A>T-17:A>T	TGCAGACAGGTTAAACCTTATTCCTTATTATTTGACTTTGATATCTCTGAATAAATGGAACCCAGATAA	TGCAGACAGGTTAAACCTTATTCCTTATTATTTGACTTTGATATCTCTGAATAAATGGAACCCAGATAA	NMUH01006220.1 Colocasia esculenta cultivar Niue isolate Niue_2 TARO_scaffold_006220, whole genome shotgun sequence	5108	1	8.64E-27	17:A>T	17	0.523985	0.387324	0.704225	0.295775	0.612676	0.091549	0.474608	0.416584	0.445596	11.84211	7	0.9	0	0	-	-	0	0	-	0	-	-	-	-	1	-	0	1	-	0	-	0	-	-	1	-	0	1	0	-	-
100369712|F|0--18:T>G	TGCAGACAGTAGTGCTGCTATCTCCAAACGAATGGAGACGCAGGACCAGTCCACACTCTCAGGAACCCT	TGCAGACAGTAGTGCTGCTATCTCCAAACGAATGGAGACGCAGGACCAGTCCACACTCTCAGGAACCCT	NMUH01009238.1 Colocasia esculenta cultivar Niue isolate Niue_2 TARO_scaffold_009239, whole genome shotgun sequence	38352	1	8.64E-27		18	0.527675	0.048951	0.958042	0.041958	0.951049	0.006993	0.09311	0.080395	0.086752	14.42857	9.27027	1	0	0	0	0	-	-	-	0	0	-	0	-	-	-	0	0	0	-	-	0	-	0	0	-	0	-	0	-	-
100369712|F|0-18:T>G-18:T>G	TGCAGACAGTAGTGCTGCGATCTCCAAACGAATGGAGACGCAGGACCAGTCCACACTCTCAGGAACCCT	TGCAGACAGTAGTGCTGCGATCTCCAAACGAATGGAGACGCAGGACCAGTCCACACTCTCAGGAACCCT	NMUH01009238.1 Colocasia esculenta cultivar Niue isolate Niue_2 TARO_scaffold_009239, whole genome shotgun sequence	38352	1	8.64E-27	18:T>G	18	0.527675	0.048951	0.958042	0.041958	0.951049	0.006993	0.09311	0.080395	0.086752	14.42857	9.27027	1	1	1	1	1	-	-	-	1	1	-	1	-	-	-	1	1	1	-	-	1	-	1	1	-	1	-	1	-	-
100369717|F|0--52:A>G	TGCAGACAGTGCTTCCGCAGCAATGCCAAGGAAATTGGCTTTATCAAGGTAAATAAATATGCATCACGG	TGCAGACAGTGCTTCCGCAGCAATGCCAAGGAAATTGGCTTTATCAAGGTAAATAAATATGCATCACGG	NMUH01010024.1 Colocasia esculenta cultivar Niue isolate Niue_2 TARO_scaffold_010028, whole genome shotgun sequence	3901	1	1.86E-28		52	0.612546	0.036145	0.981928	0.018072	0.963855	0.018072	0.069676	0.035491	0.052584	3.5	3	1	0	-	-	0	0	0	-	0	-	-	0	0	0	-	0	0	-	0	-	0	0	0	0	-	0	0	0	-	-
100369717|F|0-52:A>G-52:A>G	TGCAGACAGTGCTTCCGCAGCAATGCCAAGGAAATTGGCTTTATCAAGGTAAGTAAATATGCATCACGG	TGCAGACAGTGCTTCCGCAGCAATGCCAAGGAAATTGGCTTTATCAAGGTAAGTAAATATGCATCACGG	NMUH01010024.1 Colocasia esculenta cultivar Niue isolate Niue_2 TARO_scaffold_010028, whole genome shotgun sequence	3901	1	1.86E-28	52:A>G	52	0.612546	0.036145	0.981928	0.018072	0.963855	0.018072	0.069676	0.035491	0.052584	3.5	3	1	1	-	-	1	1	1	-	1	-	-	1	1	1	-	1	1	-	1	-	1	1	1	1	-	1	1	1	-	-
18892297|F|0--25:C>T	TGCAGACAGTGTCCATCCCTACACCCTCCCCGTATTTGATGTTTTATTTTCCTCAACTTGTCCTGTATA	TGCAGACAGTGTCCATCCCTACACCCTCCCCGTATTTGATGTTTTATTTTCCTCAACTTGTCCTGTATA	NMUH01000101.1 Colocasia esculenta cultivar Niue isolate Niue_2 TARO_scaffold_000101, whole genome shotgun sequence	609513	1	8.64E-27		25	0.531365	0.236111	0.861111	0.138889	0.763889	0.097222	0.360725	0.239198	0.299961	10.86111	3.98496	0.95	-	0	-	0	0	-	-	0	0	-	-	-	-	-	0	0	0	-	-	-	-	-	0	0	-	0	0	-	-
18892297|F|0-25:C>T-25:C>T	TGCAGACAGTGTCCATCCCTACACCTTCCCCGTATTTGATGTTTTATTTTCCTCAACTTGTCCTGTATA	TGCAGACAGTGTCCATCCCTACACCTTCCCCGTATTTGATGTTTTATTTTCCTCAACTTGTCCTGTATA	NMUH01000101.1 Colocasia esculenta cultivar Niue isolate Niue_2 TARO_scaffold_000101, whole genome shotgun sequence	609513	1	8.64E-27	25:C>T	25	0.531365	0.236111	0.861111	0.138889	0.763889	0.097222	0.360725	0.239198	0.299961	10.86111	3.98496	0.95	-	1	-	1	1	-	-	1	1	-	-	-	-	-	1	1	1	-	-	-	-	-	1	1	-	1	1	-	-
100369727|F|0--68:A>G	TGCAGACATACCATTTAGCCCAGATTGAGACAAAACAAATAAAGTGACTCCTGCACACACAAAAAGTTA	TGCAGACATACCATTTAGCCCAGATTGAGACAAAACAAATAAAGTGACTCCTGCACACACAAAAAGTTA	NMUH01000453.1 Colocasia esculenta cultivar Niue isolate Niue_2 TARO_scaffold_000453, whole genome shotgun sequence	265979	1	6.68E-28		68	0.837638	0.004405	0.995595	0.004405	0.995595	0	0.008772	0.008772	0.008772	68	19.11673	1	0	0	0	0	0	0	0	0	-	-	0	0	-	-	0	0	1	-	-	0	0	0	-	0	0	0	0	0	-
100369727|F|0-68:A>G-68:A>G	TGCAGACATACCATTTAGCCCAGATTGAGACAAAACAAATAAAGTGACTCCTGCACACACAAAAAGTTG	TGCAGACATACCATTTAGCCCAGATTGAGACAAAACAAATAAAGTGACTCCTGCACACACAAAAAGTTG	NMUH01000453.1 Colocasia esculenta cultivar Niue isolate Niue_2 TARO_scaffold_000453, whole genome shotgun sequence	265979	1	6.68E-28	68:A>G	68	0.837638	0.004405	0.995595	0.004405	0.995595	0	0.008772	0.008772	0.008772	68	19.11673	1	1	1	1	1	1	1	1	1	-	-	1	1	-	-	1	1	0	-	-	1	1	1	-	1	1	1	1	1	-
100369736|F|0--64:T>C	TGCAGACATATGTGGTGATTCTGCTTTCAGCTTCTGTCCTTTGATCAGAACAGCCGAGAGTAGATCCAC	TGCAGACATATGTGGTGATTCTGCTTTCAGCTTCTGTCCTTTGATCAGAACAGCCGAGAGTAGATCCAC	NMUH01007074.1 Colocasia esculenta cultivar Niue isolate Niue_2 TARO_scaffold_007074, whole genome shotgun sequence	31500	1	1.86E-28		64	0.642066	0.074713	0.95977	0.04023	0.925287	0.034483	0.138261	0.077223	0.107742	8.53846	6.37158	1	0	0	0	-	0	0	-	-	1	-	0	-	0	-	0	0	-	-	-	0	0	0	-	0	0	0	0	-	-
100369736|F|0-64:T>C-64:T>C	TGCAGACATATGTGGTGATTCTGCTTTCAGCTTCTGTCCTTTGATCAGAACAGCCGAGAGTAGACCCAC	TGCAGACATATGTGGTGATTCTGCTTTCAGCTTCTGTCCTTTGATCAGAACAGCCGAGAGTAGACCCAC	NMUH01007074.1 Colocasia esculenta cultivar Niue isolate Niue_2 TARO_scaffold_007074, whole genome shotgun sequence	31500	1	1.86E-28	64:T>C	64	0.642066	0.074713	0.95977	0.04023	0.925287	0.034483	0.138261	0.077223	0.107742	8.53846	6.37158	1	1	1	1	-	1	1	-	-	0	-	1	-	1	-	1	1	-	-	-	1	1	1	-	1	1	1	1	-	-
100369740|F|0--17:G>A	TGCAGACATCAGCTGCTGGAGATTGCAGATGAATACATGATTACATTGCCCGACTCAAGTGGGCTTACT	TGCAGACATCAGCTGCTGGAGATTGCAGATGAATACATGATTACATTGCCCGACTCAAGTGGGCTTACT	NMUH01000221.1 Colocasia esculenta cultivar Niue isolate Niue_2 TARO_scaffold_000221, whole genome shotgun sequence	587711	1	1.86E-28		17	0.697417	0.714286	0.417989	0.582011	0.285714	0.132275	0.408163	0.486549	0.447356	3.28966	3.23333	0.947368	0	1	-	0	0	0	-	-	1	1	0	-	-	-	0	1	0	0	-	1	-	1	-	1	1	-	1	-	-
100369740|F|0-17:G>A-17:G>A	TGCAGACATCAGCTGCTAGAGATTGCAGATGAATACATGATTACATTGCCCGACTCAAGTGGGCTTACT	TGCAGACATCAGCTGCTAGAGATTGCAGATGAATACATGATTACATTGCCCGACTCAAGTGGGCTTACT	NMUH01000221.1 Colocasia esculenta cultivar Niue isolate Niue_2 TARO_scaffold_000221, whole genome shotgun sequence	587711	1	1.86E-28	17:G>A	17	0.697417	0.714286	0.417989	0.582011	0.285714	0.132275	0.408163	0.486549	0.447356	3.28966	3.23333	0.947368	1	0	-	1	1	1	-	-	0	0	1	-	-	-	1	1	1	1	-	1	-	0	-	1	1	-	1	-	-
100369761|F|0--64:T>G	TGCAGACATGATTCAAAAAACTTGAGAAACCTGATGGTCCTGATCAGGATTTCGCCTGGGTGTTTACAG	TGCAGACATGATTCAAAAAACTTGAGAAACCTGATGGTCCTGATCAGGATTTCGCCTGGGTGTTTACAG	NMUH01000894.1 Colocasia esculenta cultivar Niue isolate Niue_2 TARO_scaffold_000894, whole genome shotgun sequence	105450	1	1.12E-25		64	0.701107	0.005263	1	0	0.994737	0.005263	0.010471	0	0.005235	7	5.00962	1	0	0	0	0	0	0	-	0	-	0	-	-	0	-	-	0	-	0	-	-	0	0	-	0	-	0	0	0	-
100369761|F|0-64:T>G-64:T>G	TGCAGACATGATTCAAAAAACTTGAGAAACCTGATGGTCCTGATCAGGATTTCGCCTGGGTGTTGAGAT	TGCAGACATGATTCAAAAAACTTGAGAAACCTGATGGTCCTGATCAGGATTTCGCCTGGGTGTTGAGAT	NMUH01000894.1 Colocasia esculenta cultivar Niue isolate Niue_2 TARO_scaffold_000894, whole genome shotgun sequence	105450	1	1.12E-25	64:T>G	64	0.701107	0.005263	1	0	0.994737	0.005263	0.010471	0	0.005235	7	5.00962	1	1	1	1	1	1	1	-	1	-	1	-	-	1	-	-	1	-	1	-	-	1	1	-	1	-	1	1	1	-
100369764|F|0--45:C>T	TGCAGACATGCAGGTATATTGTGTTTGATCACATAATTTTGGTGACTTCATGTCATGAGTGCAGGTACC	TGCAGACATGCAGGTATATTGTGTTTGATCACATAATTTTGGTGACTTCATGTCATGAGTGCAGGTACC	NMUH01004134.1 Colocasia esculenta cultivar Niue isolate Niue_2 TARO_scaffold_004134, whole genome shotgun sequence	12486	1	1.86E-28		45	0.608856	0.987879	0.024242	0.975758	0.012121	0.012121	0.023949	0.047309	0.035629	9.41111	4.75	1	1	1	1	-	1	1	1	1	1	-	-	-	1	-	1	1	-	1	1	-	1	1	1	1	1	1	1	-	-
100369764|F|0-45:C>T-45:C>T	TGCAGACATGCAGGTATATTGTGTTTGATCACATAATTTTGGTGATTTCATGTCATGAGTGCAGGTACC	TGCAGACATGCAGGTATATTGTGTTTGATCACATAATTTTGGTGATTTCATGTCATGAGTGCAGGTACC	NMUH01004134.1 Colocasia esculenta cultivar Niue isolate Niue_2 TARO_scaffold_004134, whole genome shotgun sequence	12486	1	1.86E-28	45:C>T	45	0.608856	0.987879	0.024242	0.975758	0.012121	0.012121	0.023949	0.047309	0.035629	9.41111	4.75	1	0	0	0	-	0	0	0	0	0	-	-	-	0	-	0	0	-	0	0	-	0	0	0	0	0	0	0	-	-
100369765|F|0--20:G>A	TGCAGACATGCCTTGGGAATGCGGAGCCATGGTACCAACAAAGGCTAGTTGAACAATGCAAGAGTAATG	TGCAGACATGCCTTGGGAATGCGGAGCCATGGTACCAACAAAGGCTAGTTGAACAATGCAAGAGTAATG	NMUH01006245.1 Colocasia esculenta cultivar Niue isolate Niue_2 TARO_scaffold_006245, whole genome shotgun sequence	27143	1	8.64E-27		20	0.738007	0.06	0.985	0.015	0.94	0.045	0.1128	0.02955	0.071175	15	12.66359	1	0	-	0	-	0	0	0	0	-	0	0	-	0	-	0	0	0	0	-	0	0	0	0	0	0	0	0	-	-
100369765|F|0-20:G>A-20:G>A	TGCAGACATGCCTTGGGAATACGGAGCCATGGTACCAACAAAGGCTAGTTGAACAATGCAAGAGTAATG	TGCAGACATGCCTTGGGAATACGGAGCCATGGTACCAACAAAGGCTAGTTGAACAATGCAAGAGTAATG	NMUH01006245.1 Colocasia esculenta cultivar Niue isolate Niue_2 TARO_scaffold_006245, whole genome shotgun sequence	27143	1	8.64E-27	20:G>A	20	0.738007	0.06	0.985	0.015	0.94	0.045	0.1128	0.02955	0.071175	15	12.66359	1	1	-	1	-	1	1	1	1	-	1	1	-	1	-	1	1	1	1	-	1	1	1	1	1	1	1	1	-	-
100369782|F|0--15:T>A	TGCAGACATTTACAATTTTAAGGTATAAACATGCCAATAATAGATGAACTTCACATATATCAAGTTCCC	TGCAGACATTTACAATTTTAAGGTATAAACATGCCAATAATAGATGAACTTCACATATATCAAGTTCCC	NMUH01002612.1 Colocasia esculenta cultivar Niue isolate Niue_2 TARO_scaffold_002612, whole genome shotgun sequence	104028	1	1.86E-28		15	0.690037	0.983957	0.016043	0.983957	0.016043	0	0.031571	0.031571	0.031571	9.85784	8	1	1	1	1	-	1	1	-	-	-	1	1	-	-	-	1	1	1	-	-	1	1	1	1	1	1	1	1	-	-
100369782|F|0-15:T>A-15:T>A	TGCAGACATTTACAAATTTAAGGTATAAACATGCCAATAATAGATGAACTTCACATATATCAAGTTCCC	TGCAGACATTTACAAATTTAAGGTATAAACATGCCAATAATAGATGAACTTCACATATATCAAGTTCCC	NMUH01002612.1 Colocasia esculenta cultivar Niue isolate Niue_2 TARO_scaffold_002612, whole genome shotgun sequence	104028	1	1.86E-28	15:T>A	15	0.690037	0.983957	0.016043	0.983957	0.016043	0	0.031571	0.031571	0.031571	9.85784	8	1	0	0	0	-	0	0	-	-	-	0	0	-	-	-	0	0	0	-	-	0	0	0	0	0	0	0	0	-	-
100369786|F|0--56:A>G	TGCAGACCAAACAACTGCAAAGGACTTCCAGAAAAATGGAATTATAATATTTAGTAACGGAATGAGAAG	TGCAGACCAAACAACTGCAAAGGACTTCCAGAAAAATGGAATTATAATATTTAGTAACGGAATGAGAAG	NMUH01000026.1 Colocasia esculenta cultivar Niue isolate Niue_2 TARO_scaffold_000026, whole genome shotgun sequence	563520	1	8.64E-27		56	0.752768	0.034314	0.965686	0.034314	0.965686	0	0.066273	0.066273	0.066273	5.28571	3.15385	1	-	0	0	0	0	0	0	0	-	0	0	-	-	0	0	0	0	-	-	0	0	0	0	0	0	-	0	-	0
100369786|F|0-56:A>G-56:A>G	TGCAGACCAAACAACTGCAAAGGACTTCCAGAAAAATGGAATTATAATATTTAGTAGCGGAATGAGAAG	TGCAGACCAAACAACTGCAAAGGACTTCCAGAAAAATGGAATTATAATATTTAGTAGCGGAATGAGAAG	NMUH01000026.1 Colocasia esculenta cultivar Niue isolate Niue_2 TARO_scaffold_000026, whole genome shotgun sequence	563520	1	8.64E-27	56:A>G	56	0.752768	0.034314	0.965686	0.034314	0.965686	0	0.066273	0.066273	0.066273	5.28571	3.15385	1	-	1	1	1	1	1	1	1	-	1	1	-	-	1	1	1	1	-	-	1	1	1	1	1	1	-	1	-	1
100369792|F|0--53:A>G	TGCAGACCAACAGAATTATCATCGAAGTTCGTCAAAAAAAATCCCAAAAAAGAACAAGAACAGCGAAGG	TGCAGACCAACAGAATTATCATCGAAGTTCGTCAAAAAAAATCCCAAAAAAGAACAAGAACAGCGAAGG	NMUH01003892.1 Colocasia esculenta cultivar Niue isolate Niue_2 TARO_scaffold_003892, whole genome shotgun sequence	82872	1	8.64E-27		53	0.586716	0.540881	0.534591	0.465409	0.459119	0.075472	0.496658	0.497607	0.497132	5.78889	5.77895	0.964286	1	-	-	-	-	1	-	1	0	-	1	1	-	-	-	-	-	-	-	1	-	-	1	1	1	-	1	-	-
100369792|F|0-53:A>G-53:A>G	TGCAGACCAACAGAATTATCATCGAAGTTCGTCAAAAAAAATCCCAAAAAAGAGCAAGAACAGCGAAGG	TGCAGACCAACAGAATTATCATCGAAGTTCGTCAAAAAAAATCCCAAAAAAGAGCAAGAACAGCGAAGG	NMUH01003892.1 Colocasia esculenta cultivar Niue isolate Niue_2 TARO_scaffold_003892, whole genome shotgun sequence	82872	1	8.64E-27	53:A>G	53	0.586716	0.540881	0.534591	0.465409	0.459119	0.075472	0.496658	0.497607	0.497132	5.78889	5.77895	0.964286	0	-	-	-	-	0	-	0	1	-	0	0	-	-	-	-	-	-	-	0	-	-	0	0	0	-	0	-	-
100369801|F|0--7:C>G	TGCAGACCAAGGAGGTGGAGAAACGGGAGGGCATCGAGGAGCTGGAGAAGTGGGCGAGGGAGCTGGAGG	TGCAGACCAAGGAGGTGGAGAAACGGGAGGGCATCGAGGAGCTGGAGAAGTGGGCGAGGGAGCTGGAGG	NMUH01005608.1 Colocasia esculenta cultivar Niue isolate Niue_2 TARO_scaffold_005608, whole genome shotgun sequence	56124	3	1.86E-28		7	0.837638	1	0.004405	0.995595	0	0.004405	0	0.008772	0.004386	11.1451	3	1	1	1	1	1	1	1	1	1	1	1	1	-	1	1	1	1	1	1	1	1	1	1	1	1	1	1	1	-	1
100369801|F|0-7:C>G-7:C>G	TGCAGACGAAGGAGGTGGAGAAACGGGAGGGCATCGAGGAGCTGGAGAAGTGGGCGAGGGAGCTGGAGG	TGCAGACGAAGGAGGTGGAGAAACGGGAGGGCATCGAGGAGCTGGAGAAGTGGGCGAGGGAGCTGGAGG	NMUH01005608.1 Colocasia esculenta cultivar Niue isolate Niue_2 TARO_scaffold_005608, whole genome shotgun sequence	56124	3	1.86E-28	7:C>G	7	0.837638	1	0.004405	0.995595	0	0.004405	0	0.008772	0.004386	11.1451	3	1	0	0	0	0	0	0	0	0	0	0	0	-	0	0	0	0	0	0	1	0	0	0	0	0	0	0	0	-	0
100369804|F|0--35:T>G	TGCAGACCAATAATATAAAATATTAAATTTAACATTTATTACGCTGTACTCATCTAATGCTTGTGGTAG	TGCAGACCAATAATATAAAATATTAAATTTAACATTTATTACGCTGTACTCATCTAATGCTTGTGGTAG	NMUH01000225.1 Colocasia esculenta cultivar Niue isolate Niue_2 TARO_scaffold_000225, whole genome shotgun sequence	162800	1	1.86E-28		35	0.656827	0.977528	0.05618	0.94382	0.022472	0.033708	0.043934	0.106047	0.074991	5.61905	3.63636	1	1	-	1	1	1	-	1	-	0	-	-	-	1	-	1	1	1	1	-	1	1	-	1	1	-	1	1	-	-
100369804|F|0-35:T>G-35:T>G	TGCAGACCAATAATATAAAATATTAAATTTAACATGTATTACGCTGTACTCATCTAATGCTTGTGGTAG	TGCAGACCAATAATATAAAATATTAAATTTAACATGTATTACGCTGTACTCATCTAATGCTTGTGGTAG	NMUH01000225.1 Colocasia esculenta cultivar Niue isolate Niue_2 TARO_scaffold_000225, whole genome shotgun sequence	162800	1	1.86E-28	35:T>G	35	0.656827	0.977528	0.05618	0.94382	0.022472	0.033708	0.043934	0.106047	0.074991	5.61905	3.63636	1	0	-	0	0	0	-	0	-	1	-	-	-	0	-	0	0	0	0	-	0	0	-	0	0	-	0	0	-	-
100369810|F|0--17:A>G	TGCAGACCACCTTTGACACCCGCAGGCTGGGTGGGCCGATCAGTTGAACCTTACTAATGGTTGAGATCT	TGCAGACCACCTTTGACACCCGCAGGCTGGGTGGGCCGATCAGTTGAACCTTACTAATGGTTGAGATCT	NMUH01001382.1 Colocasia esculenta cultivar Niue isolate Niue_2 TARO_scaffold_001382, whole genome shotgun sequence	206446	1	1.86E-28		17	0.693727	0.925532	0.154255	0.845745	0.074468	0.079787	0.137845	0.260921	0.199383	7.2398	4.3	1	1	1	1	-	1	-	-	1	-	-	1	-	1	-	1	1	-	1	-	1	1	1	1	1	1	1	1	-	-
100369810|F|0-17:A>G-17:A>G	TGCAGACCACCTTTGACGCCCGCAGGCTGGGTGGGCCGATCAGTTGAACCTTACTAATGGTTGAGATCT	TGCAGACCACCTTTGACGCCCGCAGGCTGGGTGGGCCGATCAGTTGAACCTTACTAATGGTTGAGATCT	NMUH01001382.1 Colocasia esculenta cultivar Niue isolate Niue_2 TARO_scaffold_001382, whole genome shotgun sequence	206446	1	1.86E-28	17:A>G	17	0.693727	0.925532	0.154255	0.845745	0.074468	0.079787	0.137845	0.260921	0.199383	7.2398	4.3	1	0	0	0	-	0	-	-	0	-	-	0	-	0	-	0	0	-	0	-	0	0	0	0	0	0	0	0	-	-
100369813|F|0--67:A>C	TGCAGACCACTACATCTTCCATTGATGTCAAAGATAAAGATTTATAAGCCTCCCTCACCAACATCAGAC	TGCAGACCACTACATCTTCCATTGATGTCAAAGATAAAGATTTATAAGCCTCCCTCACCAACATCAGAC	NMUH01007821.1 Colocasia esculenta cultivar Niue isolate Niue_2 TARO_scaffold_007821, whole genome shotgun sequence	29755	1	1.86E-28		67	0.686347	0.924731	0.123656	0.876344	0.075269	0.048387	0.139207	0.21673	0.177969	7.15816	3.95833	0.98	1	1	1	-	1	1	1	1	1	-	1	-	1	-	1	1	-	-	-	1	1	1	1	1	-	1	1	-	-
100369813|F|0-67:A>C-67:A>C	TGCAGACCACTACATCTTCCATTGATGTCAAAGATAAAGATTTATAAGCCTCCCTCACCAACATCAGCC	TGCAGACCACTACATCTTCCATTGATGTCAAAGATAAAGATTTATAAGCCTCCCTCACCAACATCAGCC	NMUH01007821.1 Colocasia esculenta cultivar Niue isolate Niue_2 TARO_scaffold_007821, whole genome shotgun sequence	29755	1	1.86E-28	67:A>C	67	0.686347	0.924731	0.123656	0.876344	0.075269	0.048387	0.139207	0.21673	0.177969	7.15816	3.95833	0.98	0	0	0	-	0	0	0	0	0	-	0	-	0	-	0	0	-	-	-	0	0	0	0	0	-	0	0	-	-
100369835|F|0--28:T>A	TGCAGACCATCACTATCTGGCACAGGGATCATCAGAAAAAAGCCCCCTCTTTCTTGTAGGGGACCTAGG	TGCAGACCATCACTATCTGGCACAGGGATCATCAGAAAAAAGCCCCCTCTTTCTTGTAGGGGACCTAGG	NMUH01002200.1 Colocasia esculenta cultivar Niue isolate Niue_2 TARO_scaffold_002200, whole genome shotgun sequence	206534	1	3.11E-26		28	0.586716	0.433962	0.566038	0.433962	0.566038	0	0.491278	0.491278	0.491278	23.525	22.48958	1	0	-	0	0	0	0	-	-	0	0	-	-	-	-	0	0	-	0	-	0	0	0	0	0	0	0	0	-	-
100369835|F|0-28:T>A-28:T>A	TGCAGACCATCACTATCTGGCACAGGGAACATCAGAAAAAAGCCCCCTCTTTCTTGTAGGGGACCTAGG	TGCAGACCATCACTATCTGGCACAGGGAACATCAGAAAAAAGCCCCCTCTTTCTTGTAGGGGACCTAGG	NMUH01002200.1 Colocasia esculenta cultivar Niue isolate Niue_2 TARO_scaffold_002200, whole genome shotgun sequence	206534	1	3.11E-26	28:T>A	28	0.586716	0.433962	0.566038	0.433962	0.566038	0	0.491278	0.491278	0.491278	23.525	22.48958	1	1	-	1	1	1	1	-	-	1	1	-	-	-	-	1	1	-	1	-	1	1	1	1	1	1	1	1	-	-
100369839|F|0--41:A>G	TGCAGACCATGACTACAACTAAATAAATTGTGAAATTGCTCAAGGAAAGTGAACAAAGATTTTGTTTTA	TGCAGACCATGACTACAACTAAATAAATTGTGAAATTGCTCAAGGAAAGTGAACAAAGATTTTGTTTTA	NMUH01001001.1 Colocasia esculenta cultivar Niue isolate Niue_2 TARO_scaffold_001001, whole genome shotgun sequence	333676	1	8.64E-27		41	0.719557	0.020513	0.984615	0.015385	0.979487	0.005128	0.040184	0.030296	0.03524	30.25	14.01869	1	0	0	-	-	0	0	0	0	0	-	0	-	0	-	-	0	0	0	-	0	0	0	0	-	0	0	0	-	-
100369839|F|0-41:A>G-41:A>G	TGCAGACCATGACTACAACTAAATAAATTGTGAAATTGCTCGAGGAAAGTGAACAAAGATTTTGTTTTA	TGCAGACCATGACTACAACTAAATAAATTGTGAAATTGCTCGAGGAAAGTGAACAAAGATTTTGTTTTA	NMUH01001001.1 Colocasia esculenta cultivar Niue isolate Niue_2 TARO_scaffold_001001, whole genome shotgun sequence	333676	1	8.64E-27	41:A>G	41	0.719557	0.020513	0.984615	0.015385	0.979487	0.005128	0.040184	0.030296	0.03524	30.25	14.01869	1	1	1	-	-	1	1	1	1	1	-	1	-	1	-	-	1	1	1	-	1	1	1	1	-	1	1	1	-	-
100369842|F|0--63:A>T	TGCAGACCCAAATTGAAATATATATTCCCACCATCTGTTTCCCAACAATGCGCACATATCTAGAACGAG	TGCAGACCCAAATTGAAATATATATTCCCACCATCTGTTTCCCAACAATGCGCACATATCTAGAACGAG	NMUH01000196.1 Colocasia esculenta cultivar Niue isolate Niue_2 TARO_scaffold_000196, whole genome shotgun sequence	437557	1	1.86E-28		63	0.752768	0.941176	0.264706	0.735294	0.058824	0.205882	0.110727	0.389273	0.25	4.62264	3.37931	0.909091	1	1	1	0	1	1	1	1	1	0	0	-	1	1	-	1	-	1	-	1	-	1	1	-	1	1	1	-	-
100369842|F|0-63:A>T-63:A>T	TGCAGACCCAAATTGAAATATATATTCCCACCATCTGTTTCCCAACAATGCGCACATATCTAGTACGAG	TGCAGACCCAAATTGAAATATATATTCCCACCATCTGTTTCCCAACAATGCGCACATATCTAGTACGAG	NMUH01000196.1 Colocasia esculenta cultivar Niue isolate Niue_2 TARO_scaffold_000196, whole genome shotgun sequence	437557	1	1.86E-28	63:A>T	63	0.752768	0.941176	0.264706	0.735294	0.058824	0.205882	0.110727	0.389273	0.25	4.62264	3.37931	0.909091	1	1	1	1	1	0	0	1	0	1	1	-	0	0	-	0	-	0	-	1	-	0	0	-	0	1	1	-	-
100369843|F|0--63:A>G	TGCAGACCCAACAGCCTTTTTTATTGAAGGAACTGGAAACCAACATGAAAATTTATGCACACTACGACA	TGCAGACCCAACAGCCTTTTTTATTGAAGGAACTGGAAACCAACATGAAAATTTATGCACACTACGACA	NMUH01001618.1 Colocasia esculenta cultivar Niue isolate Niue_2 TARO_scaffold_001618, whole genome shotgun sequence	243679	1	1.86E-28		63	0.904059	1	0.040816	0.959184	0	0.040816	0	0.078301	0.03915	9.17563	3.7	1	1	1	1	1	1	1	1	1	1	-	-	-	1	1	1	1	-	1	1	1	1	1	1	1	1	1	1	-	-
100369843|F|0-63:A>G-63:A>G	TGCAGACCCAACAGCCTTTTTTATTGAAGGAACTGGAAACCAACATGAAAATTTATGCACACTGCGACA	TGCAGACCCAACAGCCTTTTTTATTGAAGGAACTGGAAACCAACATGAAAATTTATGCACACTGCGACA	NMUH01001618.1 Colocasia esculenta cultivar Niue isolate Niue_2 TARO_scaffold_001618, whole genome shotgun sequence	243679	1	1.86E-28	63:A>G	63	0.904059	1	0.040816	0.959184	0	0.040816	0	0.078301	0.03915	9.17563	3.7	1	0	0	0	0	0	0	0	0	0	-	-	-	0	0	0	0	-	0	1	0	0	0	0	0	0	0	0	-	-
100369848|F|0--14:C>T	TGCAGACCCAATAGCAAACCCTTTTGTGGTAGCTTTTGTGGTATTGCCAACAGCATCTAGAATATCAGT	TGCAGACCCAATAGCAAACCCTTTTGTGGTAGCTTTTGTGGTATTGCCAACAGCATCTAGAATATCAGT	NMUH01025833.1 Colocasia esculenta cultivar Niue isolate Niue_2 TARO_scaffold_025843, whole genome shotgun sequence	293	2	1.86E-28		14	0.741697	1	0.004975	0.995025	0	0.004975	0	0.009901	0.00495	7.48624	4	1	1	-	1	1	1	1	-	1	1	-	1	-	-	-	-	1	-	1	-	1	1	1	1	1	1	1	1	-	1
100369848|F|0-14:C>T-14:C>T	TGCAGACCCAATAGTAAACCCTTTTGTGGTAGCTTTTGTGGTATTGCCAACAGCATCTAGAATATCAGT	TGCAGACCCAATAGTAAACCCTTTTGTGGTAGCTTTTGTGGTATTGCCAACAGCATCTAGAATATCAGT	NMUH01025833.1 Colocasia esculenta cultivar Niue isolate Niue_2 TARO_scaffold_025843, whole genome shotgun sequence	293	2	1.86E-28	14:C>T	14	0.741697	1	0.004975	0.995025	0	0.004975	0	0.009901	0.00495	7.48624	4	1	0	-	0	0	0	0	-	0	0	-	0	-	-	-	-	0	-	0	-	0	0	0	0	0	0	0	0	-	0
100369853|F|0--28:C>T	TGCAGACCCAGCTGGTTCTACAACAAGACTAATTTGAAATCATGATACCTGCGGACATCTTATATATCT	TGCAGACCCAGCTGGTTCTACAACAAGACTAATTTGAAATCATGATACCTGCGGACATCTTATATATCT	NMUH01000172.1 Colocasia esculenta cultivar Niue isolate Niue_2 TARO_scaffold_000172, whole genome shotgun sequence	113195	1	1.86E-28		28	0.664207	0.983333	0.055556	0.944444	0.016667	0.038889	0.032778	0.104938	0.068858	4.57068	3.4	0.9	1	-	-	-	1	-	-	1	1	-	1	-	-	-	1	1	1	1	-	1	-	1	1	1	1	1	1	-	-
100369853|F|0-28:C>T-28:C>T	TGCAGACCCAGCTGGTTCTACAACAAGATTAATTTGAAATCATGATACCCGTGGACATCTTATATATCT	TGCAGACCCAGCTGGTTCTACAACAAGATTAATTTGAAATCATGATACCCGTGGACATCTTATATATCT	NMUH01000172.1 Colocasia esculenta cultivar Niue isolate Niue_2 TARO_scaffold_000172, whole genome shotgun sequence	113195	1	1.86E-28	28:C>T	28	0.664207	0.983333	0.055556	0.944444	0.016667	0.038889	0.032778	0.104938	0.068858	4.57068	3.4	0.9	0	-	-	-	1	-	-	0	0	-	0	-	-	-	0	0	0	0	-	0	-	0	0	0	0	0	0	-	-
100369857|F|0--22:G>T	TGCAGACCCATGTTTGTCTCAGGTATTACTCTTTGGTTCTTGTGTGTTACCTTGTTTTTTGATGTTTCA	TGCAGACCCATGTTTGTCTCAGGTATTACTCTTTGGTTCTTGTGTGTTACCTTGTTTTTTGATGTTTCA	NMUH01004903.1 Colocasia esculenta cultivar Niue isolate Niue_2 TARO_scaffold_004903, whole genome shotgun sequence	87534	1	8.64E-27		22	0.586716	0.018868	0.987421	0.012579	0.981132	0.006289	0.037024	0.024841	0.030932	7	3.37427	1	0	0	0	-	0	0	0	0	0	-	0	-	-	-	-	-	-	0	-	0	-	-	-	0	0	0	0	-	0
100369857|F|0-22:G>T-22:G>T	TGCAGACCCATGTTTGTCTCAGTTATTACTCTTTGGTTCTTGTGTGTTACCTTGTTTTTTGATGTTTCA	TGCAGACCCATGTTTGTCTCAGTTATTACTCTTTGGTTCTTGTGTGTTACCTTGTTTTTTGATGTTTCA	NMUH01004903.1 Colocasia esculenta cultivar Niue isolate Niue_2 TARO_scaffold_004903, whole genome shotgun sequence	87534	1	8.64E-27	22:G>T	22	0.586716	0.018868	0.987421	0.012579	0.981132	0.006289	0.037024	0.024841	0.030932	7	3.37427	1	1	1	1	-	1	1	1	1	1	-	1	-	-	-	-	-	-	1	-	1	-	-	-	1	1	1	1	-	1
100369883|F|0--33:G>C	TGCAGACCGGCCGGGGTGCCCCGTCGGCCGTCGGCCGTAGCTGCTAGTTAGGCCAAGCATGCAACGCTG	TGCAGACCGGCCGGGGTGCCCCGTCGGCCGTCGGCCGTAGCTGCTAGTTAGGCCAAGCATGCAACGCTG	NMUH01000889.1 Colocasia esculenta cultivar Niue isolate Niue_2 TARO_scaffold_000889, whole genome shotgun sequence	362752	1	8.64E-27		33	0.586716	0.056604	0.962264	0.037736	0.943396	0.018868	0.1068	0.072624	0.089712	8.44444	7.05556	1	0	-	0	0	0	-	-	-	1	-	0	0	-	-	0	-	-	0	-	0	0	0	0	0	0	0	0	-	0
100369883|F|0-33:G>C-33:G>C	TGCAGACCGGCCGGGGTGCCCCGTCGGCCGTCGCCCGTAGCTGCTAGTTAGGCCAAGCATGCAACGCTG	TGCAGACCGGCCGGGGTGCCCCGTCGGCCGTCGCCCGTAGCTGCTAGTTAGGCCAAGCATGCAACGCTG	NMUH01000889.1 Colocasia esculenta cultivar Niue isolate Niue_2 TARO_scaffold_000889, whole genome shotgun sequence	362752	1	8.64E-27	33:G>C	33	0.586716	0.056604	0.962264	0.037736	0.943396	0.018868	0.1068	0.072624	0.089712	8.44444	7.05556	1	1	-	1	1	1	-	-	-	0	-	1	1	-	-	1	-	-	1	-	1	1	1	1	1	1	1	1	-	1
100369890|F|0--33:C>G	TGCAGACCTAAGCTTGCATTCTTGAAACGTCTTCAACGGCACCATTTCAATCCAGCTCCAAAGCGCTAG	TGCAGACCTAAGCTTGCATTCTTGAAACGTCTTCAACGGCACCATTTCAATCCAGCTCCAAAGCGCTAG	NMUH01005439.1 Colocasia esculenta cultivar Niue isolate Niue_2 TARO_scaffold_005439, whole genome shotgun sequence	56172	1	4.02E-25		33	0.785978	0.023474	0.985915	0.014085	0.976526	0.00939	0.045846	0.027772	0.036809	9	7.24255	1	-	0	0	-	0	-	-	0	0	0	0	-	0	0	0	0	-	0	-	-	0	-	-	-	0	0	0	-	-
100369890|F|0-33:C>G-33:C>G	TGCAGACCTAAGCTTGCATTCTTGAAACGTCTTGGACGGCACCATTTCAATCCAGCTCCAAAGCGCTAG	TGCAGACCTAAGCTTGCATTCTTGAAACGTCTTGGACGGCACCATTTCAATCCAGCTCCAAAGCGCTAG	NMUH01005439.1 Colocasia esculenta cultivar Niue isolate Niue_2 TARO_scaffold_005439, whole genome shotgun sequence	56172	1	4.02E-25	33:C>G	33	0.785978	0.023474	0.985915	0.014085	0.976526	0.00939	0.045846	0.027772	0.036809	9	7.24255	1	-	1	1	-	1	-	-	1	1	1	1	-	1	1	1	1	-	1	-	-	1	-	-	-	1	1	1	-	-
100369892|F|0--62:T>C	TGCAGACCTAGAATTCATCACACTATGTTCAATCCCTAAATCCTCAAAATTTGATGATCCTCTTTTGTA	TGCAGACCTAGAATTCATCACACTATGTTCAATCCCTAAATCCTCAAAATTTGATGATCCTCTTTTGTA	NMUH01001950.1 Colocasia esculenta cultivar Niue isolate Niue_2 TARO_scaffold_001950, whole genome shotgun sequence	208684	1	1.86E-28		62	0.505535	0.985401	0.036496	0.963504	0.014599	0.021898	0.028771	0.070329	0.04955	9.63194	6	1	1	-	-	-	-	-	-	-	-	-	-	-	-	-	-	1	-	-	-	1	-	-	-	-	1	1	1	-	-
100369892|F|0-62:T>C-62:T>C	TGCAGACCTAGAATTCATCACACTATGTTCAATCCCTAAATCCTCAAAATTTGATGATCCTCCTTTGTA	TGCAGACCTAGAATTCATCACACTATGTTCAATCCCTAAATCCTCAAAATTTGATGATCCTCCTTTGTA	NMUH01001950.1 Colocasia esculenta cultivar Niue isolate Niue_2 TARO_scaffold_001950, whole genome shotgun sequence	208684	1	1.86E-28	62:T>C	62	0.505535	0.985401	0.036496	0.963504	0.014599	0.021898	0.028771	0.070329	0.04955	9.63194	6	1	0	-	-	-	-	-	-	-	-	-	-	-	-	-	-	0	-	-	-	0	-	-	-	-	0	0	0	-	-
100369909|F|0--67:A>G	TGCAGACCTGGACAAGAAGCAAATCTGATGTTGCCTTCACAGGAAGGAAACGAGATCGAGGAACATTAC	TGCAGACCTGGACAAGAAGCAAATCTGATGTTGCCTTCACAGGAAGGAAACGAGATCGAGGAACATTAC	NMUH01000952.1 Colocasia esculenta cultivar Niue isolate Niue_2 TARO_scaffold_000952, whole genome shotgun sequence	201650	2	2.40E-27		67	0.837638	0.004405	1	0	0.995595	0.004405	0.008772	0	0.004386	12	8.44615	1	0	0	0	0	0	0	0	0	0	0	0	-	0	-	0	0	0	-	0	0	0	0	-	0	0	0	0	-	-
100369909|F|0-67:A>G-67:A>G	TGCAGACCTGGACAAGAAGCAAATCTGATGTTGCCTTCACAGGAAGGAAACGAGATCGAGGAACATTGA	TGCAGACCTGGACAAGAAGCAAATCTGATGTTGCCTTCACAGGAAGGAAACGAGATCGAGGAACATTGA	NMUH01000952.1 Colocasia esculenta cultivar Niue isolate Niue_2 TARO_scaffold_000952, whole genome shotgun sequence	201650	2	2.40E-27	67:A>G	67	0.837638	0.004405	1	0	0.995595	0.004405	0.008772	0	0.004386	12	8.44615	1	1	1	1	1	1	1	1	1	1	1	1	-	1	-	1	1	1	-	1	1	1	1	-	1	1	1	1	-	-
100369911|F|0--67:A>G	TGCAGACCTGTTTTCTCCTCTTTTGTCTTTACTCCTGTAGCTTGCTTTGTTGTCCACAGCTCCCATCAT	TGCAGACCTGTTTTCTCCTCTTTTGTCTTTACTCCTGTAGCTTGCTTTGTTGTCCACAGCTCCCATCAT	NMUH01003034.1 Colocasia esculenta cultivar Niue isolate Niue_2 TARO_scaffold_003034, whole genome shotgun sequence	69379	1	2.40E-27		67	0.697417	0.037037	0.973545	0.026455	0.962963	0.010582	0.071331	0.05151	0.06142	5	2.825	1	0	0	0	0	0	0	0	0	0	-	0	-	0	-	0	0	0	-	-	0	0	0	0	-	0	0	0	0	0
100369911|F|0-67:A>G-67:A>G	TGCAGACCTGTTTTCTCCTCTTTTGTCTTTACTCCTGTAGCTTGCTTTGTTGTCCACAGCTCCCATCGT	TGCAGACCTGTTTTCTCCTCTTTTGTCTTTACTCCTGTAGCTTGCTTTGTTGTCCACAGCTCCCATCGT	NMUH01003034.1 Colocasia esculenta cultivar Niue isolate Niue_2 TARO_scaffold_003034, whole genome shotgun sequence	69379	1	2.40E-27	67:A>G	67	0.697417	0.037037	0.973545	0.026455	0.962963	0.010582	0.071331	0.05151	0.06142	5	2.825	1	1	1	1	1	1	1	1	1	1	-	1	-	1	-	1	1	1	-	-	1	1	1	1	-	1	1	1	1	1
100369918|F|0--39:G>A	TGCAGACCTTGAAAGCAAATGGGTGCAAGTTTCTTCACAGGCTTCCGAATGGAGTGGTTCATTTGCTCA	TGCAGACCTTGAAAGCAAATGGGTGCAAGTTTCTTCACAGGCTTCCGAATGGAGTGGTTCATTTGCTCA	NMUH01004928.1 Colocasia esculenta cultivar Niue isolate Niue_2 TARO_scaffold_004928, whole genome shotgun sequence	32459	1	1.86E-28		39	0.752768	0.995098	0.009804	0.990196	0.004902	0.004902	0.009756	0.019416	0.014586	7.66522	6	1	1	1	1	1	1	-	-	1	1	-	1	1	1	1	1	1	-	-	-	1	1	1	1	-	1	1	-	-	1
100369918|F|0-39:G>A-39:G>A	TGCAGACCTTGAAAGCAAATGGGTGCAAGTTTCTTCACAAGCTTCCGAATGGAGTGGTTCATTTGCTCA	TGCAGACCTTGAAAGCAAATGGGTGCAAGTTTCTTCACAAGCTTCCGAATGGAGTGGTTCATTTGCTCA	NMUH01004928.1 Colocasia esculenta cultivar Niue isolate Niue_2 TARO_scaffold_004928, whole genome shotgun sequence	32459	1	1.86E-28	39:G>A	39	0.752768	0.995098	0.009804	0.990196	0.004902	0.004902	0.009756	0.019416	0.014586	7.66522	6	1	0	0	0	0	0	-	-	0	0	-	0	0	0	0	0	0	-	-	-	0	0	0	0	-	0	0	-	-	0
100369928|F|0--48:C>T	TGCAGACGACAAAGCCCGCCAATCTTTGACGGCCGCTTGCATGTAATTCCCCCCCTTCTTTCTTCTCCT	TGCAGACGACAAAGCCCGCCAATCTTTGACGGCCGCTTGCATGTAATTCCCCCCCTTCTTTCTTCTCCT		0	0	999		48	0.476015	0.031008	0.968992	0.031008	0.968992	0	0.060093	0.060093	0.060093	26.25	9.47183	1	-	0	-	0	0	0	-	0	-	-	0	-	0	0	0	0	0	-	-	0	0	0	0	0	0	0	0	-	-
100369928|F|0-48:C>T-48:C>T	TGCAGACGACAAAGCCCGCCAATCTTTGACGGCCGCTTGCATGTAATTTCCCCCCTTCTTTCTTCTCCT	TGCAGACGACAAAGCCCGCCAATCTTTGACGGCCGCTTGCATGTAATTTCCCCCCTTCTTTCTTCTCCT		0	0	999	48:C>T	48	0.476015	0.031008	0.968992	0.031008	0.968992	0	0.060093	0.060093	0.060093	26.25	9.47183	1	-	1	-	1	1	1	-	1	-	-	1	-	1	1	1	1	1	-	-	1	1	1	1	1	1	1	1	-	-
100369935|F|0--49:T>C	TGCAGACGACGTGATGCATGAAATTTTGGTTCCATAATGTTTTTTTTTGTTACTACACTATTCCAGTTT	TGCAGACGACGTGATGCATGAAATTTTGGTTCCATAATGTTTTTTTTTGTTACTACACTATTCCAGTTT		0	0	999		49	0.638376	0.99422	0.011561	0.988439	0.00578	0.00578	0.011494	0.022854	0.017174	3.23158	3	1	1	1	1	1	1	1	1	1	1	1	1	1	-	-	1	1	-	1	-	1	1	1	1	1	1	1	1	-	-
100369935|F|0-49:T>C-49:T>C	TGCAGACGACGTGATGCATGAAATTTTGGTTCCATAATGTTTTTTTTTGCTACTACACTATTCCAGTTT	TGCAGACGACGTGATGCATGAAATTTTGGTTCCATAATGTTTTTTTTTGCTACTACACTATTCCAGTTT		0	0	999	49:T>C	49	0.638376	0.99422	0.011561	0.988439	0.00578	0.00578	0.011494	0.022854	0.017174	3.23158	3	1	0	0	0	0	0	0	0	0	0	0	0	0	-	-	0	0	-	0	-	0	0	0	0	0	0	0	0	-	-
100369939|F|0--66:G>A	TGCAGACGACTTGACTTGCAAAAGTTTCTTCAAACCTATTTCTTATAGTGATAGAGATGGGACATTGTA	TGCAGACGACTTGACTTGCAAAAGTTTCTTCAAACCTATTTCTTATAGTGATAGAGATGGGACATTGTA	NMUH01005428.1 Colocasia esculenta cultivar Niue isolate Niue_2 TARO_scaffold_005428, whole genome shotgun sequence	51974	1	1.86E-28		66	0.789668	1	0.004673	0.995327	0	0.004673	0	0.009302	0.004651	9.02083	9	1	1	1	1	1	1	1	1	1	1	-	1	-	1	1	1	1	-	-	-	1	1	1	1	1	1	1	1	1	-
100369939|F|0-66:G>A-66:G>A	TGCAGACGACTTGACTTGCAAAAGTTTCTTCAAACCTATTTCTTATAGTGATAGAGATGGGACATTACA	TGCAGACGACTTGACTTGCAAAAGTTTCTTCAAACCTATTTCTTATAGTGATAGAGATGGGACATTACA	NMUH01005428.1 Colocasia esculenta cultivar Niue isolate Niue_2 TARO_scaffold_005428, whole genome shotgun sequence	51974	1	1.86E-28	66:G>A	66	0.789668	1	0.004673	0.995327	0	0.004673	0	0.009302	0.004651	9.02083	9	1	0	0	0	0	0	0	0	0	0	-	0	-	0	0	0	0	-	-	-	0	0	0	0	0	0	0	0	0	-
100369952|F|0--63:T>A	TGCAGACGCATTTGAGAGAGGGGTTGATGTTGGGGGCGTTGAACTCTGTGTCGTCGACGGCGGTGCCGC	TGCAGACGCATTTGAGAGAGGGGTTGATGTTGGGGGCGTTGAACTCTGTGTCGTCGACGGCGGTGCCGC	NMUH01002666.1 Colocasia esculenta cultivar Niue isolate Niue_2 TARO_scaffold_002666, whole genome shotgun sequence	98193	1	1.86E-28		63	0.918819	0.959839	0.196787	0.803213	0.040161	0.156627	0.077096	0.316124	0.19661	5.50725	4.12963	0.960526	1	1	1	1	1	1	1	1	1	-	1	-	-	1	1	1	1	1	-	1	1	1	1	1	1	1	1	-	1
100369952|F|0-63:T>A-63:T>A	TGCAGACGCATTTGAGAGAGGGGTTGATGTTGGGGGCGTTGAACTCTGTGTCGTCGACGGCGGAGCCGC	TGCAGACGCATTTGAGAGAGGGGTTGATGTTGGGGGCGTTGAACTCTGTGTCGTCGACGGCGGAGCCGC	NMUH01002666.1 Colocasia esculenta cultivar Niue isolate Niue_2 TARO_scaffold_002666, whole genome shotgun sequence	98193	1	1.86E-28	63:T>A	63	0.918819	0.959839	0.196787	0.803213	0.040161	0.156627	0.077096	0.316124	0.19661	5.50725	4.12963	0.960526	0	0	0	0	0	0	0	0	0	-	0	-	-	0	0	0	0	0	-	0	0	0	0	0	0	0	0	-	0
100369961|F|0--12:T>A	TGCAGACGGACATGCTGGAAGCTCGCGATTAGCCACCCATGGCGAAAGAACAGAGCCATTTTGGCACAG	TGCAGACGGACATGCTGGAAGCTCGCGATTAGCCACCCATGGCGAAAGAACAGAGCCATTTTGGCACAG	NMUH01002123.1 Colocasia esculenta cultivar Niue isolate Niue_2 TARO_scaffold_002123, whole genome shotgun sequence	148979	1	1.86E-28		12	0.819188	0.972973	0.058559	0.941441	0.027027	0.031532	0.052593	0.110259	0.081426	11.86008	11.38462	1	-	1	1	1	1	1	-	1	0	1	1	-	1	-	1	1	-	1	-	-	1	1	1	1	1	1	1	-	-
100369961|F|0-12:T>A-12:T>A	TGCAGACGGACAAGCTGGAAGCTCGCGATTAGCCACCCATGGCGAAAGAACAGAGCCATTTTGGCACAG	TGCAGACGGACAAGCTGGAAGCTCGCGATTAGCCACCCATGGCGAAAGAACAGAGCCATTTTGGCACAG	NMUH01002123.1 Colocasia esculenta cultivar Niue isolate Niue_2 TARO_scaffold_002123, whole genome shotgun sequence	148979	1	1.86E-28	12:T>A	12	0.819188	0.972973	0.058559	0.941441	0.027027	0.031532	0.052593	0.110259	0.081426	11.86008	11.38462	1	-	0	0	0	0	0	-	0	1	0	0	-	0	-	0	0	-	0	-	-	0	0	0	0	0	0	0	-	-
100369974|F|0--34:C>T	TGCAGACGGTTGCACAGGTCCATAAATGATGAAACAGTGTCCTTGGCAACCCCTACCCCCACCCCCAGC	TGCAGACGGTTGCACAGGTCCATAAATGATGAAACAGTGTCCTTGGCAACCCCTACCCCCACCCCCAGC	NMUH01000390.1 Colocasia esculenta cultivar Niue isolate Niue_2 TARO_scaffold_000390, whole genome shotgun sequence	363230	1	1.86E-28		34	0.848708	1	0.008696	0.991304	0	0.008696	0	0.01724	0.00862	9.17761	2.5	1	1	1	1	1	1	1	1	1	1	-	1	-	1	1	1	1	1	1	-	1	1	1	1	1	1	1	1	-	-
100369974|F|0-34:C>T-34:C>T	TGCAGACGGTTGCACAGGTCCATAAATGATGAAATAGTGTCCTTGGCAACCCCTACCCCCACCCCCAGC	TGCAGACGGTTGCACAGGTCCATAAATGATGAAATAGTGTCCTTGGCAACCCCTACCCCCACCCCCAGC	NMUH01000390.1 Colocasia esculenta cultivar Niue isolate Niue_2 TARO_scaffold_000390, whole genome shotgun sequence	363230	1	1.86E-28	34:C>T	34	0.848708	1	0.008696	0.991304	0	0.008696	0	0.01724	0.00862	9.17761	2.5	1	0	0	0	0	0	0	0	0	0	-	0	-	0	0	0	0	0	0	-	0	0	0	0	0	0	0	0	-	-
100369980|F|0--51:C>A	TGCAGACGTGGAAAACGCTCAACTTTAGATGCATCTCTTGGTGCTGACACGCGGTACCTGTTCAAACCC	TGCAGACGTGGAAAACGCTCAACTTTAGATGCATCTCTTGGTGCTGACACGCGGTACCTGTTCAAACCC	NMUH01000351.1 Colocasia esculenta cultivar Niue isolate Niue_2 TARO_scaffold_000351, whole genome shotgun sequence	336183	1	1.86E-28		51	0.660517	1	0.005587	0.994413	0	0.005587	0	0.011111	0.005555	8.14948	3	1	1	1	-	1	1	-	-	1	-	-	1	-	-	-	-	1	-	-	-	1	1	1	1	1	1	1	1	-	-
100369980|F|0-51:C>A-51:C>A	TGCAGACGTGGAAAACGCTCAACTTTAGATGCATCTCTTGGTGCTGACACGAGGTACCTGTTCAAACCC	TGCAGACGTGGAAAACGCTCAACTTTAGATGCATCTCTTGGTGCTGACACGAGGTACCTGTTCAAACCC	NMUH01000351.1 Colocasia esculenta cultivar Niue isolate Niue_2 TARO_scaffold_000351, whole genome shotgun sequence	336183	1	1.86E-28	51:C>A	51	0.660517	1	0.005587	0.994413	0	0.005587	0	0.011111	0.005555	8.14948	3	1	0	0	-	0	0	-	-	0	-	-	0	-	-	-	-	0	-	-	-	0	0	0	0	0	0	0	0	-	-
100369984|F|0--15:A>T	TGCAGACGTTTGCAGAAGGAATAGTTCTTTGATGGTTTCTGGAGATGTAACTCATTCTGTTCTGTCTAG	TGCAGACGTTTGCAGAAGGAATAGTTCTTTGATGGTTTCTGGAGATGTAACTCATTCTGTTCTGTCTAG	NMUH01001104.1 Colocasia esculenta cultivar Niue isolate Niue_2 TARO_scaffold_001104, whole genome shotgun sequence	86629	1	4.02E-25		15	0.512915	0.014388	0.985612	0.014388	0.985612	0	0.028363	0.028363	0.028363	6	5.2349	1	-	-	-	0	0	0	0	0	0	-	-	-	-	-	0	-	-	-	-	-	0	-	0	0	0	0	0	-	-
100369984|F|0-15:A>T-15:A>T	TGCAGACGTTTGCAGTAGGAATAGTTCTTTGATGGTTTCTGGAGATGTAACTCATTCTATTCTGTCTAG	TGCAGACGTTTGCAGTAGGAATAGTTCTTTGATGGTTTCTGGAGATGTAACTCATTCTATTCTGTCTAG	NMUH01001104.1 Colocasia esculenta cultivar Niue isolate Niue_2 TARO_scaffold_001104, whole genome shotgun sequence	86629	1	4.02E-25	15:A>T	15	0.512915	0.014388	0.985612	0.014388	0.985612	0	0.028363	0.028363	0.028363	6	5.2349	1	-	-	-	1	1	1	1	1	1	-	-	-	-	-	1	-	-	-	-	-	1	-	1	1	1	1	1	-	-
100369997|F|0--57:G>T	TGCAGACTACCTCCAAATCCCTTCATCCGACGAACAGATGGAAATAGCTAGGATCGAGAAGAAGATGCG	TGCAGACTACCTCCAAATCCCTTCATCCGACGAACAGATGGAAATAGCTAGGATCGAGAAGAAGATGCG	NMUH01001315.1 Colocasia esculenta cultivar Niue isolate Niue_2 TARO_scaffold_001315, whole genome shotgun sequence	111879	1	8.64E-27		57	0.789668	0.929907	0.191589	0.808411	0.070093	0.121495	0.130361	0.309765	0.220063	5.93778	4.27273	0.913793	1	1	1	-	1	1	1	1	0	-	1	-	1	1	1	1	-	1	-	1	1	1	1	1	1	1	1	-	1
100369997|F|0-57:G>T-57:G>T	TGCAGACTACCTCCAAATCCCTTCATCCGACGAACAGATGGAAATAGCTAGGATCGATAAGAAGATGCG	TGCAGACTACCTCCAAATCCCTTCATCCGACGAACAGATGGAAATAGCTAGGATCGATAAGAAGATGCG	NMUH01001315.1 Colocasia esculenta cultivar Niue isolate Niue_2 TARO_scaffold_001315, whole genome shotgun sequence	111879	1	8.64E-27	57:G>T	57	0.789668	0.929907	0.191589	0.808411	0.070093	0.121495	0.130361	0.309765	0.220063	5.93778	4.27273	0.913793	0	0	0	-	0	0	0	0	1	-	0	-	0	0	0	0	-	0	-	0	0	0	0	0	0	0	0	-	0
100370000|F|0--21:A>G	TGCAGACTAGATTTTCTCATAAAATGAAAGCTCAGTTTTTCAATAATTCAAGCCAGGAGCAGTAAAGAG	TGCAGACTAGATTTTCTCATAAAATGAAAGCTCAGTTTTTCAATAATTCAAGCCAGGAGCAGTAAAGAG	NMUH01003641.1 Colocasia esculenta cultivar Niue isolate Niue_2 TARO_scaffold_003641, whole genome shotgun sequence	34451	3	2.40E-27		21	0.616236	1	0.005988	0.994012	0	0.005988	0	0.011904	0.005952	7.79167	4	1	1	1	1	1	1	-	1	1	-	-	1	1	1	1	1	1	-	1	-	1	1	-	1	1	1	1	1	-	-
100370000|F|0-21:A>G-21:A>G	TGCAGACTAGATTTTCTCATAGAATGAAAGCTCAGTTTTTCAATAATTCAAGCCAGGAGCAGTAAAGAG	TGCAGACTAGATTTTCTCATAGAATGAAAGCTCAGTTTTTCAATAATTCAAGCCAGGAGCAGTAAAGAG	NMUH01003641.1 Colocasia esculenta cultivar Niue isolate Niue_2 TARO_scaffold_003641, whole genome shotgun sequence	34451	3	2.40E-27	21:A>G	21	0.616236	1	0.005988	0.994012	0	0.005988	0	0.011904	0.005952	7.79167	4	1	0	0	0	0	0	-	0	0	-	-	0	0	0	0	0	0	-	0	-	0	0	-	0	0	0	0	0	-	-
100370006|F|0--17:G>T	TGCAGACTATCTGACGGGAAGCTGCTACCCGCTCTCCTGCGCACGGCGATGGGAGCTGTTCTGACGGGA	TGCAGACTATCTGACGGGAAGCTGCTACCCGCTCTCCTGCGCACGGCGATGGGAGCTGTTCTGACGGGA	NMUH01000094.1 Colocasia esculenta cultivar Niue isolate Niue_2 TARO_scaffold_000094, whole genome shotgun sequence	546039	1	1.86E-28		17	0.856089	1	0.017241	0.982759	0	0.017241	0	0.033888	0.016944	14.70992	7	1	1	1	1	-	1	-	1	1	1	1	1	-	-	1	1	1	1	1	-	1	1	1	1	1	1	1	1	-	1
100370006|F|0-17:G>T-17:G>T	TGCAGACTATCTGACGGTAAGCTGCTACCCGCTCTCCTGCGCACGGCGATGGGAGCTGTTCTGACGGGA	TGCAGACTATCTGACGGTAAGCTGCTACCCGCTCTCCTGCGCACGGCGATGGGAGCTGTTCTGACGGGA	NMUH01000094.1 Colocasia esculenta cultivar Niue isolate Niue_2 TARO_scaffold_000094, whole genome shotgun sequence	546039	1	1.86E-28	17:G>T	17	0.856089	1	0.017241	0.982759	0	0.017241	0	0.033888	0.016944	14.70992	7	1	0	0	0	-	0	-	0	0	0	0	0	-	-	0	0	0	0	0	-	0	0	0	0	0	0	0	0	-	0
100370008|F|0--10:G>A	TGCAGACTATGTTGCTGCACAGCGACTTAGGTAAAAAGAGAACACGATGTATGCATTGTCACAAAAGTT	TGCAGACTATGTTGCTGCACAGCGACTTAGGTAAAAAGAGAACACGATGTATGCATTGTCACAAAAGTT	NMUH01000988.1 Colocasia esculenta cultivar Niue isolate Niue_2 TARO_scaffold_000988, whole genome shotgun sequence	32903	1	1.86E-28		10	0.841328	1	0.004386	0.995614	0	0.004386	0	0.008733	0.004367	12.59533	4	1	1	1	1	-	1	1	1	1	1	1	1	-	1	-	1	1	-	-	-	1	1	1	1	1	1	1	1	-	-
100370008|F|0-10:G>A-10:G>A	TGCAGACTATATTGCTGCACAGCGACTTAGGTAAAAAGAGAACACGATGTATGCATTGTCACAAAAGTT	TGCAGACTATATTGCTGCACAGCGACTTAGGTAAAAAGAGAACACGATGTATGCATTGTCACAAAAGTT	NMUH01000988.1 Colocasia esculenta cultivar Niue isolate Niue_2 TARO_scaffold_000988, whole genome shotgun sequence	32903	1	1.86E-28	10:G>A	10	0.841328	1	0.004386	0.995614	0	0.004386	0	0.008733	0.004367	12.59533	4	1	0	0	0	-	0	0	0	0	0	0	0	-	0	-	0	0	-	-	-	0	0	0	0	0	0	0	0	-	-
100370021|F|0--47:T>C	TGCAGACTCCAGTTTTATCTAATAATTTTTCAAACAGAGGTTTGTTTTGAATTCAGAATTCAAAAGTTT	TGCAGACTCCAGTTTTATCTAATAATTTTTCAAACAGAGGTTTGTTTTGAATTCAGAATTCAAAAGTTT	NMUH01001095.1 Colocasia esculenta cultivar Niue isolate Niue_2 TARO_scaffold_001095, whole genome shotgun sequence	23188	1	1.86E-28		47	0.878229	0.987395	0.021008	0.978992	0.012605	0.008403	0.024892	0.041134	0.033013	7.61132	6.8	1	1	1	1	1	1	-	1	1	1	1	1	-	-	1	1	1	1	1	1	1	1	1	1	1	-	1	1	1	1
100370021|F|0-47:T>C-47:T>C	TGCAGACTCCAGTTTTATCTAATAATTTTTCAAACAGAGGTTTGTTTCAAATTCAGAATTCAAAAGTTT	TGCAGACTCCAGTTTTATCTAATAATTTTTCAAACAGAGGTTTGTTTCAAATTCAGAATTCAAAAGTTT	NMUH01001095.1 Colocasia esculenta cultivar Niue isolate Niue_2 TARO_scaffold_001095, whole genome shotgun sequence	23188	1	1.86E-28	47:T>C	47	0.878229	0.987395	0.021008	0.978992	0.012605	0.008403	0.024892	0.041134	0.033013	7.61132	6.8	1	0	0	0	0	0	-	0	0	0	0	0	-	-	0	0	0	0	0	0	0	0	0	0	0	-	0	0	0	0
100370023|F|0--57:C>G	TGCAGACTCCTGAAGGAAGAAGAGAGAAGACAAATGCCTAAGAGGCCACAGCCATGACTCCCAACTTCA	TGCAGACTCCTGAAGGAAGAAGAGAGAAGACAAATGCCTAAGAGGCCACAGCCATGACTCCCAACTTCA	NMUH01004035.1 Colocasia esculenta cultivar Niue isolate Niue_2 TARO_scaffold_004035, whole genome shotgun sequence	13893	1	1.86E-28		57	0.892989	0.995868	0.016529	0.983471	0.004132	0.012397	0.00823	0.032511	0.020371	6.49455	4.25	1	1	1	1	1	1	1	-	1	1	1	1	-	-	1	1	1	1	1	-	1	1	1	1	1	1	1	1	1	1
100370023|F|0-57:C>G-57:C>G	TGCAGACTCCTGAAGGAAGAAGAGAGAAGACAAATGCCTAAGAGGCCACAGCCATGAGTCCCAACTTCA	TGCAGACTCCTGAAGGAAGAAGAGAGAAGACAAATGCCTAAGAGGCCACAGCCATGAGTCCCAACTTCA	NMUH01004035.1 Colocasia esculenta cultivar Niue isolate Niue_2 TARO_scaffold_004035, whole genome shotgun sequence	13893	1	1.86E-28	57:C>G	57	0.892989	0.995868	0.016529	0.983471	0.004132	0.012397	0.00823	0.032511	0.020371	6.49455	4.25	1	0	0	0	0	0	0	-	0	0	0	0	-	-	0	0	0	0	0	-	0	0	0	0	0	0	0	0	0	0
100370038|F|0--44:T>C	TGCAGACTCTGCTGGACATAGACTGGCAGATCATGATGACAACGTCAATAATGATGATGCTGGCAATGA	TGCAGACTCTGCTGGACATAGACTGGCAGATCATGATGACAACGTCAATAATGATGATGCTGGCAATGA	NMUH01001614.1 Colocasia esculenta cultivar Niue isolate Niue_2 TARO_scaffold_001614, whole genome shotgun sequence	21680	1	1.45E-24		44	0.612546	0.957831	0.066265	0.933735	0.042169	0.024096	0.080781	0.123748	0.102264	12.39665	6.54545	1	1	1	1	1	1	1	-	1	-	1	1	-	1	-	-	1	1	1	-	1	1	1	1	1	1	1	1	1	1
100370038|F|0-44:T>C-44:T>C	TGCAGACTCTGCTGGACATAGACTGGCAGATCATGATGACAACGCCAATAATGATGATGCTGGCAATGA	TGCAGACTCTGCTGGACATAGACTGGCAGATCATGATGACAACGCCAATAATGATGATGCTGGCAATGA	NMUH01001614.1 Colocasia esculenta cultivar Niue isolate Niue_2 TARO_scaffold_001614, whole genome shotgun sequence	21680	1	1.45E-24	44:T>C	44	0.612546	0.957831	0.066265	0.933735	0.042169	0.024096	0.080781	0.123748	0.102264	12.39665	6.54545	1	0	0	0	0	0	0	-	0	-	0	0	-	0	-	-	0	0	0	-	0	1	0	0	0	0	0	0	0	0
100370043|F|0--38:C>T	TGCAGACTCTTGATTTGGGCCATACAGAAATAAAAGGACCTCAAACATTGGATCTCAAAGACAATGACA	TGCAGACTCTTGATTTGGGCCATACAGAAATAAAAGGACCTCAAACATTGGATCTCAAAGACAATGACA	NMUH01003794.1 Colocasia esculenta cultivar Niue isolate Niue_2 TARO_scaffold_003794, whole genome shotgun sequence	24715	1	1.86E-28		38	0.712177	0.911917	0.170984	0.829016	0.088083	0.082902	0.160649	0.283498	0.222073	4.86364	2.86111	0.9375	-	-	1	1	1	1	1	1	1	-	1	-	-	-	1	1	-	1	-	-	1	1	1	1	1	1	1	-	-
100370043|F|0-38:C>T-38:C>T	TGCAGACTCTTGATTTGGGCCATACAGAAATAAAAGGATCTCAAACATTGGATCTCAAAGACAATGACA	TGCAGACTCTTGATTTGGGCCATACAGAAATAAAAGGATCTCAAACATTGGATCTCAAAGACAATGACA	NMUH01003794.1 Colocasia esculenta cultivar Niue isolate Niue_2 TARO_scaffold_003794, whole genome shotgun sequence	24715	1	1.86E-28	38:C>T	38	0.712177	0.911917	0.170984	0.829016	0.088083	0.082902	0.160649	0.283498	0.222073	4.86364	2.86111	0.9375	-	-	0	0	0	0	0	0	0	-	0	-	-	-	0	0	-	0	-	-	0	0	0	0	0	0	0	-	-
100370046|F|0--66:A>G	TGCAGACTGAAACATTGTGCATTAGCGTCATTAGAATGATGACATCAGTAACAGAAAGAATTATTTACA	TGCAGACTGAAACATTGTGCATTAGCGTCATTAGAATGATGACATCAGTAACAGAAAGAATTATTTACA	NMUH01000087.1 Colocasia esculenta cultivar Niue isolate Niue_2 TARO_scaffold_000087, whole genome shotgun sequence	466700	1	8.64E-27		66	0.704797	0.010471	0.994764	0.005236	0.989529	0.005236	0.020723	0.010416	0.01557	8.5	2.67299	1	0	0	0	-	0	0	0	0	-	0	0	1	-	0	-	-	0	-	-	0	-	0	0	0	0	0	0	-	-
100370046|F|0-66:A>G-66:A>G	TGCAGACTGAAACATTGTGCATTAGCGTCATTAGAATGATGACATCAGTAACAGAAAGAATTATTTGAT	TGCAGACTGAAACATTGTGCATTAGCGTCATTAGAATGATGACATCAGTAACAGAAAGAATTATTTGAT	NMUH01000087.1 Colocasia esculenta cultivar Niue isolate Niue_2 TARO_scaffold_000087, whole genome shotgun sequence	466700	1	8.64E-27	66:A>G	66	0.704797	0.010471	0.994764	0.005236	0.989529	0.005236	0.020723	0.010416	0.01557	8.5	2.67299	1	1	1	1	-	1	1	1	1	-	1	1	0	-	1	-	-	1	-	-	1	-	1	1	1	1	1	1	-	-
100370064|F|0--27:G>C	TGCAGACTGCCTCCAGCCTTCCACTGGGCAGGCTCCACATCGGGTGTCCAACCAAACATGCTTGAGGTC	TGCAGACTGCCTCCAGCCTTCCACTGGGCAGGCTCCACATCGGGTGTCCAACCAAACATGCTTGAGGTC		0	0	999		27	0.450185	0.762295	0.237705	0.762295	0.237705	0	0.362403	0.362403	0.362403	7.61224	5.65625	1	1	1	1	-	-	-	1	-	0	-	1	-	1	-	-	-	-	1	-	1	1	-	1	1	1	1	-	-	-
100370064|F|0-27:G>C-27:G>C	TGCAGACTGCCTCCAGCCTTCCACTGGCCAGGCTCCACGTCGGGTGTCCAACCAAACATGCTTGAGGTC	TGCAGACTGCCTCCAGCCTTCCACTGGCCAGGCTCCACGTCGGGTGTCCAACCAAACATGCTTGAGGTC		0	0	999	27:G>C	27	0.450185	0.762295	0.237705	0.762295	0.237705	0	0.362403	0.362403	0.362403	7.61224	5.65625	1	0	0	0	-	-	-	0	-	1	-	0	-	0	-	-	-	-	0	-	0	0	-	0	0	0	0	-	-	-
100370068|F|0--6:C>G	TGCAGACTGCGCCCAGCTGCACTCCTGCCATGCCTGTGGCTTCCTCCCGCACACTCCCTGCTTCGGTTT	TGCAGACTGCGCCCAGCTGCACTCCTGCCATGCCTGTGGCTTCCTCCCGCACACTCCCTGCTTCGGTTT	NMUH01000559.1 Colocasia esculenta cultivar Niue isolate Niue_2 TARO_scaffold_000559, whole genome shotgun sequence	277934	1	8.64E-27		6	0.771218	0.976077	0.043062	0.956938	0.023923	0.019139	0.046702	0.082416	0.064559	6.53448	4.22222	0.982143	1	1	1	1	1	1	1	1	-	1	1	-	1	-	1	1	-	-	1	1	1	-	1	1	1	1	1	1	-
100370068|F|0-6:C>G-6:C>G	TGCAGAGTGCGCCCAGCTGCACTCCTGCCATGCCTGTGGCTTCCTCCCGCACACTCCCTGCTTCGGTTT	TGCAGAGTGCGCCCAGCTGCACTCCTGCCATGCCTGTGGCTTCCTCCCGCACACTCCCTGCTTCGGTTT	NMUH01000559.1 Colocasia esculenta cultivar Niue isolate Niue_2 TARO_scaffold_000559, whole genome shotgun sequence	277934	1	8.64E-27	6:C>G	6	0.771218	0.976077	0.043062	0.956938	0.023923	0.019139	0.046702	0.082416	0.064559	6.53448	4.22222	0.982143	0	0	0	0	0	0	0	0	-	0	0	-	0	-	0	0	-	-	0	0	0	-	0	0	0	0	0	0	-
100370073|F|0--5:A>G	TGCAGACTGGAACATATAATCCCACGCAACTCAGGATCTGCTTGAAGTGTATCACATAACACCTTCTGA	TGCAGACTGGAACATATAATCCCACGCAACTCAGGATCTGCTTGAAGTGTATCACATAACACCTTCTGA	NMUH01003423.1 Colocasia esculenta cultivar Niue isolate Niue_2 TARO_scaffold_003423, whole genome shotgun sequence	117140	1	4.02E-25		5	0.690037	0.994652	0.005348	0.994652	0.005348	0	0.010638	0.010638	0.010638	3.10194	3	1	1	1	-	-	1	-	-	1	1	1	1	-	1	1	-	1	-	-	1	1	-	-	1	1	1	1	1	-	-
100370073|F|0-5:A>G-5:A>G	TGCAGGCTGGAGCATATAATCCCACGCAACTCAGGATCTGCTTGAAGTGTATCACATAACACCTTCTGA	TGCAGGCTGGAGCATATAATCCCACGCAACTCAGGATCTGCTTGAAGTGTATCACATAACACCTTCTGA	NMUH01003423.1 Colocasia esculenta cultivar Niue isolate Niue_2 TARO_scaffold_003423, whole genome shotgun sequence	117140	1	4.02E-25	5:A>G	5	0.690037	0.994652	0.005348	0.994652	0.005348	0	0.010638	0.010638	0.010638	3.10194	3	1	0	0	-	-	0	-	-	0	0	0	0	-	0	0	-	0	-	-	0	0	-	-	0	0	0	0	0	-	-
18892454|F|0--63:A>G	TGCAGACTGGCCAAGAAACAGATTTCATATTAGTTTCATGCACTGGATTGGGAATTGAACCTAATCGCA	TGCAGACTGGCCAAGAAACAGATTTCATATTAGTTTCATGCACTGGATTGGGAATTGAACCTAATCGCA	NMUH01003450.1 Colocasia esculenta cultivar Niue isolate Niue_2 TARO_scaffold_003450, whole genome shotgun sequence	136031	1	1.86E-28		63	0.601476	0.730061	0.337423	0.662577	0.269939	0.067485	0.394144	0.447138	0.420641	10.63846	16.125	1	0	-	0	1	-	-	-	1	1	0	0	-	0	-	-	0	1	-	-	-	1	0	0	-	-	0	0	-	-
18892454|F|0-63:A>G-63:A>G	TGCAGACTGGCCAAGAAACAGATTTCATATTAGTTTCATGCACTGGATTGGGAATTGAACCTAGTCGCA	TGCAGACTGGCCAAGAAACAGATTTCATATTAGTTTCATGCACTGGATTGGGAATTGAACCTAGTCGCA	NMUH01003450.1 Colocasia esculenta cultivar Niue isolate Niue_2 TARO_scaffold_003450, whole genome shotgun sequence	136031	1	1.86E-28	63:A>G	63	0.601476	0.730061	0.337423	0.662577	0.269939	0.067485	0.394144	0.447138	0.420641	10.63846	16.125	1	1	-	1	1	-	-	-	0	0	1	1	-	1	-	-	1	1	-	-	-	1	1	1	-	-	1	1	-	-
100370121|F|0--27:C>T	TGCAGACTTCTGAAACAAAAATACCTGCAATCTGCATGTATTAGTGTCTTTCATAGTTTGAAGGAGTAT	TGCAGACTTCTGAAACAAAAATACCTGCAATCTGCATGTATTAGTGTCTTTCATAGTTTGAAGGAGTAT	NMUH01000710.1 Colocasia esculenta cultivar Niue isolate Niue_2 TARO_scaffold_000710, whole genome shotgun sequence	185940	1	1.86E-28		27	0.826568	0.973214	0.040179	0.959821	0.026786	0.013393	0.052136	0.077129	0.064632	6.45082	3.77778	1	1	1	1	1	1	1	1	1	1	-	1	1	1	-	-	1	1	1	-	1	1	1	1	1	1	1	1	-	1
100370121|F|0-27:C>T-27:C>T	TGCAGACTTCTGAAACAAAAATACCTGTAATCTGCATGTATTAGTGTCTTTCATAGTTTGAAGGAGTAT	TGCAGACTTCTGAAACAAAAATACCTGTAATCTGCATGTATTAGTGTCTTTCATAGTTTGAAGGAGTAT	NMUH01000710.1 Colocasia esculenta cultivar Niue isolate Niue_2 TARO_scaffold_000710, whole genome shotgun sequence	185940	1	1.86E-28	27:C>T	27	0.826568	0.973214	0.040179	0.959821	0.026786	0.013393	0.052136	0.077129	0.064632	6.45082	3.77778	1	0	0	0	0	0	0	0	0	0	-	0	0	0	-	-	0	0	0	-	0	0	0	0	0	0	0	0	-	0
100370123|F|0--42:T>G	TGCAGACTTGGGCTGTTGTGACGGGAAAATGCTATTTGCGCGTCAAAACCGGGCGCCCGGTTCGACGGC	TGCAGACTTGGGCTGTTGTGACGGGAAAATGCTATTTGCGCGTCAAAACCGGGCGCCCGGTTCGACGGC	NMUH01001560.1 Colocasia esculenta cultivar Niue isolate Niue_2 TARO_scaffold_001560, whole genome shotgun sequence	50120	1	1.86E-28		42	0.564576	0.986928	0.026144	0.973856	0.013072	0.013072	0.025802	0.050921	0.038361	5.70303	3.75	1	1	1	1	-	-	-	-	-	1	-	1	-	-	-	-	1	-	1	-	1	1	1	1	1	1	1	-	-	-
100370123|F|0-42:T>G-42:T>G	TGCAGACTTGGGCTGTTGTGACGGGAAAATGCTATTTGCGCGGCCAAACCGGGCGCCCGGTTTGACGGC	TGCAGACTTGGGCTGTTGTGACGGGAAAATGCTATTTGCGCGGCCAAACCGGGCGCCCGGTTTGACGGC	NMUH01001560.1 Colocasia esculenta cultivar Niue isolate Niue_2 TARO_scaffold_001560, whole genome shotgun sequence	50120	1	1.86E-28	42:T>G	42	0.564576	0.986928	0.026144	0.973856	0.013072	0.013072	0.025802	0.050921	0.038361	5.70303	3.75	1	0	0	0	-	-	-	-	-	1	-	0	-	-	-	-	0	-	0	-	0	0	0	0	0	0	0	-	-	-
100370126|F|0--60:G>A	TGCAGACTTTATAAACAAAGAGCATCTGTATTATGTATGACACTATGACTTTCTTTGTCTGCTGGTTTA	TGCAGACTTTATAAACAAAGAGCATCTGTATTATGTATGACACTATGACTTTCTTTGTCTGCTGGTTTA	NMUH01004391.1 Colocasia esculenta cultivar Niue isolate Niue_2 TARO_scaffold_004391, whole genome shotgun sequence	110938	1	1.86E-28		60	0.693727	1	0.005319	0.994681	0	0.005319	0	0.010582	0.005291	5.58738	3	1	1	-	1	1	1	1	-	1	1	-	1	-	-	-	1	1	-	1	-	1	1	1	1	-	1	1	1	1	-
100370126|F|0-60:G>A-60:G>A	TGCAGACTTTATAAACAAAGAGCATCTGTATTATGTATGACACTATGACTTTCTTTGTCTACTGGTTTA	TGCAGACTTTATAAACAAAGAGCATCTGTATTATGTATGACACTATGACTTTCTTTGTCTACTGGTTTA	NMUH01004391.1 Colocasia esculenta cultivar Niue isolate Niue_2 TARO_scaffold_004391, whole genome shotgun sequence	110938	1	1.86E-28	60:G>A	60	0.693727	1	0.005319	0.994681	0	0.005319	0	0.010582	0.005291	5.58738	3	1	0	-	0	0	0	0	-	0	0	-	0	-	-	-	0	0	-	0	-	0	0	0	0	-	0	0	0	0	-
100370131|F|0--28:G>A	TGCAGACTTTATCAGAGTTAGTTTGATGGTTTCCTTGGGTGATGGGAATTCTACACTGTTTTGGCAGGA	TGCAGACTTTATCAGAGTTAGTTTGATGGTTTCCTTGGGTGATGGGAATTCTACACTGTTTTGGCAGGA	NMUH01000655.1 Colocasia esculenta cultivar Niue isolate Niue_2 TARO_scaffold_000655, whole genome shotgun sequence	287782	1	1.86E-28		28	0.804428	1	0.009174	0.990826	0	0.009174	0	0.01818	0.00909	8.29675	3	1	1	1	1	1	1	1	-	1	1	1	1	-	-	1	1	1	-	1	1	1	1	1	1	1	1	1	1	1	-
100370131|F|0-28:G>A-28:G>A	TGCAGACTTTATCAGAGTTAGTTTGATGATTTCCTTGGGTGATGGGAATTCTACACTGTTTTGGCAGGA	TGCAGACTTTATCAGAGTTAGTTTGATGATTTCCTTGGGTGATGGGAATTCTACACTGTTTTGGCAGGA	NMUH01000655.1 Colocasia esculenta cultivar Niue isolate Niue_2 TARO_scaffold_000655, whole genome shotgun sequence	287782	1	1.86E-28	28:G>A	28	0.804428	1	0.009174	0.990826	0	0.009174	0	0.01818	0.00909	8.29675	3	1	0	0	0	0	0	0	-	0	0	0	0	-	-	0	0	0	-	0	0	0	0	0	0	0	0	0	0	0	-
100370132|F|0--13:G>C	TGCAGACTTTATCGACCAACTTTCACTGGTCCCTAGAGCCTGCATATTGGTGATAATGAGCAGTGTACA	TGCAGACTTTATCGACCAACTTTCACTGGTCCCTAGAGCCTGCATATTGGTGATAATGAGCAGTGTACA	NMUH01001268.1 Colocasia esculenta cultivar Niue isolate Niue_2 TARO_scaffold_001268, whole genome shotgun sequence	248366	1	1.86E-28		13	0.804428	0.96789	0.151376	0.848624	0.03211	0.119266	0.062158	0.256923	0.15954	6.89362	4.24324	0.92	1	1	1	1	1	1	-	1	1	1	1	-	1	-	1	1	1	1	-	1	1	1	1	1	1	1	1	-	-
100370132|F|0-13:G>C-13:G>C	TGCAGACTTTATCCACCAACTTTCACTGGTCCCTAGAGCCTGCATATTGGTGATAATGAGCAGTGTACA	TGCAGACTTTATCCACCAACTTTCACTGGTCCCTAGAGCCTGCATATTGGTGATAATGAGCAGTGTACA	NMUH01001268.1 Colocasia esculenta cultivar Niue isolate Niue_2 TARO_scaffold_001268, whole genome shotgun sequence	248366	1	1.86E-28	13:G>C	13	0.804428	0.96789	0.151376	0.848624	0.03211	0.119266	0.062158	0.256923	0.15954	6.89362	4.24324	0.92	0	0	0	0	0	0	-	0	0	0	0	-	0	-	0	0	0	0	-	0	0	0	0	0	0	0	0	-	-
100370133|F|0--68:G>A	TGCAGACTTTATGACGCCCTTGCCCTTCCCACATCTTATTATTATTTTTTTATGCTCAAGATAAATTTG	TGCAGACTTTATGACGCCCTTGCCCTTCCCACATCTTATTATTATTTTTTTATGCTCAAGATAAATTTG	NMUH01014922.1 Colocasia esculenta cultivar Niue isolate Niue_2 TARO_scaffold_014928, whole genome shotgun sequence	6900	1	1.86E-28		68	0.645756	1	0.017143	0.982857	0	0.017143	0	0.033698	0.016849	10.03061	4	1	1	-	1	1	1	1	1	1	1	-	1	-	1	-	-	1	1	1	1	-	1	-	1	1	1	1	1	-	1
100370133|F|0-68:G>A-68:G>A	TGCAGACTTTATGACGCCCTTGCCCTTCCCACATCTTATTATTATTTTTTTATGCTCAAGATAAATTTA	TGCAGACTTTATGACGCCCTTGCCCTTCCCACATCTTATTATTATTTTTTTATGCTCAAGATAAATTTA	NMUH01014922.1 Colocasia esculenta cultivar Niue isolate Niue_2 TARO_scaffold_014928, whole genome shotgun sequence	6900	1	1.86E-28	68:G>A	68	0.645756	1	0.017143	0.982857	0	0.017143	0	0.033698	0.016849	10.03061	4	1	0	-	0	0	0	0	0	0	0	-	0	-	0	-	-	0	0	0	0	-	0	-	0	0	0	0	0	-	0
100370152|F|0--25:A>G	TGCAGACTTTTTTGTATTGCAAAACACAATGGCTGTCTTTTCCCCTAGATCATCAAGTAGCTTCTGAAG	TGCAGACTTTTTTGTATTGCAAAACACAATGGCTGTCTTTTCCCCTAGATCATCAAGTAGCTTCTGAAG	NMUH01001865.1 Colocasia esculenta cultivar Niue isolate Niue_2 TARO_scaffold_001865, whole genome shotgun sequence	179707	1	1.86E-28		25	0.667897	1	0.005525	0.994475	0	0.005525	0	0.010989	0.005494	9.89394	3	1	1	1	-	1	1	-	1	1	1	-	1	-	-	-	-	1	1	-	-	1	-	1	-	1	1	1	1	1	-
100370152|F|0-25:A>G-25:A>G	TGCAGACTTTTTTGTATTGCAAAACGCAATGGCTGTCTTTTCCCCTAGATCATCAAGTAGCTTCTGAAG	TGCAGACTTTTTTGTATTGCAAAACGCAATGGCTGTCTTTTCCCCTAGATCATCAAGTAGCTTCTGAAG	NMUH01001865.1 Colocasia esculenta cultivar Niue isolate Niue_2 TARO_scaffold_001865, whole genome shotgun sequence	179707	1	1.86E-28	25:A>G	25	0.667897	1	0.005525	0.994475	0	0.005525	0	0.010989	0.005494	9.89394	3	1	0	0	-	0	0	-	0	0	0	-	0	-	-	-	-	0	0	-	-	0	-	0	-	0	0	0	0	0	-
100370153|F|0--36:T>A	TGCAGACTTTTTTTATTGAACAAAGTTCTCACTTTATAGGGTGTCAATAAGCATTTCTCCATGCTCTAA	TGCAGACTTTTTTTATTGAACAAAGTTCTCACTTTATAGGGTGTCAATAAGCATTTCTCCATGCTCTAA	NMUH01003633.1 Colocasia esculenta cultivar Niue isolate Niue_2 TARO_scaffold_003633, whole genome shotgun sequence	131096	1	8.64E-27		36	0.472325	0.101562	0.90625	0.09375	0.898438	0.007812	0.182495	0.169922	0.176208	9.30769	3.53659	1	0	-	-	-	0	-	0	-	-	-	0	-	0	-	-	0	-	-	-	-	-	0	-	0	0	0	0	-	-
100370153|F|0-36:T>A-36:T>A	TGCAGACTTTTTTTATTGAACAAAGTTCTCACTTTAAAGGGTGTCAATAAGCATTTCTCCATGCTCTAA	TGCAGACTTTTTTTATTGAACAAAGTTCTCACTTTAAAGGGTGTCAATAAGCATTTCTCCATGCTCTAA	NMUH01003633.1 Colocasia esculenta cultivar Niue isolate Niue_2 TARO_scaffold_003633, whole genome shotgun sequence	131096	1	8.64E-27	36:T>A	36	0.472325	0.101562	0.90625	0.09375	0.898438	0.007812	0.182495	0.169922	0.176208	9.30769	3.53659	1	1	-	-	-	1	-	1	-	-	-	1	-	1	-	-	1	-	-	-	-	-	1	-	1	1	1	1	-	-
100370171|F|0--24:T>C	TGCAGAGAAAGAGGCAAAGCTGGGTGGAGAAATAAAAGCGATGTCAGAAAGAGTTGATACCCTATCTCG	TGCAGAGAAAGAGGCAAAGCTGGGTGGAGAAATAAAAGCGATGTCAGAAAGAGTTGATACCCTATCTCG	NMUH01001736.1 Colocasia esculenta cultivar Niue isolate Niue_2 TARO_scaffold_001736, whole genome shotgun sequence	101088	1	1.86E-28		24	0.819188	0.986486	0.027027	0.972973	0.013514	0.013514	0.026662	0.052593	0.039627	4.4	3	1	1	1	1	1	1	1	-	1	1	1	1	-	1	-	1	1	-	-	-	1	1	1	1	1	1	1	1	-	1
100370171|F|0-24:T>C-24:T>C	TGCAGAGAAAGAGGCAAAGCTGGGCGGAGAAATAAAAGCGATGTCAGAAAGAGTTGATACCCTATCTCG	TGCAGAGAAAGAGGCAAAGCTGGGCGGAGAAATAAAAGCGATGTCAGAAAGAGTTGATACCCTATCTCG	NMUH01001736.1 Colocasia esculenta cultivar Niue isolate Niue_2 TARO_scaffold_001736, whole genome shotgun sequence	101088	1	1.86E-28	24:T>C	24	0.819188	0.986486	0.027027	0.972973	0.013514	0.013514	0.026662	0.052593	0.039627	4.4	3	1	0	0	0	0	0	0	-	0	0	0	0	-	0	-	0	0	-	-	-	0	0	0	0	0	0	0	0	-	0
100370180|F|0--35:T>C	TGCAGAGAACATACATCAAATATATTTTCATACTCTTCTATGAGAGTAGTTATGATAGCTTGAGCATTG	TGCAGAGAACATACATCAAATATATTTTCATACTCTTCTATGAGAGTAGTTATGATAGCTTGAGCATTG	NMUH01000887.1 Colocasia esculenta cultivar Niue isolate Niue_2 TARO_scaffold_000887, whole genome shotgun sequence	202159	1	8.64E-27		35	0.774908	0.014286	0.990476	0.009524	0.985714	0.004762	0.028163	0.018866	0.023515	15.33333	4.4569	1	0	0	0	0	0	0	-	0	0	0	0	-	-	0	0	0	-	0	-	0	-	0	0	-	0	0	0	-	-
100370180|F|0-35:T>C-35:T>C	TGCAGAGAACATACATCAAATATATTTTCATACTCCTCTATGAGAGTAGTTATGATAGCTTGAGCATTG	TGCAGAGAACATACATCAAATATATTTTCATACTCCTCTATGAGAGTAGTTATGATAGCTTGAGCATTG	NMUH01000887.1 Colocasia esculenta cultivar Niue isolate Niue_2 TARO_scaffold_000887, whole genome shotgun sequence	202159	1	8.64E-27	35:T>C	35	0.774908	0.014286	0.990476	0.009524	0.985714	0.004762	0.028163	0.018866	0.023515	15.33333	4.4569	1	1	1	1	1	1	1	-	1	1	1	1	-	-	1	1	1	-	1	-	1	-	1	1	-	1	1	1	-	-
100370204|F|0--63:T>G	TGCAGAGAAGCACCGACTGGCACTCAGTGGCAATATGTAAAGAGGGCGGCCGGTCTGCACGACTTTGTG	TGCAGAGAAGCACCGACTGGCACTCAGTGGCAATATGTAAAGAGGGCGGCCGGTCTGCACGACTTTGTG	NMUH01001324.1 Colocasia esculenta cultivar Niue isolate Niue_2 TARO_scaffold_001324, whole genome shotgun sequence	276074	1	1.86E-28		63	0.719557	0.958974	0.225641	0.774359	0.041026	0.184615	0.078685	0.349454	0.21407	10.76699	6.78	0.975	-	1	1	1	1	-	1	1	1	-	1	-	-	-	-	1	-	-	-	1	1	1	1	1	1	1	1	-	1
100370204|F|0-63:T>G-63:T>G	TGCAGAGAAGCACCGACTGGCACTCAGTGGCAATATGTAAAGAGGGCGGCCGGTCTGCACGACGTTGTG	TGCAGAGAAGCACCGACTGGCACTCAGTGGCAATATGTAAAGAGGGCGGCCGGTCTGCACGACGTTGTG	NMUH01001324.1 Colocasia esculenta cultivar Niue isolate Niue_2 TARO_scaffold_001324, whole genome shotgun sequence	276074	1	1.86E-28	63:T>G	63	0.719557	0.958974	0.225641	0.774359	0.041026	0.184615	0.078685	0.349454	0.21407	10.76699	6.78	0.975	-	0	0	0	0	-	0	0	0	-	0	-	-	-	-	0	-	-	-	0	0	0	0	0	0	0	0	-	0
100370209|F|0--40:C>A	TGCAGAGAAGGAGATGATTACTCTTGTTCATTTGCATCTTCACAATCACATCATGGTAGGGAACAAGAA	TGCAGAGAAGGAGATGATTACTCTTGTTCATTTGCATCTTCACAATCACATCATGGTAGGGAACAAGAA	NMUH01004834.1 Colocasia esculenta cultivar Niue isolate Niue_2 TARO_scaffold_004834, whole genome shotgun sequence	103540	1	1.86E-28		40	0.852399	1	0.004329	0.995671	0	0.004329	0	0.008621	0.00431	10.27308	3	1	1	1	1	1	1	-	1	1	1	-	1	1	1	-	1	1	-	-	-	1	1	1	1	1	1	1	1	-	1
100370209|F|0-40:C>A-40:C>A	TGCAGAGAAGGAGATGATTACTCTTGTTCATTTGCATCTTAACAATCACATCATGGTAGGGAACAAGAA	TGCAGAGAAGGAGATGATTACTCTTGTTCATTTGCATCTTAACAATCACATCATGGTAGGGAACAAGAA	NMUH01004834.1 Colocasia esculenta cultivar Niue isolate Niue_2 TARO_scaffold_004834, whole genome shotgun sequence	103540	1	1.86E-28	40:C>A	40	0.852399	1	0.004329	0.995671	0	0.004329	0	0.008621	0.00431	10.27308	3	1	0	0	0	0	0	-	0	0	0	-	0	0	0	-	0	0	-	-	-	0	0	0	0	0	0	0	0	-	0
100370214|F|0--22:T>G	TGCAGAGAAGTAAAAGAGAGAATACAAGTAATTTGTTTGTCTACTTTCCAATTGTTGCCGATGTGTAGA	TGCAGAGAAGTAAAAGAGAGAATACAAGTAATTTGTTTGTCTACTTTCCAATTGTTGCCGATGTGTAGA	NMUH01000073.1 Colocasia esculenta cultivar Niue isolate Niue_2 TARO_scaffold_000073, whole genome shotgun sequence	182780	1	8.64E-27		22	0.583026	0.025316	0.987342	0.012658	0.974684	0.012658	0.049351	0.024996	0.037174	5.5	4.63253	1	0	-	-	-	0	-	-	0	-	-	0	-	0	-	0	0	0	-	-	0	0	0	0	0	0	-	0	-	-
100370214|F|0-22:T>G-22:T>G	TGCAGAGAAGTAAAAGAGAGAAGACAAGTAATTTGTTTGTCTACTTTCCAATTGTTGCCGATGTGTAGA	TGCAGAGAAGTAAAAGAGAGAAGACAAGTAATTTGTTTGTCTACTTTCCAATTGTTGCCGATGTGTAGA	NMUH01000073.1 Colocasia esculenta cultivar Niue isolate Niue_2 TARO_scaffold_000073, whole genome shotgun sequence	182780	1	8.64E-27	22:T>G	22	0.583026	0.025316	0.987342	0.012658	0.974684	0.012658	0.049351	0.024996	0.037174	5.5	4.63253	1	1	-	-	-	1	-	-	1	-	-	1	-	1	-	1	1	1	-	-	1	1	1	1	1	1	-	1	-	-
100370241|F|0--65:A>G	TGCAGAGACAGAATGGACTAGTTGAGATTTATAGTATAGCCATTGCCTGTTGGTGAAGATGTTGTAAGG	TGCAGAGACAGAATGGACTAGTTGAGATTTATAGTATAGCCATTGCCTGTTGGTGAAGATGTTGTAAGG	NMUH01003210.1 Colocasia esculenta cultivar Niue isolate Niue_2 TARO_scaffold_003210, whole genome shotgun sequence	153731	1	1.86E-28		65	0.730627	0.984848	0.015152	0.984848	0.015152	0	0.029844	0.029844	0.029844	4.27189	3	1	-	-	1	-	1	1	1	1	1	1	1	-	1	-	1	1	-	-	1	-	1	1	-	1	1	-	1	-	-
100370241|F|0-65:A>G-65:A>G	TGCAGAGACAGAATGGACTAGTTGAGATTTATAGTATAGCCATTGCCTGTTGGTGAAGATGTTGTGAGG	TGCAGAGACAGAATGGACTAGTTGAGATTTATAGTATAGCCATTGCCTGTTGGTGAAGATGTTGTGAGG	NMUH01003210.1 Colocasia esculenta cultivar Niue isolate Niue_2 TARO_scaffold_003210, whole genome shotgun sequence	153731	1	1.86E-28	65:A>G	65	0.730627	0.984848	0.015152	0.984848	0.015152	0	0.029844	0.029844	0.029844	4.27189	3	1	-	-	0	-	0	0	0	0	0	0	0	-	0	-	0	0	-	-	0	-	0	0	-	0	0	-	0	-	-
100370248|F|0--15:T>C	TGCAGAGACAGTTGATGTCTCACATTCATCTTCAGGTTCTGGAGGATGTGCACTACGGGGAATTATGCC	TGCAGAGACAGTTGATGTCTCACATTCATCTTCAGGTTCTGGAGGATGTGCACTACGGGGAATTATGCC	NMUH01000207.1 Colocasia esculenta cultivar Niue isolate Niue_2 TARO_scaffold_000207, whole genome shotgun sequence	127240	1	1.86E-28		15	0.778598	1	0.004739	0.995261	0	0.004739	0	0.009434	0.004717	3.35043	3	1	1	1	1	1	1	1	1	1	1	1	1	-	1	1	1	1	1	1	-	1	1	1	1	1	1	1	1	-	1
100370248|F|0-15:T>C-15:T>C	TGCAGAGACAGTTGACGTCTCACATTCATCTTCAGGTTCTGGAGGATGTGCACTACGGGGAATTATGCC	TGCAGAGACAGTTGACGTCTCACATTCATCTTCAGGTTCTGGAGGATGTGCACTACGGGGAATTATGCC	NMUH01000207.1 Colocasia esculenta cultivar Niue isolate Niue_2 TARO_scaffold_000207, whole genome shotgun sequence	127240	1	1.86E-28	15:T>C	15	0.778598	1	0.004739	0.995261	0	0.004739	0	0.009434	0.004717	3.35043	3	1	0	0	0	0	0	0	0	0	0	0	0	-	0	0	0	0	0	0	-	0	0	0	0	0	0	0	0	-	0
100370277|F|0--39:A>G	TGCAGAGAGAAAAATATGCAATAGACCATGCAGAGCTCTAGTTGACTTTGGTTTATAAAAGGATCTTCC	TGCAGAGAGAAAAATATGCAATAGACCATGCAGAGCTCTAGTTGACTTTGGTTTATAAAAGGATCTTCC	NMUH01000008.1 Colocasia esculenta cultivar Niue isolate Niue_2 TARO_scaffold_000008, whole genome shotgun sequence	510792	1	1.86E-28		39	0.822878	0.977578	0.035874	0.964126	0.022422	0.013453	0.043838	0.069175	0.056506	4.05439	3.375	1	-	1	1	1	1	1	1	1	1	-	1	-	1	1	1	1	1	1	-	1	1	1	1	1	1	-	1	1	-
100370277|F|0-39:A>G-39:A>G	TGCAGAGAGAAAAATATGCAATAGACCATGCAGAGCTCTGGTTGACTTTGGTTTATAAAAGGATCTTCC	TGCAGAGAGAAAAATATGCAATAGACCATGCAGAGCTCTGGTTGACTTTGGTTTATAAAAGGATCTTCC	NMUH01000008.1 Colocasia esculenta cultivar Niue isolate Niue_2 TARO_scaffold_000008, whole genome shotgun sequence	510792	1	1.86E-28	39:A>G	39	0.822878	0.977578	0.035874	0.964126	0.022422	0.013453	0.043838	0.069175	0.056506	4.05439	3.375	1	-	0	0	0	0	0	0	0	0	-	0	-	0	0	0	0	0	0	-	0	0	0	0	0	0	-	0	0	-
100370279|F|0--53:G>A	TGCAGAGAGAACATGCAAGGTAGAAGACAACCATAGAGAGCATCTAAATCTACGTACAAGAATGAAGGG	TGCAGAGAGAACATGCAAGGTAGAAGACAACCATAGAGAGCATCTAAATCTACGTACAAGAATGAAGGG	NMUH01000566.1 Colocasia esculenta cultivar Niue isolate Niue_2 TARO_scaffold_000566, whole genome shotgun sequence	14558	1	1.86E-28		53	0.767528	0.985577	0.038462	0.961538	0.014423	0.024038	0.02843	0.073964	0.051197	6.47556	3.875	1	1	-	1	1	1	-	-	1	1	1	1	-	-	1	1	1	1	1	-	1	1	1	1	1	1	1	1	1	1
100370279|F|0-53:G>A-53:G>A	TGCAGAGAGAACATGCAAGGTAGAAGACAACCATAGAGAGCATCTAAATCTACATACAAGAATGAAGGG	TGCAGAGAGAACATGCAAGGTAGAAGACAACCATAGAGAGCATCTAAATCTACATACAAGAATGAAGGG	NMUH01000566.1 Colocasia esculenta cultivar Niue isolate Niue_2 TARO_scaffold_000566, whole genome shotgun sequence	14558	1	1.86E-28	53:G>A	53	0.767528	0.985577	0.038462	0.961538	0.014423	0.024038	0.02843	0.073964	0.051197	6.47556	3.875	1	0	-	0	0	0	-	-	0	0	0	0	-	-	0	0	0	0	0	-	0	0	0	0	0	0	0	0	0	0
100370288|F|0--56:A>G	TGCAGAGAGACTTCCAAGGTAACAGCAAGAGGACCTCGAATACCAGGTTAGAGCACAACCTGGAGCGCT	TGCAGAGAGACTTCCAAGGTAACAGCAAGAGGACCTCGAATACCAGGTTAGAGCACAACCTGGAGCGCT	NMUH01003047.1 Colocasia esculenta cultivar Niue isolate Niue_2 TARO_scaffold_003047, whole genome shotgun sequence	103085	1	1.86E-28		56	0.756458	0.990244	0.014634	0.985366	0.009756	0.004878	0.019322	0.02884	0.024081	5.52586	3	1	-	1	-	1	1	-	1	1	1	1	-	-	1	1	1	1	-	1	-	1	1	1	1	1	1	1	1	-	-
100370288|F|0-56:A>G-56:A>G	TGCAGAGAGACTTCCAAGGTAACAGCAAGAGGACCTCGAATACCAGGTTAGAGCACGACCTGGAGCGCT	TGCAGAGAGACTTCCAAGGTAACAGCAAGAGGACCTCGAATACCAGGTTAGAGCACGACCTGGAGCGCT	NMUH01003047.1 Colocasia esculenta cultivar Niue isolate Niue_2 TARO_scaffold_003047, whole genome shotgun sequence	103085	1	1.86E-28	56:A>G	56	0.756458	0.990244	0.014634	0.985366	0.009756	0.004878	0.019322	0.02884	0.024081	5.52586	3	1	-	0	-	0	0	-	0	0	0	0	-	-	0	0	0	0	-	0	-	0	0	0	0	0	0	0	0	-	-
18892567|F|0--66:C>A	TGCAGAGAGAGAGGGAGGGAGAGGAAGAATACCATCCGAACATGATTTGGTCCATTTGGTTTATTTCTT	TGCAGAGAGAGAGGGAGGGAGAGGAAGAATACCATCCGAACATGATTTGGTCCATTTGGTTTATTTCTT	NMUH01000587.1 Colocasia esculenta cultivar Niue isolate Niue_2 TARO_scaffold_000587, whole genome shotgun sequence	204638	1	8.64E-27		66	0.516605	0.214286	0.9	0.1	0.785714	0.114286	0.336735	0.18	0.258367	5.75	9.75	0.958333	0	-	0	-	0	-	-	-	-	-	0	-	-	-	-	0	-	0	-	-	-	-	0	0	0	0	0	-	-
18892567|F|0-66:C>A-66:C>A	TGCAGAGAGAGAGGGAGGGAGAGGAAGAATACCATCCGAACATGATTTGGTCCATTTGGTTTATTTATT	TGCAGAGAGAGAGGGAGGGAGAGGAAGAATACCATCCGAACATGATTTGGTCCATTTGGTTTATTTATT	NMUH01000587.1 Colocasia esculenta cultivar Niue isolate Niue_2 TARO_scaffold_000587, whole genome shotgun sequence	204638	1	8.64E-27	66:C>A	66	0.516605	0.214286	0.9	0.1	0.785714	0.114286	0.336735	0.18	0.258367	5.75	9.75	0.958333	1	-	1	-	1	-	-	-	-	-	1	-	-	-	-	1	-	1	-	-	-	-	1	1	1	1	1	-	-
100370301|F|0--26:T>G	TGCAGAGAGATACATAAGTAGACTACTTACGTATATAAAATTTCGAAGACACTTTTTTGCGTCGTCTAC	TGCAGAGAGATACATAAGTAGACTACTTACGTATATAAAATTTCGAAGACACTTTTTTGCGTCGTCTAC	NMUH01000963.1 Colocasia esculenta cultivar Niue isolate Niue_2 TARO_scaffold_000963, whole genome shotgun sequence	152417	1	1.86E-28		26	0.889299	0.995851	0.062241	0.937759	0.004149	0.058091	0.008264	0.116734	0.062499	11.88448	6	1	1	1	1	1	1	-	1	1	1	1	1	1	1	1	1	1	-	1	-	1	1	1	1	1	1	1	1	-	-
100370301|F|0-26:T>G-26:T>G	TGCAGAGAGATACATAAGTAGACTACGTACGTATATAAAATTTCGAAGACACTTTTTTGCGTCGTCTAC	TGCAGAGAGATACATAAGTAGACTACGTACGTATATAAAATTTCGAAGACACTTTTTTGCGTCGTCTAC	NMUH01000963.1 Colocasia esculenta cultivar Niue isolate Niue_2 TARO_scaffold_000963, whole genome shotgun sequence	152417	1	1.86E-28	26:T>G	26	0.889299	0.995851	0.062241	0.937759	0.004149	0.058091	0.008264	0.116734	0.062499	11.88448	6	1	0	0	0	0	0	-	0	0	1	0	0	0	0	0	0	0	-	0	-	0	0	0	0	0	0	0	0	-	-
100370307|F|0--31:C>T	TGCAGAGAGCAAGATTTGCAAAAACTTGAGGCGGTTGTGAGGCAGTTGGTCATAGCCTCATGAGGTGTA	TGCAGAGAGCAAGATTTGCAAAAACTTGAGGCGGTTGTGAGGCAGTTGGTCATAGCCTCATGAGGTGTA	NMUH01008004.1 Colocasia esculenta cultivar Niue isolate Niue_2 TARO_scaffold_008004, whole genome shotgun sequence	8277	1	1.86E-28		31	0.785978	0.962441	0.140845	0.859155	0.037559	0.103286	0.072296	0.242015	0.157156	4.82128	3.57143	0.953125	1	1	1	1	1	1	1	1	1	1	1	1	-	-	-	1	1	1	-	1	1	-	1	1	1	1	1	-	-
100370307|F|0-31:C>T-31:C>T	TGCAGAGAGCAAGATTTGCAAAAACTTGAGGTGGTTGTGAGGCAGTTGGTCATAGCCTCATGAGGTGTA	TGCAGAGAGCAAGATTTGCAAAAACTTGAGGTGGTTGTGAGGCAGTTGGTCATAGCCTCATGAGGTGTA	NMUH01008004.1 Colocasia esculenta cultivar Niue isolate Niue_2 TARO_scaffold_008004, whole genome shotgun sequence	8277	1	1.86E-28	31:C>T	31	0.785978	0.962441	0.140845	0.859155	0.037559	0.103286	0.072296	0.242015	0.157156	4.82128	3.57143	0.953125	0	0	0	0	0	0	0	0	0	0	0	0	-	-	-	0	0	0	-	0	0	-	0	0	0	0	0	-	-
100370308|F|0--54:A>G	TGCAGAGAGCACACAAGCTTAGCATTTGATTGAACCATTATGAGGAGTTTCCATAAATAGATAATAATA	TGCAGAGAGCACACAAGCTTAGCATTTGATTGAACCATTATGAGGAGTTTCCATAAATAGATAATAATA	NMUH01003554.1 Colocasia esculenta cultivar Niue isolate Niue_2 TARO_scaffold_003554, whole genome shotgun sequence	81159	1	1.86E-28		54	0.756458	1	0.009756	0.990244	0	0.009756	0	0.019322	0.009661	5.92174	2.5	1	1	1	1	1	1	1	-	1	1	-	1	-	1	-	1	1	-	-	-	1	1	1	1	1	1	1	1	1	-
100370308|F|0-54:A>G-54:A>G	TGCAGAGAGCACACAAGCTTAGCATTTGATTGAACCATTATGAGGAGTTTCCATGAATAGATAATAATA	TGCAGAGAGCACACAAGCTTAGCATTTGATTGAACCATTATGAGGAGTTTCCATGAATAGATAATAATA	NMUH01003554.1 Colocasia esculenta cultivar Niue isolate Niue_2 TARO_scaffold_003554, whole genome shotgun sequence	81159	1	1.86E-28	54:A>G	54	0.756458	1	0.009756	0.990244	0	0.009756	0	0.019322	0.009661	5.92174	2.5	1	0	0	0	0	0	0	-	0	0	-	0	-	0	-	0	0	-	-	-	0	0	0	0	0	0	0	0	0	-
100370321|F|0--35:G>A	TGCAGAGAGGAGAGGCTGAGATTTTGGTCTGATCCGGATACTGAGTTGAAGCTTGCTAAAGACACCGGT	TGCAGAGAGGAGAGGCTGAGATTTTGGTCTGATCCGGATACTGAGTTGAAGCTTGCTAAAGACACCGGT	NMUH01004143.1 Colocasia esculenta cultivar Niue isolate Niue_2 TARO_scaffold_004143, whole genome shotgun sequence	52165	1	1.86E-28		35	0.590406	0.8875	0.28125	0.71875	0.1125	0.16875	0.199688	0.404297	0.301992	3.83893	3.19149	0.875	-	1	1	-	-	1	-	-	1	1	1	-	-	1	-	1	-	0	-	1	1	1	-	1	-	1	-	-	-
100370321|F|0-35:G>A-35:G>A	TGCAGAGAGGAGAGGCTGAGATTTTGGTCTGATCCAGATACTGAGTTGAAGCTTGCTAAAGACACCGGT	TGCAGAGAGGAGAGGCTGAGATTTTGGTCTGATCCAGATACTGAGTTGAAGCTTGCTAAAGACACCGGT	NMUH01004143.1 Colocasia esculenta cultivar Niue isolate Niue_2 TARO_scaffold_004143, whole genome shotgun sequence	52165	1	1.86E-28	35:G>A	35	0.590406	0.8875	0.28125	0.71875	0.1125	0.16875	0.199688	0.404297	0.301992	3.83893	3.19149	0.875	-	0	0	-	-	0	-	-	0	0	0	-	-	0	-	1	-	1	-	1	1	1	-	1	-	0	-	-	-
100370332|F|0--63:G>A	TGCAGAGAGGGGTTTTGCGGCAGCTGTGCTGCAACGGTGGCAGGCTTGCAGAGACGGCGCACGGGTCTC	TGCAGAGAGGGGTTTTGCGGCAGCTGTGCTGCAACGGTGGCAGGCTTGCAGAGACGGCGCACGGGTCTC	NMUH01005753.1 Colocasia esculenta cultivar Niue isolate Niue_2 TARO_scaffold_005753, whole genome shotgun sequence	38272	1	1.86E-28		63	0.675277	1	0.04918	0.95082	0	0.04918	0	0.093523	0.046762	5.70149	5.22222	1	1	1	1	1	1	-	1	1	1	-	1	-	1	-	1	1	-	1	-	-	1	1	-	-	1	-	1	-	1
100370332|F|0-63:G>A-63:G>A	TGCAGAGAGGGGTTTTGCGGCAGCTGTGCTGCAACGGTGGCAGGCTTGCAGAGACGGCGCACGAGTCTC	TGCAGAGAGGGGTTTTGCGGCAGCTGTGCTGCAACGGTGGCAGGCTTGCAGAGACGGCGCACGAGTCTC	NMUH01005753.1 Colocasia esculenta cultivar Niue isolate Niue_2 TARO_scaffold_005753, whole genome shotgun sequence	38272	1	1.86E-28	63:G>A	63	0.675277	1	0.04918	0.95082	0	0.04918	0	0.093523	0.046762	5.70149	5.22222	1	0	0	0	0	0	-	0	0	0	-	0	-	0	-	0	0	-	0	-	-	0	0	-	-	0	-	0	-	0
100370351|F|0--28:A>G	TGCAGAGAGTGTGGCTAACCTTGTCATAATCAGCGGACCCCTGCCAATGCACATTCCTCCTTGGTTGCC	TGCAGAGAGTGTGGCTAACCTTGTCATAATCAGCGGACCCCTGCCAATGCACATTCCTCCTTGGTTGCC	NMUH01000715.1 Colocasia esculenta cultivar Niue isolate Niue_2 TARO_scaffold_000715, whole genome shotgun sequence	86899	1	4.02E-25		28	0.697417	0.021164	0.978836	0.021164	0.978836	0	0.041432	0.041432	0.041432	4.5	4.03431	1	-	0	-	0	0	-	0	-	-	0	0	-	0	-	0	0	-	0	-	-	-	0	-	-	0	0	0	-	-
100370351|F|0-28:A>G-28:A>G	TGCAGAGAGTGTGGCTAACCTTGTCATAGTCAGCGGGCCCCTGCCAATGCACATTCCTCCTTGGTTGCC	TGCAGAGAGTGTGGCTAACCTTGTCATAGTCAGCGGGCCCCTGCCAATGCACATTCCTCCTTGGTTGCC	NMUH01000715.1 Colocasia esculenta cultivar Niue isolate Niue_2 TARO_scaffold_000715, whole genome shotgun sequence	86899	1	4.02E-25	28:A>G	28	0.697417	0.021164	0.978836	0.021164	0.978836	0	0.041432	0.041432	0.041432	4.5	4.03431	1	-	1	-	1	1	-	1	-	-	1	1	-	1	-	1	1	-	1	-	-	-	1	-	-	1	1	1	-	-
100370369|F|0--37:T>C	TGCAGAGATATCTAAAGAAGGAAGCAGCTTTAGGAGATGGGCGTTCGACATCAGAGAGCTGATGAGCCT	TGCAGAGATATCTAAAGAAGGAAGCAGCTTTAGGAGATGGGCGTTCGACATCAGAGAGCTGATGAGCCT	NMUH01000860.1 Colocasia esculenta cultivar Niue isolate Niue_2 TARO_scaffold_000860, whole genome shotgun sequence	27898	1	8.64E-27		37	0.542435	0.006803	0.993197	0.006803	0.993197	0	0.013513	0.013513	0.013513	3	2.80503	1	0	0	0	0	0	0	0	0	0	0	0	-	-	0	0	0	0	0	-	-	-	0	-	0	0	0	0	-	0
100370369|F|0-37:T>C-37:T>C	TGCAGAGATATCTAAAGAAGGAAGCAGCTTTAGGAGACGGGCGTTCGACATCAGAGAGCTGATGAGCCT	TGCAGAGATATCTAAAGAAGGAAGCAGCTTTAGGAGACGGGCGTTCGACATCAGAGAGCTGATGAGCCT	NMUH01000860.1 Colocasia esculenta cultivar Niue isolate Niue_2 TARO_scaffold_000860, whole genome shotgun sequence	27898	1	8.64E-27	37:T>C	37	0.542435	0.006803	0.993197	0.006803	0.993197	0	0.013513	0.013513	0.013513	3	2.80503	1	1	1	1	1	1	1	1	1	1	1	1	-	-	1	1	1	1	1	-	-	-	1	-	1	1	1	1	-	1
18892588|F|0--10:C>T	TGCAGAGATCCCCAAGATCCGGGGCCCCTGTCTCATACAGCCCACGTGGCTGGCCACCGTTCGGAGTCC	TGCAGAGATCCCCAAGATCCGGGGCCCCTGTCTCATACAGCCCACGTGGCTGGCCACCGTTCGGAGTCC	NMUH01003562.1 Colocasia esculenta cultivar Niue isolate Niue_2 TARO_scaffold_003562, whole genome shotgun sequence	57271	1	1.13E-20		10	0.479705	0.953846	0.046154	0.953846	0.046154	0	0.088047	0.088047	0.088047	10.35338	8	1	-	1	-	1	-	1	-	1	0	1	1	-	-	-	-	1	-	1	-	-	1	1	1	1	1	1	1	-	-
18892588|F|0-10:C>T-10:C>T	TGCAGAGATCTCCAAGATCCGGGGCCCCTGTCTCATACAGCCCACGTGGCTGGCCACCGTTCGGAGTCC	TGCAGAGATCTCCAAGATCCGGGGCCCCTGTCTCATACAGCCCACGTGGCTGGCCACCGTTCGGAGTCC	NMUH01003562.1 Colocasia esculenta cultivar Niue isolate Niue_2 TARO_scaffold_003562, whole genome shotgun sequence	57271	1	1.13E-20	10:C>T	10	0.479705	0.953846	0.046154	0.953846	0.046154	0	0.088047	0.088047	0.088047	10.35338	8	1	-	0	-	0	-	0	-	0	1	0	0	-	-	-	-	0	-	0	-	-	0	0	0	0	0	0	0	-	-
100370380|F|0--46:A>G	TGCAGAGATCTATCTGTTTTAGAACAAAGAACCTACCTTTGTGAATAATGGAGAGAATTCTTTAGTAGA	TGCAGAGATCTATCTGTTTTAGAACAAAGAACCTACCTTTGTGAATAATGGAGAGAATTCTTTAGTAGA	NMUH01000729.1 Colocasia esculenta cultivar Niue isolate Niue_2 TARO_scaffold_000729, whole genome shotgun sequence	421351	1	1.86E-28		46	0.830258	1	0.008889	0.991111	0	0.008889	0	0.01762	0.00881	8.37795	4.5	1	1	1	1	1	1	1	1	1	1	1	1	1	1	-	1	1	1	1	1	1	1	1	1	1	1	1	1	-	-
100370380|F|0-46:A>G-46:A>G	TGCAGAGATCTATCTGTTTTAGAACAAAGAACCTACCTTTGTGAATGATGGAGAGAATTCTTTAGTAGA	TGCAGAGATCTATCTGTTTTAGAACAAAGAACCTACCTTTGTGAATGATGGAGAGAATTCTTTAGTAGA	NMUH01000729.1 Colocasia esculenta cultivar Niue isolate Niue_2 TARO_scaffold_000729, whole genome shotgun sequence	421351	1	1.86E-28	46:A>G	46	0.830258	1	0.008889	0.991111	0	0.008889	0	0.01762	0.00881	8.37795	4.5	1	0	0	0	0	0	0	0	0	0	0	0	0	0	-	0	0	0	0	0	0	0	0	0	0	0	0	0	-	-
100370382|F|0--22:G>C	TGCAGAGATCTGGAAGTGACATGGTGTAAATAGGAAACGTTTACAGGATTTGTGGTGGGATACGTCCCA	TGCAGAGATCTGGAAGTGACATGGTGTAAATAGGAAACGTTTACAGGATTTGTGGTGGGATACGTCCCA	NMUH01009048.1 Colocasia esculenta cultivar Niue isolate Niue_2 TARO_scaffold_009048, whole genome shotgun sequence	8718	1	8.64E-27		22	0.468635	0.070866	0.952756	0.047244	0.929134	0.023622	0.131688	0.090024	0.110856	10.77778	4.71538	1	0	-	0	0	0	-	-	0	1	-	-	-	-	0	-	-	-	-	-	0	0	0	0	0	0	0	0	-	-
100370382|F|0-22:G>C-22:G>C	TGCAGAGATCTGGAAGTGACATCGTGTAAATAGGAAACGTTTACAGGATTTGTGGTGGGATACGTCCCA	TGCAGAGATCTGGAAGTGACATCGTGTAAATAGGAAACGTTTACAGGATTTGTGGTGGGATACGTCCCA	NMUH01009048.1 Colocasia esculenta cultivar Niue isolate Niue_2 TARO_scaffold_009048, whole genome shotgun sequence	8718	1	8.64E-27	22:G>C	22	0.468635	0.070866	0.952756	0.047244	0.929134	0.023622	0.131688	0.090024	0.110856	10.77778	4.71538	1	1	-	1	1	1	-	-	1	0	-	-	-	-	1	-	-	-	-	-	1	1	1	1	1	1	1	1	-	-
100370388|F|0--29:G>A	TGCAGAGATGGCGATGTCTTCTTTGATAGGTTTCCATGGCAGACAACAACAATTGGAACAAGCTGAGGA	TGCAGAGATGGCGATGTCTTCTTTGATAGGTTTCCATGGCAGACAACAACAATTGGAACAAGCTGAGGA	NMUH01002030.1 Colocasia esculenta cultivar Niue isolate Niue_2 TARO_scaffold_002030, whole genome shotgun sequence	191690	1	4.02E-25		29	0.638376	0.011561	0.988439	0.011561	0.988439	0	0.022854	0.022854	0.022854	6.5	3.74211	1	-	-	-	-	0	-	-	0	0	-	0	-	-	-	0	0	-	-	-	0	-	0	0	0	0	0	0	-	-
100370388|F|0-29:G>A-29:G>A	TGCAGAGATGGCGATGTCTTCTTTGATAGATTTCCATGGCAGACAACAACAATTGGAACAAGCTGAAGA	TGCAGAGATGGCGATGTCTTCTTTGATAGATTTCCATGGCAGACAACAACAATTGGAACAAGCTGAAGA	NMUH01002030.1 Colocasia esculenta cultivar Niue isolate Niue_2 TARO_scaffold_002030, whole genome shotgun sequence	191690	1	4.02E-25	29:G>A	29	0.638376	0.011561	0.988439	0.011561	0.988439	0	0.022854	0.022854	0.022854	6.5	3.74211	1	-	-	-	-	1	-	-	1	1	-	1	-	-	-	1	1	-	-	-	1	-	1	1	1	1	1	1	-	-
100370394|F|0--31:A>G	TGCAGAGATGTGGAAAAAGGAAGAAGAAATGATCATCTGCATCATAAGTAGATCAGTATAATTTACAAC	TGCAGAGATGTGGAAAAAGGAAGAAGAAATGATCATCTGCATCATAAGTAGATCAGTATAATTTACAAC	NMUH01002892.1 Colocasia esculenta cultivar Niue isolate Niue_2 TARO_scaffold_002892, whole genome shotgun sequence	45300	1	1.86E-28		31	0.741697	1	0.00995	0.99005	0	0.00995	0	0.019702	0.009851	4.36486	2.5	1	1	1	1	1	1	-	-	1	1	1	1	1	1	-	1	1	-	-	-	1	1	-	1	1	1	1	1	-	-
100370394|F|0-31:A>G-31:A>G	TGCAGAGATGTGGAAAAAGGAAGAAGAAATGGTCATCTGCATCATAAGTAGATCAGTATAATTTACAAC	TGCAGAGATGTGGAAAAAGGAAGAAGAAATGGTCATCTGCATCATAAGTAGATCAGTATAATTTACAAC	NMUH01002892.1 Colocasia esculenta cultivar Niue isolate Niue_2 TARO_scaffold_002892, whole genome shotgun sequence	45300	1	1.86E-28	31:A>G	31	0.741697	1	0.00995	0.99005	0	0.00995	0	0.019702	0.009851	4.36486	2.5	1	0	0	0	0	0	-	-	0	0	0	0	0	0	-	0	0	-	-	-	0	0	-	0	0	0	0	0	-	-
100370407|F|0--68:T>C	TGCAGAGATTGCATAGTTTGACTTTCACTCCCTACTCAAGAGTAAAGATCACCTACTGTCTCATGTTAT	TGCAGAGATTGCATAGTTTGACTTTCACTCCCTACTCAAGAGTAAAGATCACCTACTGTCTCATGTTAT	NMUH01003761.1 Colocasia esculenta cultivar Niue isolate Niue_2 TARO_scaffold_003761, whole genome shotgun sequence	132386	1	1.86E-28		68	0.671587	1	0.010989	0.989011	0	0.010989	0	0.021737	0.010868	4.07071	3.5	1	-	-	1	1	1	-	-	1	1	-	1	-	-	-	-	1	-	-	-	1	1	-	1	1	1	1	1	-	-
100370407|F|0-68:T>C-68:T>C	TGCAGAGATTGCATAGTTTGACTTTCACTCCCTACTCAAGAGTAAAGATCACCTACTGTCTCATGTTAC	TGCAGAGATTGCATAGTTTGACTTTCACTCCCTACTCAAGAGTAAAGATCACCTACTGTCTCATGTTAC	NMUH01003761.1 Colocasia esculenta cultivar Niue isolate Niue_2 TARO_scaffold_003761, whole genome shotgun sequence	132386	1	1.86E-28	68:T>C	68	0.671587	1	0.010989	0.989011	0	0.010989	0	0.021737	0.010868	4.07071	3.5	1	-	-	0	0	0	-	-	0	0	-	0	-	-	-	-	0	-	-	-	0	0	-	0	0	0	0	0	-	-
100370418|F|0--50:C>T	TGCAGAGCAAAGGTTCCTAGGTGGAGGGTAAAATGAAAGATACTTATTTTCCTGCTAGCTTTGGTGGCT	TGCAGAGCAAAGGTTCCTAGGTGGAGGGTAAAATGAAAGATACTTATTTTCCTGCTAGCTTTGGTGGCT	NMUH01000096.1 Colocasia esculenta cultivar Niue isolate Niue_2 TARO_scaffold_000096, whole genome shotgun sequence	82513	1	1.86E-28		50	0.634686	0.988372	0.02907	0.97093	0.011628	0.017442	0.022985	0.056449	0.039717	4.01604	3.2	1	-	1	-	1	1	-	1	1	1	1	1	-	1	-	-	1	-	-	1	1	-	1	1	-	1	-	1	-	1
100370418|F|0-50:C>T-50:C>T	TGCAGAGCAAAGGTTCCTAGGTGGAGGGTAAAATGAAAGATACTTATTTTTCTGCTAGCTTTGGTGGCT	TGCAGAGCAAAGGTTCCTAGGTGGAGGGTAAAATGAAAGATACTTATTTTTCTGCTAGCTTTGGTGGCT	NMUH01000096.1 Colocasia esculenta cultivar Niue isolate Niue_2 TARO_scaffold_000096, whole genome shotgun sequence	82513	1	1.86E-28	50:C>T	50	0.634686	0.988372	0.02907	0.97093	0.011628	0.017442	0.022985	0.056449	0.039717	4.01604	3.2	1	-	0	-	0	0	-	0	0	0	0	0	-	0	-	-	0	-	-	0	0	-	0	0	-	0	-	0	-	0
100370420|F|0--18:A>G	TGCAGAGCAAATGGAAGAAAAATAAGTATAGCTACAGAAACAATGAGCCATGTTTCAAGAGTCCAAGAA	TGCAGAGCAAATGGAAGAAAAATAAGTATAGCTACAGAAACAATGAGCCATGTTTCAAGAGTCCAAGAA	NMUH01001276.1 Colocasia esculenta cultivar Niue isolate Niue_2 TARO_scaffold_001276, whole genome shotgun sequence	280958	1	1.86E-28		18	0.549815	0.979866	0.040268	0.959732	0.020134	0.020134	0.039458	0.077294	0.058376	6.63462	4.33333	0.909091	-	-	-	-	1	1	-	-	1	-	-	-	1	-	-	1	-	1	1	-	1	1	1	-	1	1	1	-	-
100370420|F|0-18:A>G-18:A>G	TGCAGAGCAAATGGAAGAGAAATAAGTATAGCTACAGAAACAATGAGCCATGTTTCAGGAGTCCAAGAA	TGCAGAGCAAATGGAAGAGAAATAAGTATAGCTACAGAAACAATGAGCCATGTTTCAGGAGTCCAAGAA	NMUH01001276.1 Colocasia esculenta cultivar Niue isolate Niue_2 TARO_scaffold_001276, whole genome shotgun sequence	280958	1	1.86E-28	18:A>G	18	0.549815	0.979866	0.040268	0.959732	0.020134	0.020134	0.039458	0.077294	0.058376	6.63462	4.33333	0.909091	-	-	-	-	0	0	-	-	0	-	-	-	0	-	-	0	-	0	0	-	0	0	0	-	0	0	0	-	-
100370436|F|0--9:C>T	TGCAGAGCACAAGGGGCTCCCTCCTCGCCGCACCCATCTCCACTCCCAGAGAGAGAAACAGAGAGACTT	TGCAGAGCACAAGGGGCTCCCTCCTCGCCGCACCCATCTCCACTCCCAGAGAGAGAAACAGAGAGACTT	NMUH01021012.1 Colocasia esculenta cultivar Niue isolate Niue_2 TARO_scaffold_021021, whole genome shotgun sequence	3189	1	1.86E-28		9	0.797048	0.99537	0.013889	0.986111	0.00463	0.009259	0.009216	0.027392	0.018304	15.33884	5	1	1	1	1	1	1	-	-	1	-	1	1	-	-	1	1	1	-	1	-	1	1	1	1	1	1	1	1	-	-
100370436|F|0-9:C>T-9:C>T	TGCAGAGCATAAGGGGCTCCCTCCTCGCCGCACCCATCTCCACTCCCAGAGAGAGAAACAGAGAGACTT	TGCAGAGCATAAGGGGCTCCCTCCTCGCCGCACCCATCTCCACTCCCAGAGAGAGAAACAGAGAGACTT	NMUH01021012.1 Colocasia esculenta cultivar Niue isolate Niue_2 TARO_scaffold_021021, whole genome shotgun sequence	3189	1	1.86E-28	9:C>T	9	0.797048	0.99537	0.013889	0.986111	0.00463	0.009259	0.009216	0.027392	0.018304	15.33884	5	1	0	0	0	0	0	-	-	1	-	0	0	-	-	0	0	0	-	0	-	0	0	0	0	0	0	0	0	-	-
100370438|F|0--12:C>G	TGCAGAGCACATCGGAAAGAGGAAATAATTGGCCTGAGAGCGCTGCCGCGGTATCCGAAGAAGGACCAT	TGCAGAGCACATCGGAAAGAGGAAATAATTGGCCTGAGAGCGCTGCCGCGGTATCCGAAGAAGGACCAT	NMUH01003129.1 Colocasia esculenta cultivar Niue isolate Niue_2 TARO_scaffold_003129, whole genome shotgun sequence	147594	1	4.02E-25		12	0.726937	0.055838	0.984772	0.015228	0.944162	0.040609	0.105439	0.029993	0.067716	5.54545	3.83092	1	-	0	0	0	0	0	0	0	1	0	0	-	0	0	0	0	-	-	0	0	0	0	-	0	0	0	0	-	-
100370438|F|0-12:C>G-12:C>G	TGCAGAGCACATGGCAAAGAGGAAATAATTGGCCTGAGAGCGCTGCCGCGGTATCCGAAGAAGGACCAT	TGCAGAGCACATGGCAAAGAGGAAATAATTGGCCTGAGAGCGCTGCCGCGGTATCCGAAGAAGGACCAT	NMUH01003129.1 Colocasia esculenta cultivar Niue isolate Niue_2 TARO_scaffold_003129, whole genome shotgun sequence	147594	1	4.02E-25	12:C>G	12	0.726937	0.055838	0.984772	0.015228	0.944162	0.040609	0.105439	0.029993	0.067716	5.54545	3.83092	1	-	1	1	1	1	1	1	1	1	1	1	-	1	1	1	1	-	-	1	1	1	1	-	1	1	1	1	-	-
100370440|F|0--58:T>C	TGCAGAGCACATTTCCCAGGTTTGTGACTATGTAACATGCTAGTAATATTTTGTCACTTTATGAATGCA	TGCAGAGCACATTTCCCAGGTTTGTGACTATGTAACATGCTAGTAATATTTTGTCACTTTATGAATGCA	NMUH01003108.1 Colocasia esculenta cultivar Niue isolate Niue_2 TARO_scaffold_003108, whole genome shotgun sequence	63094	1	1.86E-28		58	0.870849	1	0.008475	0.991525	0	0.008475	0	0.016806	0.008403	10.10741	3	1	1	1	1	1	1	1	1	1	1	1	1	-	1	-	1	1	-	1	-	1	1	1	1	1	1	1	1	-	-
100370440|F|0-58:T>C-58:T>C	TGCAGAGCACATTTCCCAGGTTTGTGACTATGTAACATGCTAGTAATATTTTGTCACTCTATGAATGCA	TGCAGAGCACATTTCCCAGGTTTGTGACTATGTAACATGCTAGTAATATTTTGTCACTCTATGAATGCA	NMUH01003108.1 Colocasia esculenta cultivar Niue isolate Niue_2 TARO_scaffold_003108, whole genome shotgun sequence	63094	1	1.86E-28	58:T>C	58	0.870849	1	0.008475	0.991525	0	0.008475	0	0.016806	0.008403	10.10741	3	1	0	0	0	0	0	0	0	0	0	0	0	-	0	-	0	0	-	0	-	0	0	0	0	0	0	0	0	-	-
100370449|F|0--19:C>T	TGCAGAGCAGATTCAATTGCGCTTGAGCAGGAAGAACAAGTCATCCCTTTTATGTGCATTCGACATGTC	TGCAGAGCAGATTCAATTGCGCTTGAGCAGGAAGAACAAGTCATCCCTTTTATGTGCATTCGACATGTC	NMUH01002109.1 Colocasia esculenta cultivar Niue isolate Niue_2 TARO_scaffold_002109, whole genome shotgun sequence	164304	1	8.64E-27		19	0.693727	0.005319	1	0	0.994681	0.005319	0.010582	0	0.005291	6	4.96618	1	-	0	0	0	0	-	0	0	0	0	0	-	-	-	0	0	-	0	-	0	0	-	0	-	-	0	0	-	0
100370449|F|0-19:C>T-19:C>T	TGCAGAGCAGATTCAATTGTGCTTGAGCAGGAAGAACAAGTCATCCCTTTTATGTGCATTCGACATGTC	TGCAGAGCAGATTCAATTGTGCTTGAGCAGGAAGAACAAGTCATCCCTTTTATGTGCATTCGACATGTC	NMUH01002109.1 Colocasia esculenta cultivar Niue isolate Niue_2 TARO_scaffold_002109, whole genome shotgun sequence	164304	1	8.64E-27	19:C>T	19	0.693727	0.005319	1	0	0.994681	0.005319	0.010582	0	0.005291	6	4.96618	1	-	1	1	1	1	-	1	1	1	1	1	-	-	-	1	1	-	1	-	1	1	-	1	-	-	1	1	-	1
100370457|F|0--32:A>G	TGCAGAGCATATGCTATCCATGGTGTACTACTACACATCTGATTCAAATGCTCTCTGCTGTCTTTGAGT	TGCAGAGCATATGCTATCCATGGTGTACTACTACACATCTGATTCAAATGCTCTCTGCTGTCTTTGAGT	NMUH01001479.1 Colocasia esculenta cultivar Niue isolate Niue_2 TARO_scaffold_001479, whole genome shotgun sequence	143891	1	1.86E-28		32	0.756458	0.995122	0.019512	0.980488	0.004878	0.014634	0.009709	0.038263	0.023986	7.35965	3.25	1	1	1	1	1	1	1	1	1	1	-	1	-	1	1	-	1	-	-	-	1	1	1	1	1	1	1	1	1	-
100370457|F|0-32:A>G-32:A>G	TGCAGAGCATATGCTATCCATGGTGTACTACTGCACATCTGATTCAAATGCTCTCTGCTGTCTTTGAGT	TGCAGAGCATATGCTATCCATGGTGTACTACTGCACATCTGATTCAAATGCTCTCTGCTGTCTTTGAGT	NMUH01001479.1 Colocasia esculenta cultivar Niue isolate Niue_2 TARO_scaffold_001479, whole genome shotgun sequence	143891	1	1.86E-28	32:A>G	32	0.756458	0.995122	0.019512	0.980488	0.004878	0.014634	0.009709	0.038263	0.023986	7.35965	3.25	1	0	0	0	0	0	0	0	0	0	-	0	-	0	0	-	0	-	-	-	0	0	0	0	0	0	0	0	0	-
100370464|F|0--68:G>A	TGCAGAGCATTATCTAGAATCATTATGACCCAAAAAAGCAAGCTCCTAAACAATGAAAGTCCTCTGGAG	TGCAGAGCATTATCTAGAATCATTATGACCCAAAAAAGCAAGCTCCTAAACAATGAAAGTCCTCTGGAG	NMUH01000272.1 Colocasia esculenta cultivar Niue isolate Niue_2 TARO_scaffold_000272, whole genome shotgun sequence	439127	1	1.86E-28		68	0.907749	0.995935	0.113821	0.886179	0.004065	0.109756	0.008097	0.201732	0.104914	13.89964	7.06897	0.985294	1	1	1	1	1	1	1	1	1	-	1	1	1	-	1	1	1	1	-	1	1	1	1	1	1	1	1	1	1
100370464|F|0-68:G>A-68:G>A	TGCAGAGCATTATCTAGAATCATTATGACCCAAAAAAGCAAGCTCCTAAACAATGAAAGTCCTCTGGAA	TGCAGAGCATTATCTAGAATCATTATGACCCAAAAAAGCAAGCTCCTAAACAATGAAAGTCCTCTGGAA	NMUH01000272.1 Colocasia esculenta cultivar Niue isolate Niue_2 TARO_scaffold_000272, whole genome shotgun sequence	439127	1	1.86E-28	68:G>A	68	0.907749	0.995935	0.113821	0.886179	0.004065	0.109756	0.008097	0.201732	0.104914	13.89964	7.06897	0.985294	0	0	0	0	0	0	0	0	0	-	0	0	0	-	0	0	0	0	-	0	0	0	0	0	0	0	0	0	0
100370466|F|0--14:T>G	TGCAGAGCATTCCCTTCAAGGCCTTGCGCAAAGTTATTGAAAAGCAAATGCCATTGATCAAATCTCACA	TGCAGAGCATTCCCTTCAAGGCCTTGCGCAAAGTTATTGAAAAGCAAATGCCATTGATCAAATCTCACA	NMUH01021867.1 Colocasia esculenta cultivar Niue isolate Niue_2 TARO_scaffold_021876, whole genome shotgun sequence	1651	1	1.86E-28		14	0.745387	1	0.00495	0.99505	0	0.00495	0	0.009852	0.004926	5.05333	5	1	-	1	-	-	1	1	1	1	1	-	1	-	1	-	1	1	-	1	1	1	1	1	1	1	1	1	1	-	-
100370466|F|0-14:T>G-14:T>G	TGCAGAGCATTCCCGTCAAGGCCTTGCGCAAAGTTATTGAAAAGCAAATGCCATTGATCAAATCTCACA	TGCAGAGCATTCCCGTCAAGGCCTTGCGCAAAGTTATTGAAAAGCAAATGCCATTGATCAAATCTCACA	NMUH01021867.1 Colocasia esculenta cultivar Niue isolate Niue_2 TARO_scaffold_021876, whole genome shotgun sequence	1651	1	1.86E-28	14:T>G	14	0.745387	1	0.00495	0.99505	0	0.00495	0	0.009852	0.004926	5.05333	5	1	-	0	-	-	0	0	0	0	0	-	0	-	0	-	0	0	-	0	0	0	0	0	0	0	0	0	0	-	-
100370467|F|0--65:G>A	TGCAGAGCATTGTAGAGGAACCACTGGAATCGACGCTTGACAAGATGGATCTGACTTTGAGCGAGGAGT	TGCAGAGCATTGTAGAGGAACCACTGGAATCGACGCTTGACAAGATGGATCTGACTTTGAGCGAGGAGT	NMUH01001895.1 Colocasia esculenta cultivar Niue isolate Niue_2 TARO_scaffold_001895, whole genome shotgun sequence	186939	1	1.86E-28		65	0.811808	0.995455	0.004545	0.995455	0.004545	0	0.00905	0.00905	0.00905	8.4856	7	1	1	1	-	1	1	-	1	1	1	-	1	-	1	-	1	1	-	-	-	1	1	1	1	1	1	1	1	-	1
100370467|F|0-65:G>A-65:G>A	TGCAGAGCATTGTAGAGGAACCACTGGAATCGACGCTTGACAAGATGGATCTGACTTTGAGCGAGAGTT	TGCAGAGCATTGTAGAGGAACCACTGGAATCGACGCTTGACAAGATGGATCTGACTTTGAGCGAGAGTT	NMUH01001895.1 Colocasia esculenta cultivar Niue isolate Niue_2 TARO_scaffold_001895, whole genome shotgun sequence	186939	1	1.86E-28	65:G>A	65	0.811808	0.995455	0.004545	0.995455	0.004545	0	0.00905	0.00905	0.00905	8.4856	7	1	0	0	-	0	0	-	0	0	0	-	0	-	0	-	0	0	-	-	-	0	0	0	0	0	0	0	0	-	0
100370475|F|0--39:A>T	TGCAGAGCCACGTCGACAGATTCTTGCAAATGTTTCACCAACAAAAGAAAAGGTTCCATCAATGGTAGC	TGCAGAGCCACGTCGACAGATTCTTGCAAATGTTTCACCAACAAAAGAAAAGGTTCCATCAATGGTAGC	NMUH01000165.1 Colocasia esculenta cultivar Niue isolate Niue_2 TARO_scaffold_000165, whole genome shotgun sequence	622068	1	1.86E-28		39	0.715867	1	0.010309	0.989691	0	0.010309	0	0.020406	0.010203	11.79724	3	1	1	1	1	1	1	-	-	1	-	1	1	-	-	-	1	1	-	1	-	1	1	1	1	1	1	1	1	-	-
100370475|F|0-39:A>T-39:A>T	TGCAGAGCCACGTCGACAGATTCTTGCAAATGTTTCACCTACAAAAGAAAAGGTTCCATCAATGGTAGC	TGCAGAGCCACGTCGACAGATTCTTGCAAATGTTTCACCTACAAAAGAAAAGGTTCCATCAATGGTAGC	NMUH01000165.1 Colocasia esculenta cultivar Niue isolate Niue_2 TARO_scaffold_000165, whole genome shotgun sequence	622068	1	1.86E-28	39:A>T	39	0.715867	1	0.010309	0.989691	0	0.010309	0	0.020406	0.010203	11.79724	3	1	0	0	0	0	0	-	-	0	-	0	0	-	-	-	0	0	-	0	-	0	0	0	0	0	0	0	0	-	-
100370478|F|0--9:C>A	TGCAGAGCCCTCAGCTGAGGTCAAGCGTAGAGGTAATTGTTTTTACCTGTTGTTCATTTGAAAGTTAGC	TGCAGAGCCCTCAGCTGAGGTCAAGCGTAGAGGTAATTGTTTTTACCTGTTGTTCATTTGAAAGTTAGC	NMUH01000811.1 Colocasia esculenta cultivar Niue isolate Niue_2 TARO_scaffold_000811, whole genome shotgun sequence	14836	1	8.64E-27		9	0.701107	0.063158	0.973684	0.026316	0.936842	0.036842	0.118338	0.051247	0.084792	4.23077	3.96569	1	-	-	0	0	0	-	-	0	0	0	0	-	-	-	0	0	-	0	-	0	0	0	0	0	0	0	0	-	-
100370478|F|0-9:C>A-9:C>A	TGCAGAGCCATCAGCTGAGGTCAAGCGTAGAGGTAATTGTTTTTACCTGTTGTTCATTTGAAAGTTAGC	TGCAGAGCCATCAGCTGAGGTCAAGCGTAGAGGTAATTGTTTTTACCTGTTGTTCATTTGAAAGTTAGC	NMUH01000811.1 Colocasia esculenta cultivar Niue isolate Niue_2 TARO_scaffold_000811, whole genome shotgun sequence	14836	1	8.64E-27	9:C>A	9	0.701107	0.063158	0.973684	0.026316	0.936842	0.036842	0.118338	0.051247	0.084792	4.23077	3.96569	1	-	-	1	1	1	-	-	1	1	1	1	-	-	-	1	1	-	1	-	1	1	1	1	1	1	1	1	-	-
100370479|F|0--68:C>T	TGCAGAGCCATCCATTTTTTTCTGGGGAAGCCAAAAAAATTCCGGGTAAAAAAAGGGAATAAGCGGATC	TGCAGAGCCATCCATTTTTTTCTGGGGAAGCCAAAAAAATTCCGGGTAAAAAAAGGGAATAAGCGGATC		0	0	999		68	0.645756	0.994286	0.005714	0.994286	0.005714	0	0.011363	0.011363	0.011363	5.96277	3	1	-	1	0	1	1	-	-	1	1	-	1	-	1	-	-	1	1	1	-	-	1	1	1	1	1	1	1	-	-
100370479|F|0-68:C>T-68:C>T	TGCAGAGCCATCCATTTTTTTCTGGGGAAGCCAAAAAAATTCCGGGTAAAAAAAGGGAATAAGCGGATT	TGCAGAGCCATCCATTTTTTTCTGGGGAAGCCAAAAAAATTCCGGGTAAAAAAAGGGAATAAGCGGATT		0	0	999	68:C>T	68	0.645756	0.994286	0.005714	0.994286	0.005714	0	0.011363	0.011363	0.011363	5.96277	3	1	-	0	1	0	0	-	-	0	0	-	0	-	0	-	-	0	0	0	-	-	0	0	0	0	0	0	0	-	-
100370487|F|0--64:C>T	TGCAGAGCCCATCATCAATAATTGCCTTCTTACTTCTCTATTACCCCCCAAAAAACAAAAGAACCCTAC	TGCAGAGCCCATCATCAATAATTGCCTTCTTACTTCTCTATTACCCCCCAAAAAACAAAAGAACCCTAC	NMUH01000956.1 Colocasia esculenta cultivar Niue isolate Niue_2 TARO_scaffold_000956, whole genome shotgun sequence	144369	1	1.86E-28		64	0.708487	0.901042	0.208333	0.791667	0.098958	0.109375	0.178331	0.329861	0.254096	5.17188	4.5625	0.978261	1	-	1	1	1	-	-	1	1	-	1	-	1	-	-	-	-	-	-	1	1	1	1	1	1	1	1	1	-
100370487|F|0-64:C>T-64:C>T	TGCAGAGCCCATCATCAATAATTGCCTTCTTACTTCTCTATTACCCCCCAAAAAACAAAAGAACTCTAC	TGCAGAGCCCATCATCAATAATTGCCTTCTTACTTCTCTATTACCCCCCAAAAAACAAAAGAACTCTAC	NMUH01000956.1 Colocasia esculenta cultivar Niue isolate Niue_2 TARO_scaffold_000956, whole genome shotgun sequence	144369	1	1.86E-28	64:C>T	64	0.708487	0.901042	0.208333	0.791667	0.098958	0.109375	0.178331	0.329861	0.254096	5.17188	4.5625	0.978261	0	-	0	0	0	-	-	0	0	-	0	-	0	-	-	-	-	-	-	0	0	0	0	0	0	0	0	0	-
100370495|F|0--26:G>A	TGCAGAGCCTCAAATATTGTTTCTCGGCACAGCCAGGCAGAAACAGCTACAACACCAGCATGAGTGAAA	TGCAGAGCCTCAAATATTGTTTCTCGGCACAGCCAGGCAGAAACAGCTACAACACCAGCATGAGTGAAA	NMUH01008030.1 Colocasia esculenta cultivar Niue isolate Niue_2 TARO_scaffold_008030, whole genome shotgun sequence	38177	1	1.86E-28		26	0.896679	1	0.028807	0.971193	0	0.028807	0	0.055954	0.027977	8.65091	3.28571	1	1	1	1	1	1	1	1	1	1	1	1	1	1	1	1	1	1	1	-	1	1	1	1	1	1	1	1	-	-
100370495|F|0-26:G>A-26:G>A	TGCAGAGCCTCAAATATTGTTTCTCGACACAGCCAGGCAGAAACAGCTACAACACCAGCATGAGTGAAA	TGCAGAGCCTCAAATATTGTTTCTCGACACAGCCAGGCAGAAACAGCTACAACACCAGCATGAGTGAAA	NMUH01008030.1 Colocasia esculenta cultivar Niue isolate Niue_2 TARO_scaffold_008030, whole genome shotgun sequence	38177	1	1.86E-28	26:G>A	26	0.896679	1	0.028807	0.971193	0	0.028807	0	0.055954	0.027977	8.65091	3.28571	1	0	0	0	0	0	0	0	0	0	0	0	0	0	0	0	0	0	0	-	0	0	0	0	0	0	0	0	-	-
100370498|F|0--55:A>G	TGCAGAGCCTTCATTCTTTCTGCTATCCTCTCCCTACGAAGCTGCGCACAAGAGAACCGCACCAACAAT	TGCAGAGCCTTCATTCTTTCTGCTATCCTCTCCCTACGAAGCTGCGCACAAGAGAACCGCACCAACAAT	NMUH01005541.1 Colocasia esculenta cultivar Niue isolate Niue_2 TARO_scaffold_005541, whole genome shotgun sequence	42901	1	1.86E-28		55	0.749077	0.955665	0.142857	0.857143	0.044335	0.098522	0.084739	0.244898	0.164818	5.92727	3.13333	0.944444	1	1	1	1	1	-	-	1	1	1	1	-	1	1	1	1	-	-	-	1	1	1	1	1	1	1	1	-	1
100370498|F|0-55:A>G-55:A>G	TGCAGAGCCTTCATTCTTTCTGCTATCCTCTCCCTACGAAGCTGCGCACAAGAGAGCCGCACCAACAAT	TGCAGAGCCTTCATTCTTTCTGCTATCCTCTCCCTACGAAGCTGCGCACAAGAGAGCCGCACCAACAAT	NMUH01005541.1 Colocasia esculenta cultivar Niue isolate Niue_2 TARO_scaffold_005541, whole genome shotgun sequence	42901	1	1.86E-28	55:A>G	55	0.749077	0.955665	0.142857	0.857143	0.044335	0.098522	0.084739	0.244898	0.164818	5.92727	3.13333	0.944444	0	0	0	0	0	-	-	0	0	0	0	-	0	0	0	0	-	-	-	0	0	0	0	0	0	0	1	-	0
100370509|F|0--34:T>G	TGCAGAGCGCGTAAGGGTGAAATAAGAGCGGCGGTCGGGGGCGGGGGCGGGTATTAGGGTTTCACAAAG	TGCAGAGCGCGTAAGGGTGAAATAAGAGCGGCGGTCGGGGGCGGGGGCGGGTATTAGGGTTTCACAAAG	NMUH01001920.1 Colocasia esculenta cultivar Niue isolate Niue_2 TARO_scaffold_001920, whole genome shotgun sequence	191654	1	4.08E-15		34	0.498155	0.407407	0.651852	0.348148	0.592593	0.059259	0.482853	0.453882	0.468368	8.16418	4.98969	0.973684	-	-	0	-	0	-	-	0	-	0	0	-	-	-	0	0	0	-	-	0	-	-	0	-	0	-	-	-	-
100370509|F|0-34:T>G-34:T>G	TGCAGAGCGCGTAAGGGTGAAATAAGAGCGGCGGGCGGGGGCGGGGGCGGGTATTAGGGTTTCACAAAG	TGCAGAGCGCGTAAGGGTGAAATAAGAGCGGCGGGCGGGGGCGGGGGCGGGTATTAGGGTTTCACAAAG	NMUH01001920.1 Colocasia esculenta cultivar Niue isolate Niue_2 TARO_scaffold_001920, whole genome shotgun sequence	191654	1	4.08E-15	34:T>G	34	0.498155	0.407407	0.651852	0.348148	0.592593	0.059259	0.482853	0.453882	0.468368	8.16418	4.98969	0.973684	-	-	1	-	1	-	-	1	-	1	1	-	-	-	1	1	1	-	-	1	-	-	1	-	1	-	-	-	-
100370530|F|0--37:T>C	TGCAGAGCTATAAGCTCATTGGTAAGTGGTAACCAATTTTTTCTACATAAAGATAAAAGACTTCCATCC	TGCAGAGCTATAAGCTCATTGGTAAGTGGTAACCAATTTTTTCTACATAAAGATAAAAGACTTCCATCC	NMUH01001079.1 Colocasia esculenta cultivar Niue isolate Niue_2 TARO_scaffold_001079, whole genome shotgun sequence	42139	1	8.64E-27		37	0.501845	0.279412	0.830882	0.169118	0.720588	0.110294	0.402682	0.281034	0.341858	4.53846	4.13008	0.909091	-	-	-	1	-	-	-	-	0	-	0	-	-	-	0	0	-	-	0	-	-	-	1	0	1	0	1	-	-
100370530|F|0-37:T>C-37:T>C	TGCAGAGCTATAAGCTCATTGGTAAGTGGTAACCAATCTTTTCTACATAAAGATAAAAGACTTCCATCC	TGCAGAGCTATAAGCTCATTGGTAAGTGGTAACCAATCTTTTCTACATAAAGATAAAAGACTTCCATCC	NMUH01001079.1 Colocasia esculenta cultivar Niue isolate Niue_2 TARO_scaffold_001079, whole genome shotgun sequence	42139	1	8.64E-27	37:T>C	37	0.501845	0.279412	0.830882	0.169118	0.720588	0.110294	0.402682	0.281034	0.341858	4.53846	4.13008	0.909091	-	-	-	1	-	-	-	-	1	-	1	-	-	-	1	1	-	-	1	-	-	-	1	1	0	1	0	-	-
100370560|F|0--58:G>A	TGCAGAGCTTCAACTGGTCCTGAGACCGGTGGAACAAGTCACAGTTCCCGTTCCAGCTGGTCCCAATGT	TGCAGAGCTTCAACTGGTCCTGAGACCGGTGGAACAAGTCACAGTTCCCGTTCCAGCTGGTCCCAATGT	NMUH01000675.1 Colocasia esculenta cultivar Niue isolate Niue_2 TARO_scaffold_000675, whole genome shotgun sequence	398780	1	1.86E-28		58	0.859779	0.974249	0.274678	0.725322	0.025751	0.248927	0.050176	0.39846	0.224318	16.94553	7.56338	0.951613	1	1	1	1	1	-	-	1	1	-	1	1	1	-	1	1	1	1	-	1	1	1	1	1	1	1	1	-	-
100370560|F|0-58:G>A-58:G>A	TGCAGAGCTTCAACTGGTCCTGAGACCGGTGGAACAAGTCACAGTTCCCGTTCCAGCTAGTCCCAATGT	TGCAGAGCTTCAACTGGTCCTGAGACCGGTGGAACAAGTCACAGTTCCCGTTCCAGCTAGTCCCAATGT	NMUH01000675.1 Colocasia esculenta cultivar Niue isolate Niue_2 TARO_scaffold_000675, whole genome shotgun sequence	398780	1	1.86E-28	58:G>A	58	0.859779	0.974249	0.274678	0.725322	0.025751	0.248927	0.050176	0.39846	0.224318	16.94553	7.56338	0.951613	0	0	0	0	0	-	-	1	0	-	0	0	0	-	0	0	0	0	-	0	0	0	0	0	0	0	0	-	-
100370561|F|0--64:G>A	TGCAGAGCTTCACACATTCCTTATTGGTCTCTAAGATGAGGTCATATAGAGCTTCCTGAAAACCGCATT	TGCAGAGCTTCACACATTCCTTATTGGTCTCTAAGATGAGGTCATATAGAGCTTCCTGAAAACCGCATT	NMUH01001040.1 Colocasia esculenta cultivar Niue isolate Niue_2 TARO_scaffold_001040, whole genome shotgun sequence	247054	1	1.86E-28		64	0.741697	0.965174	0.21393	0.78607	0.034826	0.179104	0.067226	0.336328	0.201777	11.29717	4.47826	0.947368	-	-	1	1	1	1	1	1	1	-	1	-	-	-	-	-	-	-	-	1	1	1	1	1	1	1	1	-	-
100370561|F|0-64:G>A-64:G>A	TGCAGAGCTTCACACATTCCTTATTGGTCTCTAAGATGAGGTCATATAGAGCTTCCTGAAAACCACATT	TGCAGAGCTTCACACATTCCTTATTGGTCTCTAAGATGAGGTCATATAGAGCTTCCTGAAAACCACATT	NMUH01001040.1 Colocasia esculenta cultivar Niue isolate Niue_2 TARO_scaffold_001040, whole genome shotgun sequence	247054	1	1.86E-28	64:G>A	64	0.741697	0.965174	0.21393	0.78607	0.034826	0.179104	0.067226	0.336328	0.201777	11.29717	4.47826	0.947368	-	-	0	0	0	0	0	0	0	-	0	-	-	-	-	-	-	-	-	0	0	0	0	0	0	0	0	-	-
100370562|F|0--53:T>C	TGCAGAGCTTCATCTAGAAGTCCAATGCTGAAGTACTCCTCTAGAAGGGAAACTGTCTTCTTTTGCAAC	TGCAGAGCTTCATCTAGAAGTCCAATGCTGAAGTACTCCTCTAGAAGGGAAACTGTCTTCTTTTGCAAC	NMUH01006132.1 Colocasia esculenta cultivar Niue isolate Niue_2 TARO_scaffold_006132, whole genome shotgun sequence	9363	1	8.64E-27		53	0.538745	0.630137	0.527397	0.472603	0.369863	0.157534	0.466129	0.498499	0.482314	10.4375	6.46591	0.866667	-	1	1	-	1	1	-	-	0	-	-	-	1	-	1	1	-	-	-	-	-	1	1	-	1	-	1	-	-
100370562|F|0-53:T>C-53:T>C	TGCAGAGCTTCATCTAGAAGTCCAATGCTGAAGTACTCCTCTAGAAGGGAAACCGTCTTCTTTTGCAAC	TGCAGAGCTTCATCTAGAAGTCCAATGCTGAAGTACTCCTCTAGAAGGGAAACCGTCTTCTTTTGCAAC	NMUH01006132.1 Colocasia esculenta cultivar Niue isolate Niue_2 TARO_scaffold_006132, whole genome shotgun sequence	9363	1	8.64E-27	53:T>C	53	0.538745	0.630137	0.527397	0.472603	0.369863	0.157534	0.466129	0.498499	0.482314	10.4375	6.46591	0.866667	-	0	1	-	0	0	-	-	1	-	-	-	0	-	0	1	-	-	-	-	-	0	0	-	0	-	0	-	-
100370595|F|0--20:T>G	TGCAGAGGAAATTAAGTGAATACCCCAGACACAAAGTATGGAAAAGTGTCTATAACTTCCCCTCCCGGA	TGCAGAGGAAATTAAGTGAATACCCCAGACACAAAGTATGGAAAAGTGTCTATAACTTCCCCTCCCGGA	NMUH01000220.1 Colocasia esculenta cultivar Niue isolate Niue_2 TARO_scaffold_000220, whole genome shotgun sequence	351095	1	1.12E-25		20	0.778598	0.004739	1	0	0.995261	0.004739	0.009434	0	0.004717	3	2.8125	1	-	0	-	-	0	0	-	0	-	-	0	-	-	-	0	0	0	0	-	-	-	0	0	0	0	0	-	-	0
100370595|F|0-20:T>G-20:T>G	TGCAGAGGAAATTAAGTGAAGTACCCAGACACAAAGTATGGAAAAGTGTCTATAACTTCCCCTCCCGGA	TGCAGAGGAAATTAAGTGAAGTACCCAGACACAAAGTATGGAAAAGTGTCTATAACTTCCCCTCCCGGA	NMUH01000220.1 Colocasia esculenta cultivar Niue isolate Niue_2 TARO_scaffold_000220, whole genome shotgun sequence	351095	1	1.12E-25	20:T>G	20	0.778598	0.004739	1	0	0.995261	0.004739	0.009434	0	0.004717	3	2.8125	1	-	1	-	-	1	1	-	1	-	-	1	-	-	-	1	1	1	1	-	-	-	1	1	1	1	1	-	-	1
100370598|F|0--17:T>C	TGCAGAGGAACACAATATGCAAGGAGCAGAAATTAGCAAAAATGAGAAGCCATCGACATAGGTACCACA	TGCAGAGGAACACAATATGCAAGGAGCAGAAATTAGCAAAAATGAGAAGCCATCGACATAGGTACCACA	NMUH01000563.1 Colocasia esculenta cultivar Niue isolate Niue_2 TARO_scaffold_000563, whole genome shotgun sequence	141062	1	1.86E-28		17	0.889299	0.962656	0.186722	0.813278	0.037344	0.149378	0.0719	0.303714	0.187807	9.32319	4.97872	0.96875	1	1	1	1	1	-	-	1	0	-	1	-	1	-	1	1	1	1	-	1	1	1	1	1	1	1	1	-	-
100370598|F|0-17:T>C-17:T>C	TGCAGAGGAACACAATACGCAAGGAGCAGAAATTAGCAAAAATGAGAAGCCATCGACATAGGTACCACA	TGCAGAGGAACACAATACGCAAGGAGCAGAAATTAGCAAAAATGAGAAGCCATCGACATAGGTACCACA	NMUH01000563.1 Colocasia esculenta cultivar Niue isolate Niue_2 TARO_scaffold_000563, whole genome shotgun sequence	141062	1	1.86E-28	17:T>C	17	0.889299	0.962656	0.186722	0.813278	0.037344	0.149378	0.0719	0.303714	0.187807	9.32319	4.97872	0.96875	0	0	0	0	0	-	-	0	1	-	0	-	0	-	0	0	0	0	-	0	0	0	0	0	0	0	0	-	-
100370606|F|0--44:T>C	TGCAGAGGAAGCACACAAAAAGATAGCCTCTACTACTACCCATCTCCTGGAGAGAACAAAATCTGACAT	TGCAGAGGAAGCACACAAAAAGATAGCCTCTACTACTACCCATCTCCTGGAGAGAACAAAATCTGACAT	NMUH01005220.1 Colocasia esculenta cultivar Niue isolate Niue_2 TARO_scaffold_005220, whole genome shotgun sequence	17781	1	1.86E-28		44	0.734317	0.994975	0.025126	0.974874	0.005025	0.020101	0.01	0.048989	0.029494	5.63134	4.6	1	1	1	1	1	1	1	1	1	1	1	1	-	1	-	1	1	-	-	-	1	1	1	1	1	1	1	1	-	-
100370606|F|0-44:T>C-44:T>C	TGCAGAGGAAGCACACAAAAAGATAGCCTCTACTACTACCCATCCCCTGGAGAGAACAAAATCTGACAT	TGCAGAGGAAGCACACAAAAAGATAGCCTCTACTACTACCCATCCCCTGGAGAGAACAAAATCTGACAT	NMUH01005220.1 Colocasia esculenta cultivar Niue isolate Niue_2 TARO_scaffold_005220, whole genome shotgun sequence	17781	1	1.86E-28	44:T>C	44	0.734317	0.994975	0.025126	0.974874	0.005025	0.020101	0.01	0.048989	0.029494	5.63134	4.6	1	0	0	0	0	0	0	0	0	0	0	0	-	0	-	0	0	-	-	-	0	0	1	0	0	1	0	0	-	-
100370614|F|0--63:T>C	TGCAGAGGACGAACCTGGATCTGGAGTCGTACAAGGAGAAGATAAAGGAGAATTTGGAGAAGATCAAGC	TGCAGAGGACGAACCTGGATCTGGAGTCGTACAAGGAGAAGATAAAGGAGAATTTGGAGAAGATCAAGC	NMUH01001218.1 Colocasia esculenta cultivar Niue isolate Niue_2 TARO_scaffold_001218, whole genome shotgun sequence	278964	2	1.86E-28		63	0.734317	1	0.005025	0.994975	0	0.005025	0	0.01	0.005	7.72851	3	1	1	-	1	1	1	-	-	-	1	-	1	-	-	-	1	1	-	-	-	1	1	1	1	1	1	1	1	-	1
100370614|F|0-63:T>C-63:T>C	TGCAGAGGACGAACCTGGATCTGGAGTCGTACAAGGAGAAGATAAAGGAGAATTTGGAGAAGACCAAGC	TGCAGAGGACGAACCTGGATCTGGAGTCGTACAAGGAGAAGATAAAGGAGAATTTGGAGAAGACCAAGC	NMUH01001218.1 Colocasia esculenta cultivar Niue isolate Niue_2 TARO_scaffold_001218, whole genome shotgun sequence	278964	2	1.86E-28	63:T>C	63	0.734317	1	0.005025	0.994975	0	0.005025	0	0.01	0.005	7.72851	3	1	0	-	0	0	0	-	-	-	0	-	0	-	-	-	0	0	-	-	-	0	0	0	0	0	0	0	0	-	0
100370616|F|0--17:T>C	TGCAGAGGACTGAAAGGTCTCAAGAAGTTGTCAATTCCACATGTGACATCTGCCCTGGAGCTTTCACAG	TGCAGAGGACTGAAAGGTCTCAAGAAGTTGTCAATTCCACATGTGACATCTGCCCTGGAGCTTTCACAG	NMUH01004601.1 Colocasia esculenta cultivar Niue isolate Niue_2 TARO_scaffold_004601, whole genome shotgun sequence	58787	1	1.86E-28		17	0.760148	0.995146	0.033981	0.966019	0.004854	0.029126	0.009662	0.065652	0.037657	11.91703	6.71429	1	1	1	-	1	1	-	-	1	-	1	1	-	-	-	1	1	-	1	-	1	1	1	-	1	1	1	1	-	-
100370616|F|0-17:T>C-17:T>C	TGCAGAGGACTGAAAGGCCTCAAGAAGTTGTCAATTCCACATGTGACATCTGCCCTGGAGCTTTCACAG	TGCAGAGGACTGAAAGGCCTCAAGAAGTTGTCAATTCCACATGTGACATCTGCCCTGGAGCTTTCACAG	NMUH01004601.1 Colocasia esculenta cultivar Niue isolate Niue_2 TARO_scaffold_004601, whole genome shotgun sequence	58787	1	1.86E-28	17:T>C	17	0.760148	0.995146	0.033981	0.966019	0.004854	0.029126	0.009662	0.065652	0.037657	11.91703	6.71429	1	0	0	-	0	0	-	-	0	-	0	0	-	-	-	0	0	-	0	-	0	0	0	-	0	0	0	0	-	-
100370639|F|0--10:G>C	TGCAGAGGAGGTGATAACAGAAAAGGCAGAGGAAGCGGCGCCACAGCCTGTGGTGGAGGAGATCGTCGC	TGCAGAGGAGGTGATAACAGAAAAGGCAGAGGAAGCGGCGCCACAGCCTGTGGTGGAGGAGATCGTCGC	NMUH01003828.1 Colocasia esculenta cultivar Niue isolate Niue_2 TARO_scaffold_003828, whole genome shotgun sequence	91652	1	1.86E-28		10	0.601476	0.993865	0.03681	0.96319	0.006135	0.030675	0.012195	0.07091	0.041552	3.21053	2.5	1	-	-	1	1	1	-	1	-	1	1	-	-	-	1	1	1	-	-	-	-	1	1	-	-	-	1	1	-	-
100370639|F|0-10:G>C-10:G>C	TGCAGAGGAGCTGATAACAGAAAAGGCAGAGGAAGCGGCGCCACAGCCTGTGGTGGAGGAGATCGTCGC	TGCAGAGGAGCTGATAACAGAAAAGGCAGAGGAAGCGGCGCCACAGCCTGTGGTGGAGGAGATCGTCGC	NMUH01003828.1 Colocasia esculenta cultivar Niue isolate Niue_2 TARO_scaffold_003828, whole genome shotgun sequence	91652	1	1.86E-28	10:G>C	10	0.601476	0.993865	0.03681	0.96319	0.006135	0.030675	0.012195	0.07091	0.041552	3.21053	2.5	1	-	-	0	0	0	-	0	-	1	0	-	-	-	0	0	0	-	-	-	-	0	0	-	-	-	0	0	-	-
100370648|F|0--54:A>G	TGCAGAGGATAGTTCTCCAGCTCAAGAGGGCTTACAAGCGAAATGACAAGGTAAAGTTAGAGGAATTCT	TGCAGAGGATAGTTCTCCAGCTCAAGAGGGCTTACAAGCGAAATGACAAGGTAAAGTTAGAGGAATTCT	NMUH01000180.1 Colocasia esculenta cultivar Niue isolate Niue_2 TARO_scaffold_000180, whole genome shotgun sequence	252769	1	1.86E-28		54	0.627306	1	0.005882	0.994118	0	0.005882	0	0.011696	0.005848	4.20513	3	1	-	1	1	-	-	1	1	1	-	1	1	-	1	-	1	1	-	-	-	1	1	1	1	-	1	1	1	-	1
100370648|F|0-54:A>G-54:A>G	TGCAGAGGATAGTTCTCCAGCTCAAGAGGGCTTACAAGCGAAATGACAAGGTAAGGTTAGAGGAATTCT	TGCAGAGGATAGTTCTCCAGCTCAAGAGGGCTTACAAGCGAAATGACAAGGTAAGGTTAGAGGAATTCT	NMUH01000180.1 Colocasia esculenta cultivar Niue isolate Niue_2 TARO_scaffold_000180, whole genome shotgun sequence	252769	1	1.86E-28	54:A>G	54	0.627306	1	0.005882	0.994118	0	0.005882	0	0.011696	0.005848	4.20513	3	1	-	0	0	-	-	0	0	0	-	0	0	-	0	-	0	0	-	-	-	0	0	0	0	-	0	0	0	-	0
100370653|F|0--60:C>T	TGCAGAGGATCCATGAGAGGAATGACATTGGTGAAAAAACAACAAAAGCTAGTGTAAAATCTCTCCTTC	TGCAGAGGATCCATGAGAGGAATGACATTGGTGAAAAAACAACAAAAGCTAGTGTAAAATCTCTCCTTC	NMUH01001931.1 Colocasia esculenta cultivar Niue isolate Niue_2 TARO_scaffold_001931, whole genome shotgun sequence	219462	1	8.64E-27		60	0.597786	0.222222	0.882716	0.117284	0.777778	0.104938	0.345679	0.207057	0.276368	2.54054	2.52564	0.866667	1	-	0	1	0	-	0	0	0	0	1	-	-	-	0	1	-	0	0	0	-	-	0	0	1	1	1	-	1
100370653|F|0-60:C>T-60:C>T	TGCAGAGGATCCATGAGAGGAATGACATTGGTGAAAAAACAACAAAAGCTAGTGTAAAATTTCTCCTTC	TGCAGAGGATCCATGAGAGGAATGACATTGGTGAAAAAACAACAAAAGCTAGTGTAAAATTTCTCCTTC	NMUH01001931.1 Colocasia esculenta cultivar Niue isolate Niue_2 TARO_scaffold_001931, whole genome shotgun sequence	219462	1	8.64E-27	60:C>T	60	0.597786	0.222222	0.882716	0.117284	0.777778	0.104938	0.345679	0.207057	0.276368	2.54054	2.52564	0.866667	0	-	1	1	1	-	1	1	1	1	1	-	-	-	1	1	-	1	1	1	-	-	1	1	0	0	0	-	0
100370665|F|0--25:G>T	TGCAGAGGATGTGTAATAAGGAACAGAATTTCAACGTCTATAACATAGATGAACAGAGTAATCGTTGGA	TGCAGAGGATGTGTAATAAGGAACAGAATTTCAACGTCTATAACATAGATGAACAGAGTAATCGTTGGA		0	0	999		25	0.538745	0.047945	0.952055	0.047945	0.952055	0	0.091293	0.091293	0.091293	28.71429	8.16234	1	0	0	-	0	0	0	0	-	-	0	0	-	-	0	0	0	-	-	-	0	0	0	-	0	-	0	0	-	0
100370665|F|0-25:G>T-25:G>T	TGCAGAGGATGTGTAATAAGGAACATAATTTCAACGTCTATAACATAGATGAACAGAGTAATCGTTGGA	TGCAGAGGATGTGTAATAAGGAACATAATTTCAACGTCTATAACATAGATGAACAGAGTAATCGTTGGA		0	0	999	25:G>T	25	0.538745	0.047945	0.952055	0.047945	0.952055	0	0.091293	0.091293	0.091293	28.71429	8.16234	1	1	1	-	1	1	1	1	-	-	1	1	-	-	1	1	1	-	-	-	1	1	1	-	1	-	1	1	-	1
100370666|F|0--24:C>T	TGCAGAGGATGTTGGCTTGCTTCCCCATATCTCCCTTGAGGAAGCTAGGGGATCTTTCTGGCCCTTTCT	TGCAGAGGATGTTGGCTTGCTTCCCCATATCTCCCTTGAGGAAGCTAGGGGATCTTTCTGGCCCTTTCT	NMUH01001337.1 Colocasia esculenta cultivar Niue isolate Niue_2 TARO_scaffold_001337, whole genome shotgun sequence	68958	1	1.86E-28		24	0.797048	1	0.032407	0.967593	0	0.032407	0	0.062714	0.031357	7.86235	7	1	1	1	1	-	1	-	1	1	1	1	1	-	1	1	1	1	-	-	-	1	1	1	-	1	1	1	1	-	-
100370666|F|0-24:C>T-24:C>T	TGCAGAGGATGTTGGCTTGCTTCCTCATATCTCCCTTGAGGAAGCTAGGGGATCTTTCTGGCCCTTTCT	TGCAGAGGATGTTGGCTTGCTTCCTCATATCTCCCTTGAGGAAGCTAGGGGATCTTTCTGGCCCTTTCT	NMUH01001337.1 Colocasia esculenta cultivar Niue isolate Niue_2 TARO_scaffold_001337, whole genome shotgun sequence	68958	1	1.86E-28	24:C>T	24	0.797048	1	0.032407	0.967593	0	0.032407	0	0.062714	0.031357	7.86235	7	1	0	0	0	-	0	-	0	0	0	0	0	-	0	0	0	0	-	-	-	0	0	0	-	0	0	0	0	-	-
100370667|F|0--38:C>T	TGCAGAGGATTATGTTCCTCTCAAGGCTCACATCCACACCGAAGGATCCCACCAGCGTGAGATGTGGGA	TGCAGAGGATTATGTTCCTCTCAAGGCTCACATCCACACCGAAGGATCCCACCAGCGTGAGATGTGGGA	NMUH01000432.1 Colocasia esculenta cultivar Niue isolate Niue_2 TARO_scaffold_000432, whole genome shotgun sequence	274975	1	1.86E-28		38	0.730627	0.979798	0.030303	0.969697	0.020202	0.010101	0.039588	0.05877	0.049179	5.06047	3.66667	1	-	1	1	1	1	1	1	1	1	-	1	-	1	-	1	1	-	1	-	1	1	1	-	1	1	1	1	-	1
100370667|F|0-38:C>T-38:C>T	TGCAGAGGATTATGTTCCTCTCAAGGCTCACATCCACATCGAAGGATCCCACCAGCGTGAGATGTGGGA	TGCAGAGGATTATGTTCCTCTCAAGGCTCACATCCACATCGAAGGATCCCACCAGCGTGAGATGTGGGA	NMUH01000432.1 Colocasia esculenta cultivar Niue isolate Niue_2 TARO_scaffold_000432, whole genome shotgun sequence	274975	1	1.86E-28	38:C>T	38	0.730627	0.979798	0.030303	0.969697	0.020202	0.010101	0.039588	0.05877	0.049179	5.06047	3.66667	1	-	0	0	0	0	0	0	0	0	-	0	-	0	-	0	0	-	0	-	0	0	0	-	0	0	0	0	-	0
100370675|F|0--8:G>C	TGCAGAGGGACAGAGTTTGTTGCCTTTCGGAATCCCATGACAAGTTTTCCTTCAGGATCTATGCGGCTG	TGCAGAGGGACAGAGTTTGTTGCCTTTCGGAATCCCATGACAAGTTTTCCTTCAGGATCTATGCGGCTG	NMUH01000952.1 Colocasia esculenta cultivar Niue isolate Niue_2 TARO_scaffold_000952, whole genome shotgun sequence	135938	1	1.86E-28		8	0.682657	0.016216	0.989189	0.010811	0.983784	0.005405	0.031907	0.021388	0.026647	12.33333	6.82	1	0	0	0	-	0	0	-	-	0	0	0	0	0	0	0	0	0	-	-	0	0	0	0	0	0	0	0	-	-
100370675|F|0-8:G>C-8:G>C	TGCAGAGGCACAGAGTTTGTTGCCTTTCGGAATCCCATGACAAGTTTTCCTTCAGGATCTATGCGGCTG	TGCAGAGGCACAGAGTTTGTTGCCTTTCGGAATCCCATGACAAGTTTTCCTTCAGGATCTATGCGGCTG	NMUH01000952.1 Colocasia esculenta cultivar Niue isolate Niue_2 TARO_scaffold_000952, whole genome shotgun sequence	135938	1	1.86E-28	8:G>C	8	0.682657	0.016216	0.989189	0.010811	0.983784	0.005405	0.031907	0.021388	0.026647	12.33333	6.82	1	1	1	1	-	1	1	-	-	1	1	1	1	1	1	1	1	1	-	-	1	1	1	1	1	1	1	1	-	-
100370677|F|0--28:T>C	TGCAGAGGCAGAAGATGGTGGTCAAAACTAGATGCTTATTCCACTAAAAAAATGACTCTGTCTCTAAGC	TGCAGAGGCAGAAGATGGTGGTCAAAACTAGATGCTTATTCCACTAAAAAAATGACTCTGTCTCTAAGC	NMUH01000308.1 Colocasia esculenta cultivar Niue isolate Niue_2 TARO_scaffold_000308, whole genome shotgun sequence	373640	2	1.86E-28		28	0.601476	0.779141	0.355828	0.644172	0.220859	0.134969	0.34416	0.458429	0.401295	6.40426	5.55385	0.921053	-	1	1	1	1	-	-	-	-	-	1	-	-	-	1	1	-	1	1	1	-	1	1	1	1	1	-	-	-
100370677|F|0-28:T>C-28:T>C	TGCAGAGGCAGAAGATGGTGGTCAAAACCAGATGCTTATTCCACTAACAAAATGACTCTGTCTCTAAGA	TGCAGAGGCAGAAGATGGTGGTCAAAACCAGATGCTTATTCCACTAACAAAATGACTCTGTCTCTAAGA	NMUH01000308.1 Colocasia esculenta cultivar Niue isolate Niue_2 TARO_scaffold_000308, whole genome shotgun sequence	373640	2	1.86E-28	28:T>C	28	0.601476	0.779141	0.355828	0.644172	0.220859	0.134969	0.34416	0.458429	0.401295	6.40426	5.55385	0.921053	-	0	0	0	0	-	-	-	-	-	0	-	-	-	0	0	-	0	0	0	-	0	0	0	0	0	-	-	-
100370694|F|0--5:T>A	TGCAGTGGCCATAATACAGAGATTGCAGTTGCATCTTTTTTAGGTAGAACGGAATTTAGTGGCTAAATC	TGCAGTGGCCATAATACAGAGATTGCAGTTGCATCTTTTTTAGGTAGAACGGAATTTAGTGGCTAAATC	NMUH01003844.1 Colocasia esculenta cultivar Niue isolate Niue_2 TARO_scaffold_003844, whole genome shotgun sequence	47301	1	8.64E-27		5	0.653137	0.00565	1	0	0.99435	0.00565	0.011236	0	0.005618	5	2.92462	1	0	-	-	-	0	-	-	0	0	0	-	-	0	-	-	0	1	0	-	0	0	0	0	0	-	0	0	-	-
100370694|F|0-5:T>A-5:T>A	TGCAGAGGCCATAATACAGAGATTGCAGTTGCATCTTTTTTAGGTAGAACGGAATTTAGTGGCTAAATC	TGCAGAGGCCATAATACAGAGATTGCAGTTGCATCTTTTTTAGGTAGAACGGAATTTAGTGGCTAAATC	NMUH01003844.1 Colocasia esculenta cultivar Niue isolate Niue_2 TARO_scaffold_003844, whole genome shotgun sequence	47301	1	8.64E-27	5:T>A	5	0.653137	0.00565	1	0	0.99435	0.00565	0.011236	0	0.005618	5	2.92462	1	1	-	-	-	1	-	-	1	1	1	-	-	1	-	-	1	1	1	-	1	1	1	1	1	-	1	1	-	-
100370698|F|0--46:T>A	TGCAGAGGCCGGAGCTTGTGAAGAGTTTCTGCACCAGTACTATAGATGCGGGGGTAGGAAGGAAGGAAG	TGCAGAGGCCGGAGCTTGTGAAGAGTTTCTGCACCAGTACTATAGATGCGGGGGTAGGAAGGAAGGAAG	NMUH01002407.1 Colocasia esculenta cultivar Niue isolate Niue_2 TARO_scaffold_002407, whole genome shotgun sequence	845	1	1.86E-28		46	0.439114	0.789916	0.285714	0.714286	0.210084	0.07563	0.331897	0.408163	0.37003	7.83495	4.47368	1	-	-	1	1	1	-	-	-	-	1	1	-	-	-	1	-	1	-	-	1	1	1	-	-	-	1	1	-	-
100370698|F|0-46:T>A-46:T>A	TGCAGAGGCCGGAGCTTGTGAAGAGTTTCTGCACCAGTACTATAGAAGCGGGGGTAGGAAGGAAGGAAG	TGCAGAGGCCGGAGCTTGTGAAGAGTTTCTGCACCAGTACTATAGAAGCGGGGGTAGGAAGGAAGGAAG	NMUH01002407.1 Colocasia esculenta cultivar Niue isolate Niue_2 TARO_scaffold_002407, whole genome shotgun sequence	845	1	1.86E-28	46:T>A	46	0.439114	0.789916	0.285714	0.714286	0.210084	0.07563	0.331897	0.408163	0.37003	7.83495	4.47368	1	-	-	0	0	0	-	-	-	-	0	0	-	-	-	0	-	0	-	-	0	0	0	-	-	-	0	0	-	-
100370713|F|0--62:C>A	TGCAGAGGCTACAGTGCACAGGCGCCGCCGATCAAATCAGAAAACCTCGTTGATCAGATCCACTTGTTA	TGCAGAGGCTACAGTGCACAGGCGCCGCCGATCAAATCAGAAAACCTCGTTGATCAGATCCACTTGTTA	NMUH01160413.1 Colocasia esculenta cultivar Niue isolate Niue_2 TARO_scaffold_160435, whole genome shotgun sequence	799	1	8.64E-27		62	0.612546	0.012048	0.993976	0.006024	0.987952	0.006024	0.023806	0.011976	0.017891	11	8.99415	1	0	-	0	0	0	0	-	0	0	-	0	0	0	0	-	0	-	0	0	0	0	-	0	0	0	0	0	0	-
100370713|F|0-62:C>A-62:C>A	TGCAGAGGCTACAGTGCACAGGCGCCGCCGATCAAATCAGAAAACCTCGTTGATCAGATCCAATTGTTA	TGCAGAGGCTACAGTGCACAGGCGCCGCCGATCAAATCAGAAAACCTCGTTGATCAGATCCAATTGTTA	NMUH01160413.1 Colocasia esculenta cultivar Niue isolate Niue_2 TARO_scaffold_160435, whole genome shotgun sequence	799	1	8.64E-27	62:C>A	62	0.612546	0.012048	0.993976	0.006024	0.987952	0.006024	0.023806	0.011976	0.017891	11	8.99415	1	1	-	1	1	1	1	-	1	1	-	1	1	1	1	-	1	-	1	1	1	1	-	1	1	1	1	1	1	-
100370730|F|0--29:T>G	TGCAGAGGGAGAAAGACATTAGGGGGTTTTCCAAGGGTTTCAATGCTACTCTCTTCTTAGAGGAGCAGA	TGCAGAGGGAGAAAGACATTAGGGGGTTTTCCAAGGGTTTCAATGCTACTCTCTTCTTAGAGGAGCAGA	NMUH01005300.1 Colocasia esculenta cultivar Niue isolate Niue_2 TARO_scaffold_005300, whole genome shotgun sequence	76432	1	8.64E-27		29	0.690037	0.058824	0.967914	0.032086	0.941176	0.026738	0.110727	0.062112	0.086419	6.36364	4.26633	1	0	0	0	0	0	0	0	0	1	-	0	-	0	-	0	0	0	-	-	-	0	0	-	0	0	-	0	-	-
100370730|F|0-29:T>G-29:T>G	TGCAGAGGGAGAAAGACATTAGGGGGTTTGCCAAGGGTTTCAATGCTACTCTCTTCTTAGAGGAGCAGA	TGCAGAGGGAGAAAGACATTAGGGGGTTTGCCAAGGGTTTCAATGCTACTCTCTTCTTAGAGGAGCAGA	NMUH01005300.1 Colocasia esculenta cultivar Niue isolate Niue_2 TARO_scaffold_005300, whole genome shotgun sequence	76432	1	8.64E-27	29:T>G	29	0.690037	0.058824	0.967914	0.032086	0.941176	0.026738	0.110727	0.062112	0.086419	6.36364	4.26633	1	1	1	1	1	1	1	1	1	0	-	1	-	1	-	1	1	1	-	-	-	1	1	-	1	1	-	1	-	-
18892746|F|0--19:C>A	TGCAGAGGGATAGGTATGTCCTGTGCAAGGTGTATAAAAAGGACGAACCCCGTGACGATGGATCGAGAG	TGCAGAGGGATAGGTATGTCCTGTGCAAGGTGTATAAAAAGGACGAACCCCGTGACGATGGATCGAGAG	NMUH01001458.1 Colocasia esculenta cultivar Niue isolate Niue_2 TARO_scaffold_001458, whole genome shotgun sequence	213298	1	1.86E-28		19	0.723247	0.989796	0.030612	0.969388	0.010204	0.020408	0.0202	0.05935	0.039775	11.98578	3.83333	1	1	-	1	-	1	1	-	1	-	-	1	-	-	-	1	1	-	-	-	1	1	1	1	1	-	1	1	-	1
18892746|F|0-19:C>A-19:C>A	TGCAGAGGGATAGGTATGTACTGTGCAAGGTGTATAAAAAGGACGAACCCCGTGACGATGGATCGAGAG	TGCAGAGGGATAGGTATGTACTGTGCAAGGTGTATAAAAAGGACGAACCCCGTGACGATGGATCGAGAG	NMUH01001458.1 Colocasia esculenta cultivar Niue isolate Niue_2 TARO_scaffold_001458, whole genome shotgun sequence	213298	1	1.86E-28	19:C>A	19	0.723247	0.989796	0.030612	0.969388	0.010204	0.020408	0.0202	0.05935	0.039775	11.98578	3.83333	1	0	-	0	-	0	0	-	0	-	-	0	-	-	-	0	0	-	-	-	0	0	0	0	0	-	0	0	-	0
100370740|F|0--34:T>G	TGCAGAGGGATTTTTCTTCCCAGTCATGATTCTTTCCGTTTGTACATGCAAGGATTTCAGGTTCAGAAC	TGCAGAGGGATTTTTCTTCCCAGTCATGATTCTTTCCGTTTGTACATGCAAGGATTTCAGGTTCAGAAC	NMUH01006192.1 Colocasia esculenta cultivar Niue isolate Niue_2 TARO_scaffold_006192, whole genome shotgun sequence	26204	1	8.64E-27		34	0.756458	0.97561	0.102439	0.897561	0.02439	0.078049	0.047591	0.183891	0.115741	10.73023	3.36364	0.966667	1	-	1	1	1	1	1	-	1	-	1	1	-	-	1	1	-	1	-	-	1	1	1	1	-	1	1	-	1
100370740|F|0-34:T>G-34:T>G	TGCAGAGGGATTTTTCTTCCCAGTCATGATTCTTGCCGTTTGTACATGCAAGGATTTCAGGTTCAGAAC	TGCAGAGGGATTTTTCTTCCCAGTCATGATTCTTGCCGTTTGTACATGCAAGGATTTCAGGTTCAGAAC	NMUH01006192.1 Colocasia esculenta cultivar Niue isolate Niue_2 TARO_scaffold_006192, whole genome shotgun sequence	26204	1	8.64E-27	34:T>G	34	0.756458	0.97561	0.102439	0.897561	0.02439	0.078049	0.047591	0.183891	0.115741	10.73023	3.36364	0.966667	0	-	0	0	0	0	0	-	0	-	0	0	-	-	0	0	-	0	-	-	0	0	0	0	-	0	0	-	0
18892751|F|0--49:C>T	TGCAGAGGGCTGGCAAGCAGCCGCCTAGGAGGAGCGCTTCCCAACTTGCCCCCTTTGGTAATAACTTCT	TGCAGAGGGCTGGCAAGCAGCCGCCTAGGAGGAGCGCTTCCCAACTTGCCCCCTTTGGTAATAACTTCT	NMUH01000087.1 Colocasia esculenta cultivar Niue isolate Niue_2 TARO_scaffold_000087, whole genome shotgun sequence	13045	1	1.86E-28		49	0.630996	0.988304	0.011696	0.988304	0.011696	0	0.023118	0.023118	0.023118	14.71739	36	1	-	1	-	1	1	-	1	-	1	-	1	1	1	-	1	1	-	-	-	1	1	1	1	1	-	-	1	-	-
18892751|F|0-49:C>T-49:C>T	TGCAGAGGGCTGGCAAGCAGCCGCCTAGGAGGAGCGCTTCCCAACTTGCTCCCTTTGGTAATAACTTCT	TGCAGAGGGCTGGCAAGCAGCCGCCTAGGAGGAGCGCTTCCCAACTTGCTCCCTTTGGTAATAACTTCT	NMUH01000087.1 Colocasia esculenta cultivar Niue isolate Niue_2 TARO_scaffold_000087, whole genome shotgun sequence	13045	1	1.86E-28	49:C>T	49	0.630996	0.988304	0.011696	0.988304	0.011696	0	0.023118	0.023118	0.023118	14.71739	36	1	-	0	-	0	0	-	0	-	0	-	0	0	0	-	0	0	-	-	-	0	0	0	0	0	-	-	0	-	-
100370751|F|0--55:A>G	TGCAGAGGGGACAGGTGGAGAGGGCCGTGAGGACCTTGCTGGTAGAGGAGGAGGGAGCGGAGCTGAGGG	TGCAGAGGGGACAGGTGGAGAGGGCCGTGAGGACCTTGCTGGTAGAGGAGGAGGGAGCGGAGCTGAGGG	NMUH01007034.1 Colocasia esculenta cultivar Niue isolate Niue_2 TARO_scaffold_007034, whole genome shotgun sequence	63349	1	8.64E-27		55	0.756458	0.019512	0.985366	0.014634	0.980488	0.004878	0.038263	0.02884	0.033551	6.5	4.40909	1	0	0	0	0	0	0	0	-	0	0	0	-	0	0	0	0	0	0	-	0	0	0	0	0	0	0	0	-	0
100370751|F|0-55:A>G-55:A>G	TGCAGAGGGGACAGGTGGAGAGGGCCGTGAGGACCTTGCTGGTAGAGGAGGAGGGGGCGGAGCTGAGGG	TGCAGAGGGGACAGGTGGAGAGGGCCGTGAGGACCTTGCTGGTAGAGGAGGAGGGGGCGGAGCTGAGGG	NMUH01007034.1 Colocasia esculenta cultivar Niue isolate Niue_2 TARO_scaffold_007034, whole genome shotgun sequence	63349	1	8.64E-27	55:A>G	55	0.756458	0.019512	0.985366	0.014634	0.980488	0.004878	0.038263	0.02884	0.033551	6.5	4.40909	1	1	1	1	1	1	1	1	-	1	1	1	-	1	1	1	1	1	1	-	1	1	1	1	1	1	1	1	-	1
100370765|F|0--17:A>G	TGCAGAGGGTCGCCGTAAACCTCGCTGGTGCTGGTGAGCAGGAAGCGTGCGCCCACCCTCTTGGCCAAC	TGCAGAGGGTCGCCGTAAACCTCGCTGGTGCTGGTGAGCAGGAAGCGTGCGCCCACCCTCTTGGCCAAC	NMUH01008389.1 Colocasia esculenta cultivar Niue isolate Niue_2 TARO_scaffold_008389, whole genome shotgun sequence	43312	1	1.86E-28		17	0.590406	0.9125	0.20625	0.79375	0.0875	0.11875	0.159687	0.327422	0.243555	9.66667	4.93939	0.909091	-	1	-	1	1	-	1	1	-	-	1	-	-	-	-	-	-	1	-	1	1	-	1	1	1	1	1	1	-
100370765|F|0-17:A>G-17:A>G	TGCAGAGGGTCGCCGTAGACCTCGCTGGTGCTGGTGAGCAGGAAGCGTGCGCCCACCCTCTTGGCCAAC	TGCAGAGGGTCGCCGTAGACCTCGCTGGTGCTGGTGAGCAGGAAGCGTGCGCCCACCCTCTTGGCCAAC	NMUH01008389.1 Colocasia esculenta cultivar Niue isolate Niue_2 TARO_scaffold_008389, whole genome shotgun sequence	43312	1	1.86E-28	17:A>G	17	0.590406	0.9125	0.20625	0.79375	0.0875	0.11875	0.159687	0.327422	0.243555	9.66667	4.93939	0.909091	-	0	-	0	0	-	0	0	-	-	0	-	-	-	-	-	-	0	-	0	0	-	0	0	0	0	0	0	-
18876702|F|0--51:G>A	TGCAGAGGGTGGTGTTCAATTGGTGGTGGACCGTCCTTACAAGGCTGGGGAGTCAATTGCTGTTTGGTA	TGCAGAGGGTGGTGTTCAATTGGTGGTGGACCGTCCTTACAAGGCTGGGGAGTCAATTGCTGTTTGGTA	NMUH01004324.1 Colocasia esculenta cultivar Niue isolate Niue_2 TARO_scaffold_004324, whole genome shotgun sequence	34160	1	8.64E-27		51	0.483395	0.099237	0.961832	0.038168	0.900763	0.061069	0.178777	0.073422	0.1261	9.07143	15.52206	0.909091	0	0	0	-	0	-	-	0	-	0	-	-	-	-	0	-	-	-	-	0	-	-	-	0	0	-	0	-	-
18876702|F|0-51:G>A-51:G>A	TGCAGAGGGTGGTGTTCAATTGGTGGTGGACCGTCCTTACAAGGCTGGGGAATCAATTGCTGTTTGGTA	TGCAGAGGGTGGTGTTCAATTGGTGGTGGACCGTCCTTACAAGGCTGGGGAATCAATTGCTGTTTGGTA	NMUH01004324.1 Colocasia esculenta cultivar Niue isolate Niue_2 TARO_scaffold_004324, whole genome shotgun sequence	34160	1	8.64E-27	51:G>A	51	0.483395	0.099237	0.961832	0.038168	0.900763	0.061069	0.178777	0.073422	0.1261	9.07143	15.52206	0.909091	1	1	1	-	1	-	-	1	-	1	-	-	-	-	1	-	-	-	-	1	-	-	-	1	1	-	1	-	-
100370776|F|0--33:A>G	TGCAGAGGTAGAGGTAGAAGGTTGCATGCCTTCACCAAGACAACGTCAAAGAGGGACCCTCATCTGGAT	TGCAGAGGTAGAGGTAGAAGGTTGCATGCCTTCACCAAGACAACGTCAAAGAGGGACCCTCATCTGGAT	NMUH01004845.1 Colocasia esculenta cultivar Niue isolate Niue_2 TARO_scaffold_004845, whole genome shotgun sequence	76566	1	1.86E-28		33	0.778598	0.914692	0.298578	0.701422	0.085308	0.21327	0.156061	0.418859	0.28746	10.12442	7.18462	0.923077	1	0	1	1	1	-	1	1	1	-	1	-	1	-	1	1	-	1	-	1	1	0	1	1	1	1	1	-	1
100370776|F|0-33:A>G-33:A>G	TGCAGAGGTAGAGGTAGAAGGTTGCATGCCTTCGCCAAGACAACGTCAAAGAGGGACCCTCATCTGGAT	TGCAGAGGTAGAGGTAGAAGGTTGCATGCCTTCGCCAAGACAACGTCAAAGAGGGACCCTCATCTGGAT	NMUH01004845.1 Colocasia esculenta cultivar Niue isolate Niue_2 TARO_scaffold_004845, whole genome shotgun sequence	76566	1	1.86E-28	33:A>G	33	0.778598	0.914692	0.298578	0.701422	0.085308	0.21327	0.156061	0.418859	0.28746	10.12442	7.18462	0.923077	0	1	1	1	1	-	0	0	0	-	0	-	1	-	1	0	-	0	-	1	1	1	0	1	1	1	1	-	0
100370784|F|0--37:G>A	TGCAGAGGTCCCGCAGCGGCGCCATGGGAGGAACGAGGAGGAGTAGGTTAGCAAGGCCCCACGAACATC	TGCAGAGGTCCCGCAGCGGCGCCATGGGAGGAACGAGGAGGAGTAGGTTAGCAAGGCCCCACGAACATC		0	0	999		37	0.520295	0.028369	0.971631	0.028369	0.971631	0	0.055128	0.055128	0.055128	14	9.56291	1	0	-	0	-	0	-	-	-	-	0	-	-	0	-	-	-	-	-	-	0	-	-	0	0	0	-	0	-	-
100370784|F|0-37:G>A-37:G>A	TGCAGAGGTCCCGCAGCGGCGCCATGGGAGGAACGAGAAGGAGTAGGTTAGCAAGGCCCCACGACCATC	TGCAGAGGTCCCGCAGCGGCGCCATGGGAGGAACGAGAAGGAGTAGGTTAGCAAGGCCCCACGACCATC		0	0	999	37:G>A	37	0.520295	0.028369	0.971631	0.028369	0.971631	0	0.055128	0.055128	0.055128	14	9.56291	1	1	-	1	-	1	-	-	-	-	1	-	-	1	-	-	-	-	-	-	1	-	-	1	1	1	-	1	-	-
100370788|F|0--10:T>C	TGCAGAGGTCTCTCTGCTTCCTGGAACCTTGAAGGGTGTATCGGTGGTTGACGTAAAGAAAACAGCCGG	TGCAGAGGTCTCTCTGCTTCCTGGAACCTTGAAGGGTGTATCGGTGGTTGACGTAAAGAAAACAGCCGG	NMUH01008382.1 Colocasia esculenta cultivar Niue isolate Niue_2 TARO_scaffold_008382, whole genome shotgun sequence	43471	1	1.86E-28		10	0.767528	0.975962	0.057692	0.942308	0.024038	0.033654	0.046921	0.108728	0.077825	5.57826	3.16667	1	1	1	-	1	1	-	1	1	1	-	1	-	1	1	1	1	-	-	-	1	1	1	1	1	1	1	1	-	-
100370788|F|0-10:T>C-10:T>C	TGCAGAGGTCCCTCTGCTTCCTGGAACCTTGAAGGGTGTATCGGTGGTTGACATAAAGAAAACAGCCGG	TGCAGAGGTCCCTCTGCTTCCTGGAACCTTGAAGGGTGTATCGGTGGTTGACATAAAGAAAACAGCCGG	NMUH01008382.1 Colocasia esculenta cultivar Niue isolate Niue_2 TARO_scaffold_008382, whole genome shotgun sequence	43471	1	1.86E-28	10:T>C	10	0.767528	0.975962	0.057692	0.942308	0.024038	0.033654	0.046921	0.108728	0.077825	5.57826	3.16667	1	0	0	-	0	0	-	0	0	0	-	0	-	0	0	0	0	-	-	-	0	0	0	0	0	0	0	0	-	-
100370798|F|0--20:C>G	TGCAGAGGTGCTCTGAGTTGCTAGGAACCAATGCTATATGATTTCTTTTTTGTCTGTTGGATGGTTTTG	TGCAGAGGTGCTCTGAGTTGCTAGGAACCAATGCTATATGATTTCTTTTTTGTCTGTTGGATGGTTTTG	NMUH01000288.1 Colocasia esculenta cultivar Niue isolate Niue_2 TARO_scaffold_000288, whole genome shotgun sequence	454926	1	1.86E-28		20	0.645756	0.988571	0.011429	0.988571	0.011429	0	0.022596	0.022596	0.022596	4.29101	3.5	1	-	-	-	1	1	-	-	1	-	1	1	-	-	-	1	1	-	-	-	-	1	-	1	1	-	1	1	-	-
100370798|F|0-20:C>G-20:C>G	TGCAGAGGTGCTCTGAGTTGGTAGGAACCAATGCTATATGATTTCTTTTTTGTCTGTTGGATGGTTTTG	TGCAGAGGTGCTCTGAGTTGGTAGGAACCAATGCTATATGATTTCTTTTTTGTCTGTTGGATGGTTTTG	NMUH01000288.1 Colocasia esculenta cultivar Niue isolate Niue_2 TARO_scaffold_000288, whole genome shotgun sequence	454926	1	1.86E-28	20:C>G	20	0.645756	0.988571	0.011429	0.988571	0.011429	0	0.022596	0.022596	0.022596	4.29101	3.5	1	-	-	-	0	0	-	-	0	-	0	0	-	-	-	0	0	-	-	-	-	0	-	0	0	-	0	0	-	-
100370802|F|0--17:G>A	TGCAGAGGTGGGAGGGCGGTGCACTGTGTCCACCTGCATAGTCCGCTCTGCACCGATGTCATCTGTACA	TGCAGAGGTGGGAGGGCGGTGCACTGTGTCCACCTGCATAGTCCGCTCTGCACCGATGTCATCTGTACA	NMUH01005504.1 Colocasia esculenta cultivar Niue isolate Niue_2 TARO_scaffold_005504, whole genome shotgun sequence	78320	2	1.86E-28		17	0.627306	0.988235	0.023529	0.976471	0.011765	0.011765	0.023253	0.045952	0.034602	2.95161	2.75	1	1	-	1	1	1	-	1	1	1	-	1	-	-	-	1	1	-	1	-	1	1	1	1	-	1	-	1	1	-
100370802|F|0-17:G>A-17:G>A	TGCAGAGGTGGGAGGGCAGTGCACTGTGTCCACCTGCATAGTCCGCTCTGCACCGATGTCATCTGTACA	TGCAGAGGTGGGAGGGCAGTGCACTGTGTCCACCTGCATAGTCCGCTCTGCACCGATGTCATCTGTACA	NMUH01005504.1 Colocasia esculenta cultivar Niue isolate Niue_2 TARO_scaffold_005504, whole genome shotgun sequence	78320	2	1.86E-28	17:G>A	17	0.627306	0.988235	0.023529	0.976471	0.011765	0.011765	0.023253	0.045952	0.034602	2.95161	2.75	1	0	-	0	0	0	-	0	0	0	-	0	-	-	-	0	0	-	0	-	0	0	0	0	-	0	-	0	0	-
100370834|F|0--33:C>T	TGCAGAGTACAAGCATGGTTTGCCGAAGCGGGGCGAATCGGCTACGAATCACAGAAAAGCCAATCCGTG	TGCAGAGTACAAGCATGGTTTGCCGAAGCGGGGCGAATCGGCTACGAATCACAGAAAAGCCAATCCGTG	NMUH01000890.1 Colocasia esculenta cultivar Niue isolate Niue_2 TARO_scaffold_000890, whole genome shotgun sequence	262940	1	1.86E-28		33	0.439114	0.932773	0.159664	0.840336	0.067227	0.092437	0.125415	0.268343	0.196879	6.30645	5.19048	0.966667	-	-	-	-	-	-	-	1	-	-	-	-	-	-	-	1	-	-	-	-	1	1	-	-	-	-	1	-	-
100370834|F|0-33:C>T-33:C>T	TGCAGAGTACAAGCATGGTTTGCCGAAGCGGGGTGAATCGGCTACGAATCACGGAAAAGCCAATCCGTG	TGCAGAGTACAAGCATGGTTTGCCGAAGCGGGGTGAATCGGCTACGAATCACGGAAAAGCCAATCCGTG	NMUH01000890.1 Colocasia esculenta cultivar Niue isolate Niue_2 TARO_scaffold_000890, whole genome shotgun sequence	262940	1	1.86E-28	33:C>T	33	0.439114	0.932773	0.159664	0.840336	0.067227	0.092437	0.125415	0.268343	0.196879	6.30645	5.19048	0.966667	-	-	-	-	-	-	-	0	-	-	-	-	-	-	-	0	-	-	-	-	0	0	-	-	-	-	0	-	-
100370869|F|0--49:C>G	TGCAGAGTCCGAATCCATGGACTTGGATCCTTCCGATGGGCCGAAGCCCCCCGTCGGCAAGGCCCCTCA	TGCAGAGTCCGAATCCATGGACTTGGATCCTTCCGATGGGCCGAAGCCCCCCGTCGGCAAGGCCCCTCA	NMUH01000154.1 Colocasia esculenta cultivar Niue isolate Niue_2 TARO_scaffold_000154, whole genome shotgun sequence	716449	1	3.13E-21		49	0.608856	0.527273	0.472727	0.527273	0.472727	0	0.498512	0.498512	0.498512	4.27368	3.63855	1	0	0	-	-	0	-	-	0	-	-	0	-	0	0	-	-	-	-	-	0	0	0	0	0	0	0	0	-	-
100370869|F|0-49:C>G-49:C>G	TGCAGAGTCCGAATCCATGGACTTGGATCCTTCCGATGGGCCGAAGCCCGCCGTCGGCAAGGGCCCTCA	TGCAGAGTCCGAATCCATGGACTTGGATCCTTCCGATGGGCCGAAGCCCGCCGTCGGCAAGGGCCCTCA	NMUH01000154.1 Colocasia esculenta cultivar Niue isolate Niue_2 TARO_scaffold_000154, whole genome shotgun sequence	716449	1	3.13E-21	49:C>G	49	0.608856	0.527273	0.472727	0.527273	0.472727	0	0.498512	0.498512	0.498512	4.27368	3.63855	1	1	1	-	-	1	-	-	1	-	-	1	-	1	1	-	-	-	-	-	1	1	1	1	1	1	1	1	-	-
100370876|F|0--14:A>C	TGCAGAGTCTCCCTATCCATATATATAGAACGTATACGTGGTGGCCTAGGTGCCAAGAATTAGGAGGAA	TGCAGAGTCTCCCTATCCATATATATAGAACGTATACGTGGTGGCCTAGGTGCCAAGAATTAGGAGGAA	NMUH01000363.1 Colocasia esculenta cultivar Niue isolate Niue_2 TARO_scaffold_000363, whole genome shotgun sequence	144066	1	8.64E-27		14	0.782288	0.023585	0.981132	0.018868	0.976415	0.004717	0.046057	0.037024	0.041541	8.4	5.39316	1	0	0	0	0	0	0	0	0	0	0	0	-	-	-	0	0	-	-	-	0	0	0	0	0	0	0	0	-	-
100370876|F|0-14:A>C-14:A>C	TGCAGAGTCTCCCTCTCCATATATATAGAACGTATACGTGGTGGCCTAGGTGCCAAGAATTAGGAGGAA	TGCAGAGTCTCCCTCTCCATATATATAGAACGTATACGTGGTGGCCTAGGTGCCAAGAATTAGGAGGAA	NMUH01000363.1 Colocasia esculenta cultivar Niue isolate Niue_2 TARO_scaffold_000363, whole genome shotgun sequence	144066	1	8.64E-27	14:A>C	14	0.782288	0.023585	0.981132	0.018868	0.976415	0.004717	0.046057	0.037024	0.041541	8.4	5.39316	1	1	1	1	1	1	1	1	1	1	1	1	-	-	-	1	1	-	-	-	1	1	1	1	1	1	1	1	-	-
100370880|F|0--29:C>T	TGCAGAGTCTGAGGCAAACACTCCTTATACGTACTCTTCTTATGATTTTGAATGTGAATCAGCACCAAC	TGCAGAGTCTGAGGCAAACACTCCTTATACGTACTCTTCTTATGATTTTGAATGTGAATCAGCACCAAC	NMUH01002685.1 Colocasia esculenta cultivar Niue isolate Niue_2 TARO_scaffold_002685, whole genome shotgun sequence	111436	1	8.64E-27		29	0.553506	0.026667	0.98	0.02	0.973333	0.006667	0.051911	0.0392	0.045556	6.75	4.29032	1	0	0	0	-	0	0	0	-	0	-	-	0	0	-	-	-	0	-	-	0	0	0	0	-	0	0	0	-	-
100370880|F|0-29:C>T-29:C>T	TGCAGAGTCTGAGGCAAACACTCCTTATATGTACTCTTCTTATGATTTTGAATGTGAATCAGCACCAAC	TGCAGAGTCTGAGGCAAACACTCCTTATATGTACTCTTCTTATGATTTTGAATGTGAATCAGCACCAAC	NMUH01002685.1 Colocasia esculenta cultivar Niue isolate Niue_2 TARO_scaffold_002685, whole genome shotgun sequence	111436	1	8.64E-27	29:C>T	29	0.553506	0.026667	0.98	0.02	0.973333	0.006667	0.051911	0.0392	0.045556	6.75	4.29032	1	1	1	1	-	1	1	1	-	1	-	-	1	1	-	-	-	1	-	-	1	1	1	1	-	1	1	1	-	-
100370881|F|0--65:A>C	TGCAGAGTCTGTAACCTTCTATATATACATCTACTTGTATATATATGAAGAGCAAAAACTCTATCACCG	TGCAGAGTCTGTAACCTTCTATATATACATCTACTTGTATATATATGAAGAGCAAAAACTCTATCACCG	NMUH01000929.1 Colocasia esculenta cultivar Niue isolate Niue_2 TARO_scaffold_000929, whole genome shotgun sequence	178569	1	1.86E-28		65	0.653137	0.977401	0.028249	0.971751	0.022599	0.00565	0.044176	0.054901	0.049539	3.15544	2.8	1	1	1	1	-	1	-	-	1	1	-	1	-	-	-	1	1	-	1	-	1	-	1	1	1	1	1	1	-	-
100370881|F|0-65:A>C-65:A>C	TGCAGAGTCTGTAACCTTCTATATATACATCTACTTGTATATATATGAAGAGCAAAAACTCTATCCCCG	TGCAGAGTCTGTAACCTTCTATATATACATCTACTTGTATATATATGAAGAGCAAAAACTCTATCCCCG	NMUH01000929.1 Colocasia esculenta cultivar Niue isolate Niue_2 TARO_scaffold_000929, whole genome shotgun sequence	178569	1	1.86E-28	65:A>C	65	0.653137	0.977401	0.028249	0.971751	0.022599	0.00565	0.044176	0.054901	0.049539	3.15544	2.8	1	0	0	0	-	0	-	-	0	0	-	0	-	-	-	0	0	-	0	-	0	-	0	0	0	0	0	0	-	-
100370905|F|0--66:T>C	TGCAGAGTGCAGACTGCCACTGTTCTAGAATAATGCTTTTATTTGGGATTTGGGCGTGTTGTACATTAC	TGCAGAGTGCAGACTGCCACTGTTCTAGAATAATGCTTTTATTTGGGATTTGGGCGTGTTGTACATTAC	NMUH01003411.1 Colocasia esculenta cultivar Niue isolate Niue_2 TARO_scaffold_003411, whole genome shotgun sequence	143156	1	8.64E-27		66	0.785978	0.004695	0.995305	0.004695	0.995305	0	0.009346	0.009346	0.009346	7	5.06531	1	0	-	0	0	0	0	-	0	0	0	-	-	-	0	0	0	0	0	-	0	0	0	0	0	0	0	0	-	0
100370905|F|0-66:T>C-66:T>C	TGCAGAGTGCAGACTGCCACTGTTCTAGAATAATGCTTTTATTTGGGATTTGGGCGTGTTGTACATCAT	TGCAGAGTGCAGACTGCCACTGTTCTAGAATAATGCTTTTATTTGGGATTTGGGCGTGTTGTACATCAT	NMUH01003411.1 Colocasia esculenta cultivar Niue isolate Niue_2 TARO_scaffold_003411, whole genome shotgun sequence	143156	1	8.64E-27	66:T>C	66	0.785978	0.004695	0.995305	0.004695	0.995305	0	0.009346	0.009346	0.009346	7	5.06531	1	1	-	1	1	1	1	-	1	1	1	-	-	-	1	1	1	1	1	-	1	1	1	1	1	1	1	1	-	1
100370950|F|0--17:G>A	TGCAGAGTTGATCAGAGGCCACTACTGGAGGCCATTACAAACTGTCGAGGCGAGGGACTGGACAGCACA	TGCAGAGTTGATCAGAGGCCACTACTGGAGGCCATTACAAACTGTCGAGGCGAGGGACTGGACAGCACA	NMUH01001966.1 Colocasia esculenta cultivar Niue isolate Niue_2 TARO_scaffold_001966, whole genome shotgun sequence	110213	1	1.86E-28		17	0.619926	0.970238	0.059524	0.940476	0.029762	0.029762	0.057752	0.111961	0.084857	4.25843	3.6	1	-	1	1	-	1	-	1	1	1	-	1	-	-	-	1	1	-	1	-	1	1	1	1	1	1	1	-	-	-
100370950|F|0-17:G>A-17:G>A	TGCAGAGTTGATCAGAGACCACTACTGGAGGCCATTACAAACTGTCGAGGCGAGGGACTGGACAGCACA	TGCAGAGTTGATCAGAGACCACTACTGGAGGCCATTACAAACTGTCGAGGCGAGGGACTGGACAGCACA	NMUH01001966.1 Colocasia esculenta cultivar Niue isolate Niue_2 TARO_scaffold_001966, whole genome shotgun sequence	110213	1	1.86E-28	17:G>A	17	0.619926	0.970238	0.059524	0.940476	0.029762	0.029762	0.057752	0.111961	0.084857	4.25843	3.6	1	-	0	0	-	0	-	0	0	0	-	0	-	-	-	0	0	-	0	-	0	0	0	0	0	0	0	-	-	-
100370953|F|0--51:C>G	TGCAGAGTTGGGTTCGACAATGTGGTAATAATTTTGCTAAGGTAAGCTTTTCTTCTACCACATTTCGAT	TGCAGAGTTGGGTTCGACAATGTGGTAATAATTTTGCTAAGGTAAGCTTTTCTTCTACCACATTTCGAT	NMUH01001232.1 Colocasia esculenta cultivar Niue isolate Niue_2 TARO_scaffold_001232, whole genome shotgun sequence	197609	1	1.86E-28		51	0.579336	0.993631	0.006369	0.993631	0.006369	0	0.012658	0.012658	0.012658	3.85119	3	1	-	1	1	1	1	1	-	1	-	-	1	-	1	-	1	1	-	-	-	-	1	1	1	1	1	-	1	-	-
100370953|F|0-51:C>G-51:C>G	TGCAGAGTTGGGTTCGACAATGTGGTAATAATTTTGCTAAGGTAAGCTTTTGTTCTACCACATTTCGAT	TGCAGAGTTGGGTTCGACAATGTGGTAATAATTTTGCTAAGGTAAGCTTTTGTTCTACCACATTTCGAT	NMUH01001232.1 Colocasia esculenta cultivar Niue isolate Niue_2 TARO_scaffold_001232, whole genome shotgun sequence	197609	1	1.86E-28	51:C>G	51	0.579336	0.993631	0.006369	0.993631	0.006369	0	0.012658	0.012658	0.012658	3.85119	3	1	-	0	0	0	0	0	-	0	-	-	0	-	0	-	0	0	-	-	-	-	0	0	0	0	0	-	0	-	-
100370954|F|0--64:A>G	TGCAGAGTTGGTCTGAATCACAACCTTCCAGAAGAGTTTGCAATGTACGGCTTATAATCACATCAGTTG	TGCAGAGTTGGTCTGAATCACAACCTTCCAGAAGAGTTTGCAATGTACGGCTTATAATCACATCAGTTG	NMUH01006750.1 Colocasia esculenta cultivar Niue isolate Niue_2 TARO_scaffold_006750, whole genome shotgun sequence	51206	1	1.86E-28		64	0.719557	1	0.010256	0.989744	0	0.010256	0	0.020302	0.010151	5.31776	2.5	1	1	1	1	1	-	-	1	1	1	1	-	-	-	1	1	1	-	1	-	1	-	-	-	1	-	1	1	-	-
100370954|F|0-64:A>G-64:A>G	TGCAGAGTTGGTCTGAATCACAACCTTCCAGAAGAGTTTGCAATGTACGGCTTATAATCACATCGGTTG	TGCAGAGTTGGTCTGAATCACAACCTTCCAGAAGAGTTTGCAATGTACGGCTTATAATCACATCGGTTG	NMUH01006750.1 Colocasia esculenta cultivar Niue isolate Niue_2 TARO_scaffold_006750, whole genome shotgun sequence	51206	1	1.86E-28	64:A>G	64	0.719557	1	0.010256	0.989744	0	0.010256	0	0.020302	0.010151	5.31776	2.5	1	0	0	0	0	-	-	0	0	0	0	-	-	-	0	0	0	-	0	-	0	-	-	-	0	-	0	0	-	-
100370955|F|0--17:T>G	TGCAGAGTTGGTGAGGTTCTCTAAATAATAGAGAATTGAGATTATGTTGTTGTAAGCCCCTGGATGTTC	TGCAGAGTTGGTGAGGTTCTCTAAATAATAGAGAATTGAGATTATGTTGTTGTAAGCCCCTGGATGTTC	NMUH01005597.1 Colocasia esculenta cultivar Niue isolate Niue_2 TARO_scaffold_005597, whole genome shotgun sequence	86770	2	1.45E-24		17	0.730627	0.979798	0.035354	0.964646	0.020202	0.015152	0.039588	0.068207	0.053898	6.92453	3	1	1	-	-	1	-	-	-	1	1	1	1	-	1	-	1	1	1	1	-	-	1	1	-	1	1	1	1	-	-
100370955|F|0-17:T>G-17:T>G	TGCAGAGTTGGTGAGGTGCTCTAAATAATGGAGAATTGAGATTATGTTGTTGTAAGCCCCTCGATGTTC	TGCAGAGTTGGTGAGGTGCTCTAAATAATGGAGAATTGAGATTATGTTGTTGTAAGCCCCTCGATGTTC	NMUH01005597.1 Colocasia esculenta cultivar Niue isolate Niue_2 TARO_scaffold_005597, whole genome shotgun sequence	86770	2	1.45E-24	17:T>G	17	0.730627	0.979798	0.035354	0.964646	0.020202	0.015152	0.039588	0.068207	0.053898	6.92453	3	1	0	-	-	0	-	-	-	0	0	0	0	-	0	-	0	0	0	0	-	-	0	0	-	0	0	0	0	-	-
100370963|F|0--27:C>T	TGCAGAGTTTCATCTACTGGAAAAAGACATCCTTGGAGTTACCAACCCATAAATGTCATCCGCAAGGAT	TGCAGAGTTTCATCTACTGGAAAAAGACATCCTTGGAGTTACCAACCCATAAATGTCATCCGCAAGGAT	NMUH01001313.1 Colocasia esculenta cultivar Niue isolate Niue_2 TARO_scaffold_001313, whole genome shotgun sequence	285538	1	8.64E-27		27	0.885609	0.891667	0.283333	0.716667	0.108333	0.175	0.193194	0.406111	0.299653	12.22131	9.37333	0.969697	1	-	1	1	1	-	1	1	1	1	1	-	1	-	1	1	1	1	1	1	1	1	1	1	1	1	1	-	-
100370963|F|0-27:C>T-27:C>T	TGCAGAGTTTCATCTACTGGAAAAAGATATCCTTGGAGTTACCAACCCATAAATGTCATCCGCAAGGAT	TGCAGAGTTTCATCTACTGGAAAAAGATATCCTTGGAGTTACCAACCCATAAATGTCATCCGCAAGGAT	NMUH01001313.1 Colocasia esculenta cultivar Niue isolate Niue_2 TARO_scaffold_001313, whole genome shotgun sequence	285538	1	8.64E-27	27:C>T	27	0.885609	0.891667	0.283333	0.716667	0.108333	0.175	0.193194	0.406111	0.299653	12.22131	9.37333	0.969697	0	-	0	0	0	-	0	0	0	0	0	-	0	-	0	0	0	0	0	0	0	0	0	0	0	0	0	-	-
100370965|F|0--17:T>C	TGCAGAGTTTCTTGGTTTGTTTTTTTTTGTGTTCTCTGAAATTTCAAAATAAATAATGTGTTTAGTTCG	TGCAGAGTTTCTTGGTTTGTTTTTTTTTGTGTTCTCTGAAATTTCAAAATAAATAATGTGTTTAGTTCG	NMUH01001432.1 Colocasia esculenta cultivar Niue isolate Niue_2 TARO_scaffold_001432, whole genome shotgun sequence	130041	1	4.02E-25		17	0.557196	0.046358	0.97351	0.02649	0.953642	0.019868	0.088417	0.051577	0.069997	12.75	3.4939	1	-	0	0	0	0	0	0	-	-	-	0	-	-	0	0	0	-	-	-	0	0	-	0	0	-	-	0	-	-
100370965|F|0-17:T>C-17:T>C	TGCAGAGTTTCTTGGTTCGTTTTTTTTTGTGTTCTCTGAAATTTCAAAATAAATAATGTGTTTAGTTCG	TGCAGAGTTTCTTGGTTCGTTTTTTTTTGTGTTCTCTGAAATTTCAAAATAAATAATGTGTTTAGTTCG	NMUH01001432.1 Colocasia esculenta cultivar Niue isolate Niue_2 TARO_scaffold_001432, whole genome shotgun sequence	130041	1	4.02E-25	17:T>C	17	0.557196	0.046358	0.97351	0.02649	0.953642	0.019868	0.088417	0.051577	0.069997	12.75	3.4939	1	-	1	1	1	1	1	1	-	-	-	1	-	-	1	1	1	-	-	-	1	1	-	1	1	-	-	1	-	-
100370980|F|0--36:A>T	TGCAGATAAAAGATTATTAGACATCTGTAAAAGAAAATTCCAGAAGGTGTTCAAGGATCAAAAAACATA	TGCAGATAAAAGATTATTAGACATCTGTAAAAGAAAATTCCAGAAGGTGTTCAAGGATCAAAAAACATA	NMUH01002203.1 Colocasia esculenta cultivar Niue isolate Niue_2 TARO_scaffold_002203, whole genome shotgun sequence	82164	1	8.64E-27		36	0.734317	0.015075	0.98995	0.01005	0.984925	0.005025	0.029696	0.019898	0.024797	9.33333	5.76	1	0	0	0	0	0	0	0	0	-	-	0	-	0	-	-	0	0	-	0	0	0	-	0	0	0	0	0	-	-
100370980|F|0-36:A>T-36:A>T	TGCAGATAAAAGATTATTAGACATCTGTAAAAGAAATTTCCAGAAGGTGTTCAAGGATCAAAAAACATA	TGCAGATAAAAGATTATTAGACATCTGTAAAAGAAATTTCCAGAAGGTGTTCAAGGATCAAAAAACATA	NMUH01002203.1 Colocasia esculenta cultivar Niue isolate Niue_2 TARO_scaffold_002203, whole genome shotgun sequence	82164	1	8.64E-27	36:A>T	36	0.734317	0.015075	0.98995	0.01005	0.984925	0.005025	0.029696	0.019898	0.024797	9.33333	5.76	1	1	1	1	1	1	1	1	1	-	-	1	-	1	-	-	1	1	-	1	1	1	-	1	1	1	1	1	-	-
100370981|F|0--63:G>A	TGCAGATAAAATACTATTTCAAGAGGTAGGATTTGTGGCCACTGGCTGGTTTATCACTCGGTGGTATAC	TGCAGATAAAATACTATTTCAAGAGGTAGGATTTGTGGCCACTGGCTGGTTTATCACTCGGTGGTATAC	NMUH01005504.1 Colocasia esculenta cultivar Niue isolate Niue_2 TARO_scaffold_005504, whole genome shotgun sequence	27423	1	8.64E-27		63	0.881919	0.046025	0.974895	0.025105	0.953975	0.020921	0.087814	0.048949	0.068381	10.27273	8.07197	0.983871	0	0	0	0	0	-	-	0	0	0	0	-	-	-	0	0	-	0	-	0	0	0	0	0	0	0	0	-	-
100370981|F|0-63:G>A-63:G>A	TGCAGATAAAATACTATTTCAAGAGGTAGGATTTGTGGCCACTGGCTGGTTTATCACTCGGTGATATAC	TGCAGATAAAATACTATTTCAAGAGGTAGGATTTGTGGCCACTGGCTGGTTTATCACTCGGTGATATAC	NMUH01005504.1 Colocasia esculenta cultivar Niue isolate Niue_2 TARO_scaffold_005504, whole genome shotgun sequence	27423	1	8.64E-27	63:G>A	63	0.881919	0.046025	0.974895	0.025105	0.953975	0.020921	0.087814	0.048949	0.068381	10.27273	8.07197	0.983871	1	1	1	1	1	-	-	1	1	1	1	-	-	-	1	1	-	1	-	1	1	1	1	1	1	1	1	-	-
100370989|F|0--25:T>G	TGCAGATAAAGTTGTAAGGATGATATTTTTACAAAGATCCCAAAGACAACAGCTAGGCGATCAAATAAT	TGCAGATAAAGTTGTAAGGATGATATTTTTACAAAGATCCCAAAGACAACAGCTAGGCGATCAAATAAT	NMUH01005678.1 Colocasia esculenta cultivar Niue isolate Niue_2 TARO_scaffold_005678, whole genome shotgun sequence	71644	1	1.86E-28		25	0.708487	0.994792	0.010417	0.989583	0.005208	0.005208	0.010362	0.020616	0.015489	5.05714	3.5	1	1	1	-	-	-	-	-	1	-	1	1	-	1	-	1	1	-	1	-	1	1	1	1	1	1	1	1	-	-
100370989|F|0-25:T>G-25:T>G	TGCAGATAAAGTTGTAAGGATGATAGTTTTACAAAGATCCCAAAGACAACAGCTAGGCGATCAAATAAT	TGCAGATAAAGTTGTAAGGATGATAGTTTTACAAAGATCCCAAAGACAACAGCTAGGCGATCAAATAAT	NMUH01005678.1 Colocasia esculenta cultivar Niue isolate Niue_2 TARO_scaffold_005678, whole genome shotgun sequence	71644	1	1.86E-28	25:T>G	25	0.708487	0.994792	0.010417	0.989583	0.005208	0.005208	0.010362	0.020616	0.015489	5.05714	3.5	1	0	0	-	-	-	-	-	0	-	0	0	-	0	-	0	0	-	0	-	0	0	0	0	0	0	0	0	-	-
100370993|F|0--30:C>T	TGCAGATAAATGGAGGCTGAGTTTTGCTCCCCGAGAGGTCTGTCTCCCTCCCGTGAAGAGAGTGGTGAT	TGCAGATAAATGGAGGCTGAGTTTTGCTCCCCGAGAGGTCTGTCTCCCTCCCGTGAAGAGAGTGGTGAT	NMUH01000351.1 Colocasia esculenta cultivar Niue isolate Niue_2 TARO_scaffold_000351, whole genome shotgun sequence	160407	1	8.64E-27		30	0.741697	0.995025	0.014925	0.985075	0.004975	0.00995	0.009901	0.029405	0.019653	4.91364	4	1	1	1	1	1	1	1	-	1	1	1	1	-	1	-	1	1	-	-	-	1	1	1	1	-	-	-	1	-	-
100370993|F|0-30:C>T-30:C>T	TGCAGATAAATGGAGGCTGAGTTTTGCTCCTCGAGAGGTCTGTCTCCCTCCCGTGAAGAGAGTGGTGAT	TGCAGATAAATGGAGGCTGAGTTTTGCTCCTCGAGAGGTCTGTCTCCCTCCCGTGAAGAGAGTGGTGAT	NMUH01000351.1 Colocasia esculenta cultivar Niue isolate Niue_2 TARO_scaffold_000351, whole genome shotgun sequence	160407	1	8.64E-27	30:C>T	30	0.741697	0.995025	0.014925	0.985075	0.004975	0.00995	0.009901	0.029405	0.019653	4.91364	4	1	0	0	0	0	0	0	-	0	0	0	0	-	0	-	0	0	-	-	-	0	0	0	0	-	-	-	0	-	-
100370994|F|0--53:G>C	TGCAGATAAATGGTTCAGTTCCCCATGAGCAGGGGATTGGAATATGTGGTGTCGTAGGTCTAATGCTGT	TGCAGATAAATGGTTCAGTTCCCCATGAGCAGGGGATTGGAATATGTGGTGTCGTAGGTCTAATGCTGT	NMUH01001110.1 Colocasia esculenta cultivar Niue isolate Niue_2 TARO_scaffold_001110, whole genome shotgun sequence	198786	1	8.64E-27		53	0.634686	0.011628	0.994186	0.005814	0.988372	0.005814	0.022985	0.01156	0.017273	15	7.88947	1	-	0	-	0	0	0	0	-	-	0	-	-	0	-	0	0	0	-	-	0	0	0	0	0	0	0	0	-	-
100370994|F|0-53:G>C-53:G>C	TGCAGATAAATGGTTCAGTTCCCCATGAGCAGGGGATTGGAATATGTGGTGTCCTAGGTCTAATGCTGT	TGCAGATAAATGGTTCAGTTCCCCATGAGCAGGGGATTGGAATATGTGGTGTCCTAGGTCTAATGCTGT	NMUH01001110.1 Colocasia esculenta cultivar Niue isolate Niue_2 TARO_scaffold_001110, whole genome shotgun sequence	198786	1	8.64E-27	53:G>C	53	0.634686	0.011628	0.994186	0.005814	0.988372	0.005814	0.022985	0.01156	0.017273	15	7.88947	1	-	1	-	1	1	1	1	-	-	1	-	-	1	-	1	1	1	-	-	1	1	1	1	1	1	1	1	-	-
100370997|F|0--41:C>A	TGCAGATAACACCGCTCTGTACCCATCTTCGCTCTTTGTTTCTCAAATTCTGCCTTGTCCATAGTTCTA	TGCAGATAACACCGCTCTGTACCCATCTTCGCTCTTTGTTTCTCAAATTCTGCCTTGTCCATAGTTCTA		0	0	999		41	0.501845	0.044118	0.955882	0.044118	0.955882	0	0.084343	0.084343	0.084343	8.66667	6.39456	1	0	0	0	0	0	0	-	0	-	0	0	-	0	-	0	0	0	-	-	0	0	0	0	0	0	0	0	-	0
100370997|F|0-41:C>A-41:C>A	TGCAGATAACACCGCTCTGTACCCATCTTCGCTCTTTGTTTATCAAATTCTGCCTTGTCCATAGTTCTA	TGCAGATAACACCGCTCTGTACCCATCTTCGCTCTTTGTTTATCAAATTCTGCCTTGTCCATAGTTCTA		0	0	999	41:C>A	41	0.501845	0.044118	0.955882	0.044118	0.955882	0	0.084343	0.084343	0.084343	8.66667	6.39456	1	1	1	1	1	1	1	-	1	-	1	1	-	1	-	1	1	1	-	-	1	1	1	1	1	1	1	1	-	1
100371002|F|0--30:C>T	TGCAGATAACCCAAAAAAAAAAGAAAACACCCACATAAATAACAGGAGATAAAATATGAGACTGGTATA	TGCAGATAACCCAAAAAAAAAAGAAAACACCCACATAAATAACAGGAGATAAAATATGAGACTGGTATA	NMUH01000094.1 Colocasia esculenta cultivar Niue isolate Niue_2 TARO_scaffold_000094, whole genome shotgun sequence	418370	1	8.64E-27		30	0.697417	0.047619	0.968254	0.031746	0.952381	0.015873	0.090703	0.061476	0.07609	5.77778	3.86	1	0	0	0	-	0	0	-	0	0	0	-	-	-	0	0	0	-	-	0	0	0	-	0	0	0	0	-	0	0
100371002|F|0-30:C>T-30:C>T	TGCAGATAACCCAAAAAAAAAAGAAAACACTCACATAAATAACAGGAGATAAAATATGAGACTGGTATA	TGCAGATAACCCAAAAAAAAAAGAAAACACTCACATAAATAACAGGAGATAAAATATGAGACTGGTATA	NMUH01000094.1 Colocasia esculenta cultivar Niue isolate Niue_2 TARO_scaffold_000094, whole genome shotgun sequence	418370	1	8.64E-27	30:C>T	30	0.697417	0.047619	0.968254	0.031746	0.952381	0.015873	0.090703	0.061476	0.07609	5.77778	3.86	1	1	1	1	-	1	1	-	1	1	1	-	-	-	1	1	1	-	-	1	1	1	-	1	1	1	1	-	1	1
100371009|F|0--24:T>A	TGCAGATAACTATTCCTACTCAAGTACTTCAATAAGCATATTAGGGAATGATGATGATCAATAAGTATT	TGCAGATAACTATTCCTACTCAAGTACTTCAATAAGCATATTAGGGAATGATGATGATCAATAAGTATT	NMUH01002575.1 Colocasia esculenta cultivar Niue isolate Niue_2 TARO_scaffold_002575, whole genome shotgun sequence	73155	1	1.86E-28		24	0.575646	0.980769	0.038462	0.961538	0.019231	0.019231	0.037722	0.073964	0.055843	24.52907	16.28571	1	-	1	-	1	1	1	-	1	1	-	-	-	-	-	1	1	1	-	1	-	1	-	1	1	1	1	1	-	-
100371009|F|0-24:T>A-24:T>A	TGCAGATAACTATTCCTACTCAAGAACTTCAATAAGCATATTAGGGAATGATGATGATCAATAAGTATT	TGCAGATAACTATTCCTACTCAAGAACTTCAATAAGCATATTAGGGAATGATGATGATCAATAAGTATT	NMUH01002575.1 Colocasia esculenta cultivar Niue isolate Niue_2 TARO_scaffold_002575, whole genome shotgun sequence	73155	1	1.86E-28	24:T>A	24	0.575646	0.980769	0.038462	0.961538	0.019231	0.019231	0.037722	0.073964	0.055843	24.52907	16.28571	1	-	1	-	0	0	0	-	0	0	-	-	-	-	-	0	0	0	-	0	-	0	-	0	0	0	0	0	-	-
100371024|F|0--28:C>T	TGCAGATAAGGTATGGGAGGAAGGACTGCACACATAGGCAACTCTACATAAAGTAGCTGAGGGAATTCT	TGCAGATAAGGTATGGGAGGAAGGACTGCACACATAGGCAACTCTACATAAAGTAGCTGAGGGAATTCT	NMUH01001665.1 Colocasia esculenta cultivar Niue isolate Niue_2 TARO_scaffold_001665, whole genome shotgun sequence	160087	1	8.64E-27		28	0.704797	0.005236	1	0	0.994764	0.005236	0.010416	0	0.005208	10	4.19617	1	0	-	0	-	0	0	0	-	0	-	0	-	-	-	0	0	-	0	0	0	0	0	0	0	0	-	0	-	-
100371024|F|0-28:C>T-28:C>T	TGCAGATAAGGTATGGGAGGAAGGACTGTACACATAGGCAACTCTACATAAAGTAGCTGAGGGAATTCT	TGCAGATAAGGTATGGGAGGAAGGACTGTACACATAGGCAACTCTACATAAAGTAGCTGAGGGAATTCT	NMUH01001665.1 Colocasia esculenta cultivar Niue isolate Niue_2 TARO_scaffold_001665, whole genome shotgun sequence	160087	1	8.64E-27	28:C>T	28	0.704797	0.005236	1	0	0.994764	0.005236	0.010416	0	0.005208	10	4.19617	1	1	-	1	-	1	1	1	-	1	-	1	-	-	-	1	1	-	1	1	1	1	1	1	1	1	-	1	-	-
100371032|F|0--12:T>G	TGCAGATAATAATTTCAATACCAAGGACATGGAGCACCGAACATATATTCCAAACTAATAATGGTGGCA	TGCAGATAATAATTTCAATACCAAGGACATGGAGCACCGAACATATATTCCAAACTAATAATGGTGGCA	NMUH01000150.1 Colocasia esculenta cultivar Niue isolate Niue_2 TARO_scaffold_000150, whole genome shotgun sequence	743826	1	1.86E-28		12	0.605166	0.890244	0.158537	0.841463	0.109756	0.04878	0.195419	0.266805	0.231112	6.39103	3.88889	0.95	1	-	1	-	1	-	-	-	1	-	-	-	1	-	-	1	1	1	-	-	-	-	1	-	1	1	1	-	-
100371032|F|0-12:T>G-12:T>G	TGCAGATAATAAGTTCAATACCAAGGACAAGGAGCACCGAACATATATTCCAAGCTAATAATGGTGGCA	TGCAGATAATAAGTTCAATACCAAGGACAAGGAGCACCGAACATATATTCCAAGCTAATAATGGTGGCA	NMUH01000150.1 Colocasia esculenta cultivar Niue isolate Niue_2 TARO_scaffold_000150, whole genome shotgun sequence	743826	1	1.86E-28	12:T>G	12	0.605166	0.890244	0.158537	0.841463	0.109756	0.04878	0.195419	0.266805	0.231112	6.39103	3.88889	0.95	0	-	0	-	0	-	-	-	0	-	-	-	0	-	-	0	0	0	-	-	-	-	0	-	0	0	0	-	-
100371051|F|0--14:T>C	TGCAGATAATTCTATTTTTTGAAACAAAACTGTGGAGCCGCTGCAAATACTCTCCTTTTGCGAGGCTCT	TGCAGATAATTCTATTTTTTGAAACAAAACTGTGGAGCCGCTGCAAATACTCTCCTTTTGCGAGGCTCT	NMUH01004065.1 Colocasia esculenta cultivar Niue isolate Niue_2 TARO_scaffold_004065, whole genome shotgun sequence	99267	1	1.86E-28		14	0.752768	0.980392	0.04902	0.95098	0.019608	0.029412	0.038447	0.093233	0.06584	6.77928	4.5	0.913043	1	1	1	1	1	1	1	1	1	-	1	1	1	1	1	1	-	1	-	-	1	1	1	1	1	1	1	1	-
100371051|F|0-14:T>C-14:T>C	TGCAGATAATTCTACTTTTTGAAACAAAACTGTGGAGCCGCTGCAAATACTCTCCTTTTGCGAGGCTCT	TGCAGATAATTCTACTTTTTGAAACAAAACTGTGGAGCCGCTGCAAATACTCTCCTTTTGCGAGGCTCT	NMUH01004065.1 Colocasia esculenta cultivar Niue isolate Niue_2 TARO_scaffold_004065, whole genome shotgun sequence	99267	1	1.86E-28	14:T>C	14	0.752768	0.980392	0.04902	0.95098	0.019608	0.029412	0.038447	0.093233	0.06584	6.77928	4.5	0.913043	0	0	0	0	0	0	0	0	0	-	0	0	0	0	0	0	-	0	-	-	0	0	0	0	0	0	0	0	-
100371052|F|0--22:A>G	TGCAGATAATTTTATGAAGTCAATCATGCTTTGATGTATTTTGATGTTCCAACTATATCATAGGTCGGT	TGCAGATAATTTTATGAAGTCAATCATGCTTTGATGTATTTTGATGTTCCAACTATATCATAGGTCGGT	NMUH01134724.1 Colocasia esculenta cultivar Niue isolate Niue_2 TARO_scaffold_134746, whole genome shotgun sequence	1034	1	1.86E-28		22	0.583026	0.898734	0.183544	0.816456	0.101266	0.082278	0.182022	0.299712	0.240867	5.79355	4.86667	0.964286	1	1	-	-	1	-	1	-	1	-	0	-	0	-	1	1	-	-	-	-	1	0	1	1	0	1	1	-	-
100371052|F|0-22:A>G-22:A>G	TGCAGATAATTTTATGAAGTCAGTCATGCTTTGATGTGTTTTGATGTTCCAACTATATCATAGGTCAGT	TGCAGATAATTTTATGAAGTCAGTCATGCTTTGATGTGTTTTGATGTTCCAACTATATCATAGGTCAGT	NMUH01134724.1 Colocasia esculenta cultivar Niue isolate Niue_2 TARO_scaffold_134746, whole genome shotgun sequence	1034	1	1.86E-28	22:A>G	22	0.583026	0.898734	0.183544	0.816456	0.101266	0.082278	0.182022	0.299712	0.240867	5.79355	4.86667	0.964286	0	0	-	-	0	-	0	-	0	-	1	-	1	-	0	0	-	-	-	-	1	1	0	0	1	0	0	-	-
100371056|F|0--48:T>C	TGCAGATACAAGTGGGTTGAAATTTATCTTAGAGCATCTTTTCCTATATATTGTGTGTGTGCTTGGAGA	TGCAGATACAAGTGGGTTGAAATTTATCTTAGAGCATCTTTTCCTATATATTGTGTGTGTGCTTGGAGA	NMUH01000474.1 Colocasia esculenta cultivar Niue isolate Niue_2 TARO_scaffold_000474, whole genome shotgun sequence	206898	1	1.86E-28		48	0.878229	0.987395	0.214286	0.785714	0.012605	0.201681	0.024892	0.336735	0.180814	5.48864	4.48276	0.935484	1	1	1	1	1	1	1	1	1	1	1	1	1	1	-	1	-	1	-	-	1	1	1	1	1	1	1	-	-
100371056|F|0-48:T>C-48:T>C	TGCAGATACAAGTGGGTTGAAATTTATCTTAGAGCATCTTTTCCTATACATTGTGTGTGTGCTTGGAGA	TGCAGATACAAGTGGGTTGAAATTTATCTTAGAGCATCTTTTCCTATACATTGTGTGTGTGCTTGGAGA	NMUH01000474.1 Colocasia esculenta cultivar Niue isolate Niue_2 TARO_scaffold_000474, whole genome shotgun sequence	206898	1	1.86E-28	48:T>C	48	0.878229	0.987395	0.214286	0.785714	0.012605	0.201681	0.024892	0.336735	0.180814	5.48864	4.48276	0.935484	0	0	0	0	0	0	0	0	0	0	0	0	0	0	-	0	-	0	-	-	0	0	0	0	0	0	0	-	-
100371058|F|0--57:G>T	TGCAGATACACGGATCGAGAAGAAGGATGATGCAGATGGAGGTCAGCTCGCGGCACGGGAGGCGACGGC	TGCAGATACACGGATCGAGAAGAAGGATGATGCAGATGGAGGTCAGCTCGCGGCACGGGAGGCGACGGC	NMUH01003421.1 Colocasia esculenta cultivar Niue isolate Niue_2 TARO_scaffold_003421, whole genome shotgun sequence	118994	1	1.86E-28		57	0.889299	1	0.004149	0.995851	0	0.004149	0	0.008264	0.004132	12.88971	12	1	1	1	1	1	1	1	1	1	1	-	1	-	1	-	1	1	1	1	-	1	1	1	1	1	1	1	1	-	1
100371058|F|0-57:G>T-57:G>T	TGCAGATACACGGATCGAGAAGAAGGATGATGCAGATGGAGGTCAGCTCGCGGCACGTGAGGCGACGGC	TGCAGATACACGGATCGAGAAGAAGGATGATGCAGATGGAGGTCAGCTCGCGGCACGTGAGGCGACGGC	NMUH01003421.1 Colocasia esculenta cultivar Niue isolate Niue_2 TARO_scaffold_003421, whole genome shotgun sequence	118994	1	1.86E-28	57:G>T	57	0.889299	1	0.004149	0.995851	0	0.004149	0	0.008264	0.004132	12.88971	12	1	0	0	0	0	0	0	0	0	0	-	0	-	0	-	0	0	0	0	-	0	0	0	0	0	0	0	0	-	0
100371059|F|0--54:C>T	TGCAGATACACTATGATCATTTGGTGCTTCTTGATTATCTTATTTCCAAAGACACAGGAGTTCCTTTCG	TGCAGATACACTATGATCATTTGGTGCTTCTTGATTATCTTATTTCCAAAGACACAGGAGTTCCTTTCG	NMUH01001801.1 Colocasia esculenta cultivar Niue isolate Niue_2 TARO_scaffold_001801, whole genome shotgun sequence	179478	1	1.86E-28		54	0.808118	0.986301	0.027397	0.972603	0.013699	0.013699	0.027022	0.053293	0.040158	4.89212	3.5	1	1	1	-	1	1	1	1	1	1	1	1	-	1	1	1	1	-	-	-	-	1	1	-	1	1	1	1	1	-
100371059|F|0-54:C>T-54:C>T	TGCAGATACACTATGATCATTTGGTGCTTCTTGATTATCTTATTTCCAAAGACATAGGAGTTCCTTTCG	TGCAGATACACTATGATCATTTGGTGCTTCTTGATTATCTTATTTCCAAAGACATAGGAGTTCCTTTCG	NMUH01001801.1 Colocasia esculenta cultivar Niue isolate Niue_2 TARO_scaffold_001801, whole genome shotgun sequence	179478	1	1.86E-28	54:C>T	54	0.808118	0.986301	0.027397	0.972603	0.013699	0.013699	0.027022	0.053293	0.040158	4.89212	3.5	1	0	0	-	0	0	0	0	0	0	0	0	-	0	0	0	0	-	-	-	-	0	0	-	0	0	0	0	0	-
18892875|F|0--53:G>T	TGCAGATACCAGAGTCGGGTCACCGCCCTAGGCGCGGACACGTTGGGAATTCCGTGGCCCGCCTCCGCC	TGCAGATACCAGAGTCGGGTCACCGCCCTAGGCGCGGACACGTTGGGAATTCCGTGGCCCGCCTCCGCC	NMUH01005789.1 Colocasia esculenta cultivar Niue isolate Niue_2 TARO_scaffold_005789, whole genome shotgun sequence	80394	1	1.86E-28		53	0.675277	0.36612	0.868852	0.131148	0.63388	0.234973	0.464152	0.227896	0.346024	9.18987	9.61272	0.95	0	0	0	0	0	-	-	0	0	0	-	-	0	0	0	0	-	-	-	0	0	0	0	-	0	-	0	-	-
18892875|F|0-53:G>T-53:G>T	TGCAGATACCAGAGTCGGGTCACCGCCCTAGGCGCGGACACGTTGGGAATTCCTTGGCCCGCCTCCGCC	TGCAGATACCAGAGTCGGGTCACCGCCCTAGGCGCGGACACGTTGGGAATTCCTTGGCCCGCCTCCGCC	NMUH01005789.1 Colocasia esculenta cultivar Niue isolate Niue_2 TARO_scaffold_005789, whole genome shotgun sequence	80394	1	1.86E-28	53:G>T	53	0.675277	0.36612	0.868852	0.131148	0.63388	0.234973	0.464152	0.227896	0.346024	9.18987	9.61272	0.95	1	1	1	1	1	-	-	1	1	1	-	-	1	1	1	1	-	-	-	1	1	1	1	-	1	-	1	-	-
100371072|F|0--68:C>T	TGCAGATACCTGCAATCAATGCAAATTATCAGACAAACAAACAATTTACAGTAACTTCCAATTTCTTAC	TGCAGATACCTGCAATCAATGCAAATTATCAGACAAACAAACAATTTACAGTAACTTCCAATTTCTTAC	NMUH01002412.1 Colocasia esculenta cultivar Niue isolate Niue_2 TARO_scaffold_002412, whole genome shotgun sequence	9314	1	6.68E-28		68	0.701107	0.010526	0.994737	0.005263	0.989474	0.005263	0.020831	0.010471	0.015651	7.5	3.68599	1	0	0	1	0	0	-	-	0	0	0	0	-	0	-	0	-	-	-	-	0	0	0	0	0	0	0	0	-	-
100371072|F|0-68:C>T-68:C>T	TGCAGATACCTGCAATCAATGCAAATTATCAGACAAACAAACAATTTACAGTAACTTCCAATTTCTTAT	TGCAGATACCTGCAATCAATGCAAATTATCAGACAAACAAACAATTTACAGTAACTTCCAATTTCTTAT	NMUH01002412.1 Colocasia esculenta cultivar Niue isolate Niue_2 TARO_scaffold_002412, whole genome shotgun sequence	9314	1	6.68E-28	68:C>T	68	0.701107	0.010526	0.994737	0.005263	0.989474	0.005263	0.020831	0.010471	0.015651	7.5	3.68599	1	1	1	1	1	1	-	-	1	1	1	1	-	1	-	1	-	-	-	-	1	1	1	1	1	1	1	1	-	-
100371098|F|0--16:T>G	TGCAGATAGATAGAGATAGATACCCACCACTCCTTCCTCTTCCAAAACAGGCGGCCATGGCCGCGCAGG	TGCAGATAGATAGAGATAGATACCCACCACTCCTTCCTCTTCCAAAACAGGCGGCCATGGCCGCGCAGG	NMUH01000739.1 Colocasia esculenta cultivar Niue isolate Niue_2 TARO_scaffold_000739, whole genome shotgun sequence	199432	1	1.86E-28		16	0.889299	0.946058	0.178423	0.821577	0.053942	0.124481	0.102064	0.293177	0.197621	10.81467	6.21277	0.954545	1	1	1	1	-	-	1	1	1	1	1	-	1	1	1	1	-	1	1	1	1	1	1	1	1	1	1	-	-
100371098|F|0-16:T>G-16:T>G	TGCAGATAGATAGAGAGAGATACCCACCACTCCTTCCTCTTCCAAAACAGGCGGCCATGGCCGCGCAGG	TGCAGATAGATAGAGAGAGATACCCACCACTCCTTCCTCTTCCAAAACAGGCGGCCATGGCCGCGCAGG	NMUH01000739.1 Colocasia esculenta cultivar Niue isolate Niue_2 TARO_scaffold_000739, whole genome shotgun sequence	199432	1	1.86E-28	16:T>G	16	0.889299	0.946058	0.178423	0.821577	0.053942	0.124481	0.102064	0.293177	0.197621	10.81467	6.21277	0.954545	0	0	0	0	-	-	0	0	0	0	0	-	0	0	0	0	-	0	0	0	0	0	0	0	0	0	0	-	-
100371102|F|0--11:T>G	TGCAGATAGATTCGCCACAGCACGTTTGTACTACATATATGAGATCCTCTTCCTTCGTCAAGTGGGGCG	TGCAGATAGATTCGCCACAGCACGTTTGTACTACATATATGAGATCCTCTTCCTTCGTCAAGTGGGGCG	NMUH01000113.1 Colocasia esculenta cultivar Niue isolate Niue_2 TARO_scaffold_000113, whole genome shotgun sequence	722196	1	8.64E-27		11	0.767528	0.932692	0.197115	0.802885	0.067308	0.129808	0.125555	0.316522	0.221038	7.6713	4.08511	0.925926	1	1	1	-	1	1	1	1	1	1	1	-	-	1	1	1	1	-	-	1	1	1	1	1	1	1	1	-	-
100371102|F|0-11:T>G-11:T>G	TGCAGATAGATGCGCCACAGCACGTTTGTACTACATATATGAGATCCTCTTCCTTCGTCAAGTGGGGCG	TGCAGATAGATGCGCCACAGCACGTTTGTACTACATATATGAGATCCTCTTCCTTCGTCAAGTGGGGCG	NMUH01000113.1 Colocasia esculenta cultivar Niue isolate Niue_2 TARO_scaffold_000113, whole genome shotgun sequence	722196	1	8.64E-27	11:T>G	11	0.767528	0.932692	0.197115	0.802885	0.067308	0.129808	0.125555	0.316522	0.221038	7.6713	4.08511	0.925926	0	0	0	-	0	0	0	0	1	0	0	-	-	0	0	0	0	-	-	0	0	0	0	0	0	0	0	-	-
100371107|F|0--14:T>C	TGCAGATAGCAAGATAGCAGCACAATTGAGTAACAATATACCAATCTATCATGCAGAACACGAAGAGCT	TGCAGATAGCAAGATAGCAGCACAATTGAGTAACAATATACCAATCTATCATGCAGAACACGAAGAGCT	NMUH01004305.1 Colocasia esculenta cultivar Niue isolate Niue_2 TARO_scaffold_004305, whole genome shotgun sequence	9015	1	1.86E-28		14	0.468635	0.976378	0.023622	0.976378	0.023622	0	0.046128	0.046128	0.046128	4.40741	4	1	-	1	-	-	1	-	1	-	-	1	1	-	-	-	-	-	-	-	-	-	-	1	1	-	1	1	1	-	-
100371107|F|0-14:T>C-14:T>C	TGCAGATAGCAAGACAGCAGCACAATTGAGTAACAATATACCAATCTATCATGCAGAACACGAAGAGCT	TGCAGATAGCAAGACAGCAGCACAATTGAGTAACAATATACCAATCTATCATGCAGAACACGAAGAGCT	NMUH01004305.1 Colocasia esculenta cultivar Niue isolate Niue_2 TARO_scaffold_004305, whole genome shotgun sequence	9015	1	1.86E-28	14:T>C	14	0.468635	0.976378	0.023622	0.976378	0.023622	0	0.046128	0.046128	0.046128	4.40741	4	1	-	0	-	-	0	-	0	-	-	0	0	-	-	-	-	-	-	-	-	-	-	0	0	-	0	0	0	-	-
100371108|F|0--34:A>C	TGCAGATAGCGGTACCAAGTGCATACATAAATAAAGTTTTCTGGCAAAGCGGCAATAGCCCAGTCAGGG	TGCAGATAGCGGTACCAAGTGCATACATAAATAAAGTTTTCTGGCAAAGCGGCAATAGCCCAGTCAGGG	NMUH01034377.1 Colocasia esculenta cultivar Niue isolate Niue_2 TARO_scaffold_034390, whole genome shotgun sequence	996	1	1.86E-28		34	0.808118	1	0.004566	0.995434	0	0.004566	0	0.009091	0.004545	13.7418	4	1	1	1	1	1	1	-	1	1	1	-	1	1	1	1	1	1	1	-	-	1	1	-	1	1	1	1	1	-	-
100371108|F|0-34:A>C-34:A>C	TGCAGATAGCGGTACCAAGTGCATACATAAATAACGTTTTCTGGCAAAGCGGCAATAGCCCAGTCAGGG	TGCAGATAGCGGTACCAAGTGCATACATAAATAACGTTTTCTGGCAAAGCGGCAATAGCCCAGTCAGGG	NMUH01034377.1 Colocasia esculenta cultivar Niue isolate Niue_2 TARO_scaffold_034390, whole genome shotgun sequence	996	1	1.86E-28	34:A>C	34	0.808118	1	0.004566	0.995434	0	0.004566	0	0.009091	0.004545	13.7418	4	1	0	0	0	0	0	-	0	0	0	-	0	0	0	0	0	0	0	-	-	0	0	-	0	0	0	0	0	-	-
100371110|F|0--6:T>C	TGCAGATAGGAACTTGTGTAGAATTGTCCACAAAACCATGGAAATTAGACATAAAAATGTCAACAAAAA	TGCAGATAGGAACTTGTGTAGAATTGTCCACAAAACCATGGAAATTAGACATAAAAATGTCAACAAAAA	NMUH01004714.1 Colocasia esculenta cultivar Niue isolate Niue_2 TARO_scaffold_004714, whole genome shotgun sequence	108683	1	1.86E-28		6	0.645756	0.988571	0.022857	0.977143	0.011429	0.011429	0.022596	0.044669	0.033633	7.60317	5.75	1	1	-	1	-	1	1	-	1	1	-	-	-	-	-	1	1	-	-	-	1	1	1	-	1	-	1	1	-	-
100371110|F|0-6:T>C-6:T>C	TGCAGACAGGAACTTGTGTAGAATTGTCCACAAAACCATGGAAATTAGACATAAAAATGTCAACAAAAA	TGCAGACAGGAACTTGTGTAGAATTGTCCACAAAACCATGGAAATTAGACATAAAAATGTCAACAAAAA	NMUH01004714.1 Colocasia esculenta cultivar Niue isolate Niue_2 TARO_scaffold_004714, whole genome shotgun sequence	108683	1	1.86E-28	6:T>C	6	0.645756	0.988571	0.022857	0.977143	0.011429	0.011429	0.022596	0.044669	0.033633	7.60317	5.75	1	0	-	0	-	0	0	-	0	0	-	-	-	-	-	0	0	-	-	-	0	0	0	-	0	-	0	0	-	-
100371124|F|0--31:A>G	TGCAGATAGTTTGGGGTCAGGTATCAATGTTAGCAGGAGAGAAGCGGCACTCGCTGGCGGGCCCACCAA	TGCAGATAGTTTGGGGTCAGGTATCAATGTTAGCAGGAGAGAAGCGGCACTCGCTGGCGGGCCCACCAA	NMUH01000229.1 Colocasia esculenta cultivar Niue isolate Niue_2 TARO_scaffold_000229, whole genome shotgun sequence	481050	1	1.12E-25		31	0.623616	0.011834	0.988166	0.011834	0.988166	0	0.023389	0.023389	0.023389	9.5	4.84831	1	-	-	0	-	0	-	0	0	0	-	0	-	0	-	0	0	-	-	-	0	0	-	0	-	0	0	0	-	-
100371124|F|0-31:A>G-31:A>G	TGCAGATAGTTTGGGGTCAGGTATCAATGTTGGCAGGAGAGAAGCGGCACTCGCTGGCGGGCCCACCGA	TGCAGATAGTTTGGGGTCAGGTATCAATGTTGGCAGGAGAGAAGCGGCACTCGCTGGCGGGCCCACCGA	NMUH01000229.1 Colocasia esculenta cultivar Niue isolate Niue_2 TARO_scaffold_000229, whole genome shotgun sequence	481050	1	1.12E-25	31:A>G	31	0.623616	0.011834	0.988166	0.011834	0.988166	0	0.023389	0.023389	0.023389	9.5	4.84831	1	-	-	1	-	1	-	1	1	1	-	1	-	1	-	1	1	-	-	-	1	1	-	1	-	1	1	1	-	-
100371127|F|0--37:G>A	TGCAGATATAATAATAGGACTTTTTGTCACACTTGCAGATGTCTTTACCACTAGTATAATTTTATATTT	TGCAGATATAATAATAGGACTTTTTGTCACACTTGCAGATGTCTTTACCACTAGTATAATTTTATATTT	NMUH01002173.1 Colocasia esculenta cultivar Niue isolate Niue_2 TARO_scaffold_002173, whole genome shotgun sequence	206785	1	1.86E-28		37	0.815498	0.963801	0.067873	0.932127	0.036199	0.031674	0.069777	0.126533	0.098155	3.8481	2.66667	1	1	1	1	1	1	-	-	1	0	1	1	-	1	-	1	1	1	-	0	1	1	1	1	1	1	1	1	1	-
100371127|F|0-37:G>A-37:G>A	TGCAGATATAATAATAGGACTTTTTGTCACACTTGCAAATGTCTTTACCACTAGTATAATTTTATATTT	TGCAGATATAATAATAGGACTTTTTGTCACACTTGCAAATGTCTTTACCACTAGTATAATTTTATATTT	NMUH01002173.1 Colocasia esculenta cultivar Niue isolate Niue_2 TARO_scaffold_002173, whole genome shotgun sequence	206785	1	1.86E-28	37:G>A	37	0.815498	0.963801	0.067873	0.932127	0.036199	0.031674	0.069777	0.126533	0.098155	3.8481	2.66667	1	0	0	0	0	0	-	-	0	1	0	0	-	0	-	0	0	0	-	1	0	0	0	0	0	0	0	0	0	-
100371147|F|0--30:G>A	TGCAGATATCTCAGTTGGATACTCGTGAATGTTATTGGATCTCTTCCGGGAGTTAGCATAGTTATTTAG	TGCAGATATCTCAGTTGGATACTCGTGAATGTTATTGGATCTCTTCCGGGAGTTAGCATAGTTATTTAG	NMUH01000929.1 Colocasia esculenta cultivar Niue isolate Niue_2 TARO_scaffold_000929, whole genome shotgun sequence	152312	1	2.42E-22		30	0.630996	0.596491	0.403509	0.596491	0.403509	0	0.481379	0.481379	0.481379	20.66055	10.37975	1	1	-	1	1	1	1	-	1	-	1	1	1	-	1	1	1	-	-	-	1	1	1	-	1	-	1	1	1	-
100371147|F|0-30:G>A-30:G>A	TGCAGATATCTCAGTTGGATACTCGTGAATATTATTGGATCTCTTCCGGGAGTTAGCATAGTTCTTTAG	TGCAGATATCTCAGTTGGATACTCGTGAATATTATTGGATCTCTTCCGGGAGTTAGCATAGTTCTTTAG	NMUH01000929.1 Colocasia esculenta cultivar Niue isolate Niue_2 TARO_scaffold_000929, whole genome shotgun sequence	152312	1	2.42E-22	30:G>A	30	0.630996	0.596491	0.403509	0.596491	0.403509	0	0.481379	0.481379	0.481379	20.66055	10.37975	1	0	-	0	0	0	0	-	0	-	0	0	0	-	0	0	0	-	-	-	0	0	0	-	0	-	0	0	0	-
100371153|F|0--64:A>G	TGCAGATATGACTATTCTGGCTATGGTGCTTCTACTGGAAAGGTAATCCAGTATCTCATTTTCTACTAG	TGCAGATATGACTATTCTGGCTATGGTGCTTCTACTGGAAAGGTAATCCAGTATCTCATTTTCTACTAG	NMUH01005018.1 Colocasia esculenta cultivar Niue isolate Niue_2 TARO_scaffold_005018, whole genome shotgun sequence	69075	1	1.86E-28		64	0.848708	1	0.056522	0.943478	0	0.056522	0	0.106654	0.053327	34.80077	8.76923	1	1	1	1	1	1	1	1	1	1	-	1	-	1	-	1	1	1	1	-	1	1	1	-	1	-	1	1	1	1
100371153|F|0-64:A>G-64:A>G	TGCAGATATGACTATTCTGGCTATGGTGCTTCTACTGGAAAGGTAATCCAGTATCTCATTTTCTGCTAG	TGCAGATATGACTATTCTGGCTATGGTGCTTCTACTGGAAAGGTAATCCAGTATCTCATTTTCTGCTAG	NMUH01005018.1 Colocasia esculenta cultivar Niue isolate Niue_2 TARO_scaffold_005018, whole genome shotgun sequence	69075	1	1.86E-28	64:A>G	64	0.848708	1	0.056522	0.943478	0	0.056522	0	0.106654	0.053327	34.80077	8.76923	1	0	0	0	0	0	0	1	0	0	-	0	-	0	-	0	0	0	0	-	0	0	0	-	0	-	0	0	0	0
100371155|F|0--22:T>G	TGCAGATATGAGCACCGCTTGGTGCAAACCATGGTGGTAGTTTGCATCCACGGTGGATGCAAACTACCA	TGCAGATATGAGCACCGCTTGGTGCAAACCATGGTGGTAGTTTGCATCCACGGTGGATGCAAACTACCA	NMUH01009465.1 Colocasia esculenta cultivar Niue isolate Niue_2 TARO_scaffold_009468, whole genome shotgun sequence	17739	2	1.86E-28		22	0.608856	0.987879	0.024242	0.975758	0.012121	0.012121	0.023949	0.047309	0.035629	3.59116	2.75	1	-	1	1	-	1	1	1	1	1	-	1	-	1	-	-	1	-	1	-	1	-	1	1	1	-	1	-	-	-
100371155|F|0-22:T>G-22:T>G	TGCAGATATGAGCACCGCTTGGGGCAAACCATGGTGGTAGTTTGCATCCACGGTGGATGCAAACTACCA	TGCAGATATGAGCACCGCTTGGGGCAAACCATGGTGGTAGTTTGCATCCACGGTGGATGCAAACTACCA	NMUH01009465.1 Colocasia esculenta cultivar Niue isolate Niue_2 TARO_scaffold_009468, whole genome shotgun sequence	17739	2	1.86E-28	22:T>G	22	0.608856	0.987879	0.024242	0.975758	0.012121	0.012121	0.023949	0.047309	0.035629	3.59116	2.75	1	-	0	0	-	0	0	0	0	0	-	0	-	0	-	-	0	-	0	-	0	-	0	0	0	-	0	-	-	-
100371160|F|0--6:T>C	TGCAGATATGCTGCGTGCTTGGATATGTATAACTAATATTCTGAGGACCATGTGAACAAGAGTAGGAAT	TGCAGATATGCTGCGTGCTTGGATATGTATAACTAATATTCTGAGGACCATGTGAACAAGAGTAGGAAT	NMUH01000192.1 Colocasia esculenta cultivar Niue isolate Niue_2 TARO_scaffold_000192, whole genome shotgun sequence	397561	1	1.86E-28		6	0.819188	0.986486	0.036036	0.963964	0.013514	0.022523	0.026662	0.069475	0.048068	6.33333	5.5	1	1	1	1	1	1	1	1	1	0	-	1	-	1	1	1	1	-	1	-	-	1	1	-	1	1	1	1	-	-
100371160|F|0-6:T>C-6:T>C	TGCAGACATGCTGCGTGCTTGGATATGTACAACTAATATTCTGAGGACCATGTGAACAAGAGTAGGAAT	TGCAGACATGCTGCGTGCTTGGATATGTACAACTAATATTCTGAGGACCATGTGAACAAGAGTAGGAAT	NMUH01000192.1 Colocasia esculenta cultivar Niue isolate Niue_2 TARO_scaffold_000192, whole genome shotgun sequence	397561	1	1.86E-28	6:T>C	6	0.819188	0.986486	0.036036	0.963964	0.013514	0.022523	0.026662	0.069475	0.048068	6.33333	5.5	1	0	0	0	0	0	0	0	0	1	-	0	-	0	0	0	0	-	0	-	-	0	0	-	0	0	0	0	-	-
100371167|F|0--64:G>A	TGCAGATATGGTATAATAATGTTCCTCACACTAAGCTTGCTGTGGTCAAAGGACACCAGAACTGGGTGA	TGCAGATATGGTATAATAATGTTCCTCACACTAAGCTTGCTGTGGTCAAAGGACACCAGAACTGGGTGA	NMUH01001737.1 Colocasia esculenta cultivar Niue isolate Niue_2 TARO_scaffold_001737, whole genome shotgun sequence	22807	1	1.86E-28		64	0.811808	1	0.004545	0.995455	0	0.004545	0	0.00905	0.004525	5.03252	4	1	1	1	1	1	1	1	-	1	1	1	1	1	1	1	1	1	-	1	-	1	1	1	1	1	1	1	1	-	-
100371167|F|0-64:G>A-64:G>A	TGCAGATATGGTATAATAATGTTCCTCACACTAAGCTTGCTGTGGTCAAAGGACACCAGAACTGAGTGA	TGCAGATATGGTATAATAATGTTCCTCACACTAAGCTTGCTGTGGTCAAAGGACACCAGAACTGAGTGA	NMUH01001737.1 Colocasia esculenta cultivar Niue isolate Niue_2 TARO_scaffold_001737, whole genome shotgun sequence	22807	1	1.86E-28	64:G>A	64	0.811808	1	0.004545	0.995455	0	0.004545	0	0.00905	0.004525	5.03252	4	1	0	0	0	0	0	0	-	0	0	0	0	0	0	0	0	0	-	0	-	0	0	0	0	0	0	0	0	-	-
100371174|F|0--57:G>A	TGCAGATATGTGCTTACTCTAGATGCTGTCTTACAGATCACTGGAAATCAGAGTGTTGCCAGGGATGCC	TGCAGATATGTGCTTACTCTAGATGCTGTCTTACAGATCACTGGAAATCAGAGTGTTGCCAGGGATGCC	NMUH01003026.1 Colocasia esculenta cultivar Niue isolate Niue_2 TARO_scaffold_003026, whole genome shotgun sequence	139897	1	1.86E-28		57	0.723247	1	0.005102	0.994898	0	0.005102	0	0.010152	0.005076	4.83105	3	1	-	1	1	1	1	1	-	1	-	-	1	-	-	-	1	1	-	1	1	1	1	1	1	1	1	1	1	-	-
100371174|F|0-57:G>A-57:G>A	TGCAGATATGTGCTTACTCTAGATGCTGTCTTACAGATCACTGGAAATCAGAGTGTTACCAGGGATGCC	TGCAGATATGTGCTTACTCTAGATGCTGTCTTACAGATCACTGGAAATCAGAGTGTTACCAGGGATGCC	NMUH01003026.1 Colocasia esculenta cultivar Niue isolate Niue_2 TARO_scaffold_003026, whole genome shotgun sequence	139897	1	1.86E-28	57:G>A	57	0.723247	1	0.005102	0.994898	0	0.005102	0	0.010152	0.005076	4.83105	3	1	-	0	0	0	0	0	-	0	-	-	0	-	-	-	0	0	-	0	0	0	0	0	0	0	0	0	0	-	-
100371183|F|0--41:T>C	TGCAGATATTCATCCTGAGACAGAGCAACAAAATCAGCCTGTCCGTAAGATTTGGAAAAAGAAGAAGAA	TGCAGATATTCATCCTGAGACAGAGCAACAAAATCAGCCTGTCCGTAAGATTTGGAAAAAGAAGAAGAA	NMUH01000875.1 Colocasia esculenta cultivar Niue isolate Niue_2 TARO_scaffold_000875, whole genome shotgun sequence	361342	1	8.64E-27		41	0.841328	0.026316	0.995614	0.004386	0.973684	0.02193	0.051247	0.008733	0.02999	10	8.3254	1	0	0	0	0	0	0	0	-	0	0	0	0	0	0	0	0	-	0	-	0	0	0	0	0	0	0	0	-	0
100371183|F|0-41:T>C-41:T>C	TGCAGATATTCATCCTGAGACAGAGCAACAAAATCAGCCTGCCCGTAAGATTTGGAAAAAGAAGAAGAA	TGCAGATATTCATCCTGAGACAGAGCAACAAAATCAGCCTGCCCGTAAGATTTGGAAAAAGAAGAAGAA	NMUH01000875.1 Colocasia esculenta cultivar Niue isolate Niue_2 TARO_scaffold_000875, whole genome shotgun sequence	361342	1	8.64E-27	41:T>C	41	0.841328	0.026316	0.995614	0.004386	0.973684	0.02193	0.051247	0.008733	0.02999	10	8.3254	1	1	1	1	1	1	1	1	-	1	1	1	1	1	1	1	1	-	1	-	1	1	1	1	1	1	1	1	-	1
100371189|F|0--11:C>T	TGCAGATATTGCAAGGAACAAGGTCATTTGATAGAAGATTGTAAGAAGGCACCTGCACAACATTGACTG	TGCAGATATTGCAAGGAACAAGGTCATTTGATAGAAGATTGTAAGAAGGCACCTGCACAACATTGACTG		0	0	999		11	0.476015	0.046512	0.953488	0.046512	0.953488	0	0.088697	0.088697	0.088697	17.83333	15.49635	1	0	0	0	0	0	-	0	0	0	0	0	-	0	-	-	0	-	-	0	0	0	0	0	0	0	0	0	-	0
100371189|F|0-11:C>T-11:C>T	TGCAGATATTGTAAAGAACAAGGTCATTTGATAGAAGATTGTAAGAAGGGACCTGCACAACATTGACTG	TGCAGATATTGTAAAGAACAAGGTCATTTGATAGAAGATTGTAAGAAGGGACCTGCACAACATTGACTG		0	0	999	11:C>T	11	0.476015	0.046512	0.953488	0.046512	0.953488	0	0.088697	0.088697	0.088697	17.83333	15.49635	1	1	1	1	1	1	-	1	1	1	1	1	-	1	-	-	1	-	-	1	1	1	1	1	1	1	1	1	-	1
100371196|F|0--43:T>C	TGCAGATATTTGAATCTGTGGATCAGGAGATCCTTTGTAACGTTATGTTTGGTATTTGGATAGAGTGGG	TGCAGATATTTGAATCTGTGGATCAGGAGATCCTTTGTAACGTTATGTTTGGTATTTGGATAGAGTGGG	NMUH01002296.1 Colocasia esculenta cultivar Niue isolate Niue_2 TARO_scaffold_002296, whole genome shotgun sequence	193267	1	1.86E-28		43	0.782288	1	0.004717	0.995283	0	0.004717	0	0.009389	0.004695	8.92275	3	1	1	1	1	1	1	-	-	1	-	1	1	-	1	-	-	1	1	-	-	-	1	1	1	-	1	1	1	-	-
100371196|F|0-43:T>C-43:T>C	TGCAGATATTTGAATCTGTGGATCAGGAGATCCTTTGTAACGTCATGTTTGGTATTTGGATAGAGTGGG	TGCAGATATTTGAATCTGTGGATCAGGAGATCCTTTGTAACGTCATGTTTGGTATTTGGATAGAGTGGG	NMUH01002296.1 Colocasia esculenta cultivar Niue isolate Niue_2 TARO_scaffold_002296, whole genome shotgun sequence	193267	1	1.86E-28	43:T>C	43	0.782288	1	0.004717	0.995283	0	0.004717	0	0.009389	0.004695	8.92275	3	1	0	0	0	0	0	-	-	0	-	0	0	-	0	-	-	0	0	-	-	-	0	0	0	-	0	0	0	-	-
100371198|F|0--34:T>C	TGCAGATATTTGTTGGGGGCTTGGATGCCAATGTTGCAGAGGAGGAATTGAGGCAGATTTTTGCACAAT	TGCAGATATTTGTTGGGGGCTTGGATGCCAATGTTGCAGAGGAGGAATTGAGGCAGATTTTTGCACAAT	NMUH01002186.1 Colocasia esculenta cultivar Niue isolate Niue_2 TARO_scaffold_002186, whole genome shotgun sequence	213244	2	1.12E-25		34	0.630996	0.040936	0.976608	0.023392	0.959064	0.017544	0.07852	0.045689	0.062105	11.57143	7.45699	1	-	0	0	0	0	0	-	0	-	-	0	0	0	-	0	0	0	0	-	0	0	0	0	0	0	-	0	-	-
100371198|F|0-34:T>C-34:T>C	TGCAGATATTTGTTGGGGGCTTGGATGCCAATGTCGCAGAGGAGGAATTGAGGCAGATTTTTGCACAAT	TGCAGATATTTGTTGGGGGCTTGGATGCCAATGTCGCAGAGGAGGAATTGAGGCAGATTTTTGCACAAT	NMUH01002186.1 Colocasia esculenta cultivar Niue isolate Niue_2 TARO_scaffold_002186, whole genome shotgun sequence	213244	2	1.12E-25	34:T>C	34	0.630996	0.040936	0.976608	0.023392	0.959064	0.017544	0.07852	0.045689	0.062105	11.57143	7.45699	1	-	1	1	1	1	1	-	1	-	-	1	1	1	-	1	1	1	1	-	1	1	1	1	1	1	-	1	-	-
100371219|F|0--57:C>T	TGCAGATCACCGACTGCCAGTCTCTGTAGAGAATAGGTCCAGGGGGGAGGGGAAGTCCGAGGTAGGAGA	TGCAGATCACCGACTGCCAGTCTCTGTAGAGAATAGGTCCAGGGGGGAGGGGAAGTCCGAGGTAGGAGA	NMUH01000008.1 Colocasia esculenta cultivar Niue isolate Niue_2 TARO_scaffold_000008, whole genome shotgun sequence	317583	1	1.86E-28		57	0.785978	0.985915	0.018779	0.981221	0.014085	0.004695	0.027772	0.036853	0.032313	5.6318	2.5	1	-	-	1	1	1	1	-	1	-	1	-	-	1	-	1	1	1	1	-	1	1	1	1	1	-	1	1	1	-
100371219|F|0-57:C>T-57:C>T	TGCAGATCACCGACTGCCAGTCTCTGTAGAGAATAGGTCCAGGGGGGAGGGGAAGTCTGAGGTAGGAGA	TGCAGATCACCGACTGCCAGTCTCTGTAGAGAATAGGTCCAGGGGGGAGGGGAAGTCTGAGGTAGGAGA	NMUH01000008.1 Colocasia esculenta cultivar Niue isolate Niue_2 TARO_scaffold_000008, whole genome shotgun sequence	317583	1	1.86E-28	57:C>T	57	0.785978	0.985915	0.018779	0.981221	0.014085	0.004695	0.027772	0.036853	0.032313	5.6318	2.5	1	-	-	0	0	0	0	-	0	-	0	-	-	0	-	0	0	0	0	-	0	0	0	0	0	-	0	0	0	-
100371221|F|0--40:C>G	TGCAGATCACCTTAAGCATAGAACTTTGATCTTGACCAAGCGAAGCATGCTTCTGCACAGAACTCTGAT	TGCAGATCACCTTAAGCATAGAACTTTGATCTTGACCAAGCGAAGCATGCTTCTGCACAGAACTCTGAT	NMUH01003420.1 Colocasia esculenta cultivar Niue isolate Niue_2 TARO_scaffold_003420, whole genome shotgun sequence	48905	1	8.64E-27		40	0.535055	0.034483	0.972414	0.027586	0.965517	0.006897	0.066587	0.05365	0.060119	6	3.55263	1	0	-	0	-	-	0	0	0	-	-	-	-	0	-	0	0	-	-	1	0	0	-	0	0	0	0	0	-	-
100371221|F|0-40:C>G-40:C>G	TGCAGATCACCTTAAGCATAGAACTTTGATCTTGACCAAGGGAAGCATGCTTCTGCACAGAACTCTGAT	TGCAGATCACCTTAAGCATAGAACTTTGATCTTGACCAAGGGAAGCATGCTTCTGCACAGAACTCTGAT	NMUH01003420.1 Colocasia esculenta cultivar Niue isolate Niue_2 TARO_scaffold_003420, whole genome shotgun sequence	48905	1	8.64E-27	40:C>G	40	0.535055	0.034483	0.972414	0.027586	0.965517	0.006897	0.066587	0.05365	0.060119	6	3.55263	1	1	-	1	-	-	1	1	1	-	-	-	-	1	-	1	1	-	-	0	1	1	-	1	1	1	1	1	-	-
100371242|F|0--57:G>A	TGCAGATCAGTAGATTGGCTTTTGGGGGTATAGTGAATACAAATAGCCCTGATTTCTGATTGAATCTGA	TGCAGATCAGTAGATTGGCTTTTGGGGGTATAGTGAATACAAATAGCCCTGATTTCTGATTGAATCTGA	NMUH01073340.1 Colocasia esculenta cultivar Niue isolate Niue_2 TARO_scaffold_073362, whole genome shotgun sequence	1762	1	1.86E-28		57	0.752768	0.985294	0.029412	0.970588	0.014706	0.014706	0.028979	0.057093	0.043036	12.44595	4.28571	1	1	1	1	-	1	-	-	1	1	-	1	1	-	0	-	1	-	1	1	1	1	1	1	-	1	1	-	-	-
100371242|F|0-57:G>A-57:G>A	TGCAGATCAGTAGATTGGCTTTTGGGGGTATAGTGAATACAAATAGCCCTGATTTCTAATTGAATCTGA	TGCAGATCAGTAGATTGGCTTTTGGGGGTATAGTGAATACAAATAGCCCTGATTTCTAATTGAATCTGA	NMUH01073340.1 Colocasia esculenta cultivar Niue isolate Niue_2 TARO_scaffold_073362, whole genome shotgun sequence	1762	1	1.86E-28	57:G>A	57	0.752768	0.985294	0.029412	0.970588	0.014706	0.014706	0.028979	0.057093	0.043036	12.44595	4.28571	1	0	0	0	-	0	-	-	0	0	-	0	0	-	1	-	0	-	0	0	1	0	0	0	-	0	0	-	-	-
100371248|F|0--33:T>C	TGCAGATCATCAAAGAACTTGATTTTTTATGCGTTGTGTCCCGTTCTGAATGCAAAGGAGAATATTCTA	TGCAGATCATCAAAGAACTTGATTTTTTATGCGTTGTGTCCCGTTCTGAATGCAAAGGAGAATATTCTA	NMUH01002942.1 Colocasia esculenta cultivar Niue isolate Niue_2 TARO_scaffold_002942, whole genome shotgun sequence	106512	1	1.86E-28		33	0.712177	1	0.005181	0.994819	0	0.005181	0	0.010309	0.005155	7.78037	3	1	1	1	1	1	1	1	-	1	1	-	1	-	-	-	-	1	-	1	-	1	-	-	1	-	1	1	1	-	-
100371248|F|0-33:T>C-33:T>C	TGCAGATCATCAAAGAACTTGATTTTTTATGCGCTGTGTCCCGTTCTGAATGCAAAGGAGAATATTCTA	TGCAGATCATCAAAGAACTTGATTTTTTATGCGCTGTGTCCCGTTCTGAATGCAAAGGAGAATATTCTA	NMUH01002942.1 Colocasia esculenta cultivar Niue isolate Niue_2 TARO_scaffold_002942, whole genome shotgun sequence	106512	1	1.86E-28	33:T>C	33	0.712177	1	0.005181	0.994819	0	0.005181	0	0.010309	0.005155	7.78037	3	1	0	0	0	0	0	0	-	0	0	-	0	-	-	-	-	0	-	0	-	0	-	-	0	-	0	0	0	-	-
100371263|F|0--65:G>A	TGCAGATCCAAGGATGAGTTATTGATGGGGAGCTGGGAATACATTACAAGTCGAAGGATGGAGTTGCAG	TGCAGATCCAAGGATGAGTTATTGATGGGGAGCTGGGAATACATTACAAGTCGAAGGATGGAGTTGCAG	NMUH01000801.1 Colocasia esculenta cultivar Niue isolate Niue_2 TARO_scaffold_000801, whole genome shotgun sequence	113808	1	1.86E-28		65	0.542435	0.993197	0.020408	0.979592	0.006803	0.013605	0.013513	0.039983	0.026748	6.12963	5	1	1	1	1	-	1	-	-	1	0	1	1	-	1	-	1	1	-	-	-	1	1	-	-	1	1	1	1	-	-
100371263|F|0-65:G>A-65:G>A	TGCAGATCCAAGGATGAGTTATTGATGGGGAGCTGGGAATACATTACAAGTCGAAGGATGGAGTTACAG	TGCAGATCCAAGGATGAGTTATTGATGGGGAGCTGGGAATACATTACAAGTCGAAGGATGGAGTTACAG	NMUH01000801.1 Colocasia esculenta cultivar Niue isolate Niue_2 TARO_scaffold_000801, whole genome shotgun sequence	113808	1	1.86E-28	65:G>A	65	0.542435	0.993197	0.020408	0.979592	0.006803	0.013605	0.013513	0.039983	0.026748	6.12963	5	1	0	0	0	-	0	-	-	0	1	0	0	-	0	-	0	0	-	-	-	0	0	-	-	0	0	0	0	-	-
100371299|F|0--60:A>G	TGCAGATCCTCGGATGGTCTTGGGATTGGAGAAATTGAAAGCACTCTTCTTCCTCTCCAGATAGGAATC	TGCAGATCCTCGGATGGTCTTGGGATTGGAGAAATTGAAAGCACTCTTCTTCCTCTCCAGATAGGAATC	NMUH01003940.1 Colocasia esculenta cultivar Niue isolate Niue_2 TARO_scaffold_003940, whole genome shotgun sequence	97391	1	1.86E-28		60	0.560886	0.980263	0.052632	0.947368	0.019737	0.032895	0.038695	0.099723	0.069209	3.16352	2.5	1	1	-	1	-	1	-	1	1	1	1	-	1	1	-	-	1	1	-	-	1	-	1	1	-	-	1	1	-	-
100371299|F|0-60:A>G-60:A>G	TGCAGATCCTCGGATGGTCTTGGGATTGGAGAAATTGAAAGCACTCTTCTTCCTCTCCAGGTAGGAATC	TGCAGATCCTCGGATGGTCTTGGGATTGGAGAAATTGAAAGCACTCTTCTTCCTCTCCAGGTAGGAATC	NMUH01003940.1 Colocasia esculenta cultivar Niue isolate Niue_2 TARO_scaffold_003940, whole genome shotgun sequence	97391	1	1.86E-28	60:A>G	60	0.560886	0.980263	0.052632	0.947368	0.019737	0.032895	0.038695	0.099723	0.069209	3.16352	2.5	1	0	-	0	-	0	-	0	0	1	0	-	0	0	-	-	0	0	-	-	0	-	0	0	-	-	0	0	-	-
100371300|F|0--31:T>A	TGCAGATCCTCTGATATCCTTGGCCTGTAGTTATCCTCCTCTGTGAAAAGGGTAGAGTAGAACTATCTC	TGCAGATCCTCTGATATCCTTGGCCTGTAGTTATCCTCCTCTGTGAAAAGGGTAGAGTAGAACTATCTC	NMUH01000251.1 Colocasia esculenta cultivar Niue isolate Niue_2 TARO_scaffold_000251, whole genome shotgun sequence	34428	1	8.64E-27		31	0.560886	0.282895	0.789474	0.210526	0.717105	0.072368	0.405731	0.33241	0.36907	13.68182	10.55469	1	-	0	-	0	0	-	0	0	1	-	-	-	-	-	1	1	-	1	0	-	0	-	1	1	0	-	0	-	-
100371300|F|0-31:T>A-31:T>A	TGCAGATCCTCTGATATCCTTGGCCTGTAGTAATCCTCCTCTGTGAAAAGGGTAGAGTAGAACTATCTC	TGCAGATCCTCTGATATCCTTGGCCTGTAGTAATCCTCCTCTGTGAAAAGGGTAGAGTAGAACTATCTC	NMUH01000251.1 Colocasia esculenta cultivar Niue isolate Niue_2 TARO_scaffold_000251, whole genome shotgun sequence	34428	1	8.64E-27	31:T>A	31	0.560886	0.282895	0.789474	0.210526	0.717105	0.072368	0.405731	0.33241	0.36907	13.68182	10.55469	1	-	1	-	1	1	-	1	1	0	-	-	-	-	-	1	1	-	0	1	-	1	-	0	0	1	-	1	-	-
100371305|F|0--21:G>T	TGCAGATCCTCTTAGTTTTTTGGCTGGACTTCAGACCTCAGACTTGTATGTCAGATTCTTGGATATGGA	TGCAGATCCTCTTAGTTTTTTGGCTGGACTTCAGACCTCAGACTTGTATGTCAGATTCTTGGATATGGA	NMUH01000541.1 Colocasia esculenta cultivar Niue isolate Niue_2 TARO_scaffold_000541, whole genome shotgun sequence	284345	1	8.64E-27		21	0.848708	0.026087	0.991304	0.008696	0.973913	0.017391	0.050813	0.01724	0.034026	26	13.15953	1	0	0	0	0	0	0	0	0	0	0	0	-	0	-	0	0	-	0	-	-	0	0	0	0	0	0	0	0	0
100371305|F|0-21:G>T-21:G>T	TGCAGATCCTCTTAGTTTTTTTGCTGGACTTCAGACCTCAGACTTGTATGTCAGATTCTTGGATATGGA	TGCAGATCCTCTTAGTTTTTTTGCTGGACTTCAGACCTCAGACTTGTATGTCAGATTCTTGGATATGGA	NMUH01000541.1 Colocasia esculenta cultivar Niue isolate Niue_2 TARO_scaffold_000541, whole genome shotgun sequence	284345	1	8.64E-27	21:G>T	21	0.848708	0.026087	0.991304	0.008696	0.973913	0.017391	0.050813	0.01724	0.034026	26	13.15953	1	1	1	1	1	1	1	1	1	1	1	1	-	1	-	1	1	-	1	-	-	1	1	1	1	1	1	1	1	1
100371312|F|0--47:A>G	TGCAGATCCTTCAAAGAAAACACAGGTCACCCTCTTCCTAAGATTTGACATTGTCAAAGCAATGAAGCT	TGCAGATCCTTCAAAGAAAACACAGGTCACCCTCTTCCTAAGATTTGACATTGTCAAAGCAATGAAGCT	NMUH01000813.1 Colocasia esculenta cultivar Niue isolate Niue_2 TARO_scaffold_000813, whole genome shotgun sequence	41183	1	1.86E-28		47	0.675277	0.907104	0.218579	0.781421	0.092896	0.125683	0.168533	0.341605	0.255069	3.89326	3.36585	0.866667	1	1	1	1	1	-	1	-	1	-	1	-	1	-	-	1	1	0	-	-	1	1	1	1	1	1	1	-	-
100371312|F|0-47:A>G-47:A>G	TGCAGATCCTTCAAAGAAAACACAGGTCACCCTCTTCCTAAGATTTGGCATTGTCAAAGCAATGAAGCT	TGCAGATCCTTCAAAGAAAACACAGGTCACCCTCTTCCTAAGATTTGGCATTGTCAAAGCAATGAAGCT	NMUH01000813.1 Colocasia esculenta cultivar Niue isolate Niue_2 TARO_scaffold_000813, whole genome shotgun sequence	41183	1	1.86E-28	47:A>G	47	0.675277	0.907104	0.218579	0.781421	0.092896	0.125683	0.168533	0.341605	0.255069	3.89326	3.36585	0.866667	0	1	0	0	0	-	0	-	0	-	0	-	1	-	-	0	0	1	-	-	1	1	0	0	0	1	0	-	-
100371316|F|0--55:C>T	TGCAGATCCTTGGTCCCGGCATAATTGGTGGCCTCTTCCTCCCCATGCTCGGTGCCCTGCCTGATGCCA	TGCAGATCCTTGGTCCCGGCATAATTGGTGGCCTCTTCCTCCCCATGCTCGGTGCCCTGCCTGATGCCA		0	0	999		55	0.719557	1	0.010256	0.989744	0	0.010256	0	0.020302	0.010151	7.69585	3	1	1	1	1	-	1	-	-	1	1	1	-	-	-	-	-	1	-	-	-	1	1	1	1	1	1	1	1	-	1
100371316|F|0-55:C>T-55:C>T	TGCAGATCCTTGGTCCCGGCATAATTGGTGGCCTCTTCCTCCCCATGCTCGGTGCTCTGCCTGATGCCA	TGCAGATCCTTGGTCCCGGCATAATTGGTGGCCTCTTCCTCCCCATGCTCGGTGCTCTGCCTGATGCCA		0	0	999	55:C>T	55	0.719557	1	0.010256	0.989744	0	0.010256	0	0.020302	0.010151	7.69585	3	1	0	0	0	-	0	-	-	0	0	0	-	-	-	-	-	0	-	-	-	0	0	0	0	0	0	0	0	-	0
100371317|F|0--12:G>A	TGCAGATCCTTTGGTCAATTTTTCTTGTACTTCTCATATTACAAAGATGTATGTACTTTGCCTTCTACT	TGCAGATCCTTTGGTCAATTTTTCTTGTACTTCTCATATTACAAAGATGTATGTACTTTGCCTTCTACT	NMUH01002229.1 Colocasia esculenta cultivar Niue isolate Niue_2 TARO_scaffold_002229, whole genome shotgun sequence	167165	1	8.64E-27		12	0.738007	0.03	0.985	0.015	0.97	0.015	0.0582	0.02955	0.043875	6.66667	5.04566	1	0	0	0	0	0	-	0	0	-	0	0	0	0	-	0	0	0	-	-	0	-	0	0	0	0	0	0	-	0
100371317|F|0-12:G>A-12:G>A	TGCAGATCCTTTAGTCAATTTTTCTTGTACTTCTCATATTACAAAGATGTATGTACTTTGCCTTCTACT	TGCAGATCCTTTAGTCAATTTTTCTTGTACTTCTCATATTACAAAGATGTATGTACTTTGCCTTCTACT	NMUH01002229.1 Colocasia esculenta cultivar Niue isolate Niue_2 TARO_scaffold_002229, whole genome shotgun sequence	167165	1	8.64E-27	12:G>A	12	0.738007	0.03	0.985	0.015	0.97	0.015	0.0582	0.02955	0.043875	6.66667	5.04566	1	1	1	1	1	1	-	1	1	-	1	1	1	1	-	1	1	1	-	-	1	-	1	1	1	1	1	1	-	1
100371329|F|0--38:G>A	TGCAGATCGCCGTCGGCCCCGTCGTCACTCCTACAACGGCATACAGACATGGGAGGGGATAGGCCGACT	TGCAGATCGCCGTCGGCCCCGTCGTCACTCCTACAACGGCATACAGACATGGGAGGGGATAGGCCGACT	NMUH01000736.1 Colocasia esculenta cultivar Niue isolate Niue_2 TARO_scaffold_000736, whole genome shotgun sequence	15012	1	1.86E-28		38	0.811808	1	0.004545	0.995455	0	0.004545	0	0.00905	0.004525	7.0041	3	1	1	1	1	1	1	1	-	-	1	1	1	-	1	-	-	1	1	1	-	1	1	-	1	1	1	1	1	-	-
100371329|F|0-38:G>A-38:G>A	TGCAGATCGCCGTCGGCCCCGTCGTCACTCCTACAACGACATACAGACATGGGAGGGGATAGGCCGACT	TGCAGATCGCCGTCGGCCCCGTCGTCACTCCTACAACGACATACAGACATGGGAGGGGATAGGCCGACT	NMUH01000736.1 Colocasia esculenta cultivar Niue isolate Niue_2 TARO_scaffold_000736, whole genome shotgun sequence	15012	1	1.86E-28	38:G>A	38	0.811808	1	0.004545	0.995455	0	0.004545	0	0.00905	0.004525	7.0041	3	1	0	0	0	0	0	0	-	-	0	0	0	-	0	-	-	0	0	0	-	0	0	-	0	0	0	0	0	-	-
100371337|F|0--58:G>C	TGCAGATCGGGGAGACATTATACAACCGAGACAGAAGTAAGTTCAATACTCTAGAACAGCTGTAGTTTT	TGCAGATCGGGGAGACATTATACAACCGAGACAGAAGTAAGTTCAATACTCTAGAACAGCTGTAGTTTT	NMUH01004600.1 Colocasia esculenta cultivar Niue isolate Niue_2 TARO_scaffold_004600, whole genome shotgun sequence	74882	1	8.64E-27		58	0.745387	0.970297	0.049505	0.950495	0.029703	0.019802	0.057641	0.094108	0.075875	4.77778	4.4	0.975	1	1	1	1	1	1	1	1	1	-	1	-	1	-	1	1	1	1	-	1	-	1	-	1	1	1	1	-	-
100371337|F|0-58:G>C-58:G>C	TGCAGATCGGGGAGACATTATACAACCGAGACAGAAGTAAGTTCAATACTCTAGAACACCTGTAGTTTT	TGCAGATCGGGGAGACATTATACAACCGAGACAGAAGTAAGTTCAATACTCTAGAACACCTGTAGTTTT	NMUH01004600.1 Colocasia esculenta cultivar Niue isolate Niue_2 TARO_scaffold_004600, whole genome shotgun sequence	74882	1	8.64E-27	58:G>C	58	0.745387	0.970297	0.049505	0.950495	0.029703	0.019802	0.057641	0.094108	0.075875	4.77778	4.4	0.975	0	0	0	0	0	0	0	0	0	-	0	-	0	-	0	0	0	0	-	0	-	0	-	0	0	0	0	-	-
100371343|F|0--5:A>G	TGCAGATCGTGGAGGGCGGTTCACTCTGTCCACCTACACAGTCATCTTCCATTTTTTGGTCATTTTTTC	TGCAGATCGTGGAGGGCGGTTCACTCTGTCCACCTACACAGTCATCTTCCATTTTTTGGTCATTTTTTC	NMUH01004981.1 Colocasia esculenta cultivar Niue isolate Niue_2 TARO_scaffold_004981, whole genome shotgun sequence	70081	1	1.86E-28		5	0.642066	0.988506	0.028736	0.971264	0.011494	0.017241	0.022724	0.05582	0.039272	9.85027	7.8	1	1	1	-	1	-	-	-	-	1	-	1	-	-	-	1	1	-	-	-	1	1	-	1	1	1	1	1	-	-
100371343|F|0-5:A>G-5:A>G	TGCAGGTCGTGGAGGGCGGTTCACTCTGTCCACCTACACAGTCATCTTCCATTTTTTGGTCATTTTTTC	TGCAGGTCGTGGAGGGCGGTTCACTCTGTCCACCTACACAGTCATCTTCCATTTTTTGGTCATTTTTTC	NMUH01004981.1 Colocasia esculenta cultivar Niue isolate Niue_2 TARO_scaffold_004981, whole genome shotgun sequence	70081	1	1.86E-28	5:A>G	5	0.642066	0.988506	0.028736	0.971264	0.011494	0.017241	0.022724	0.05582	0.039272	9.85027	7.8	1	0	0	-	0	-	-	-	-	0	-	0	-	-	-	0	1	-	-	-	0	0	-	0	0	0	0	0	-	-
100371361|F|0--66:A>C	TGCAGATCTATTCTTTGTTGTACAACCTGGTGAATGAGAAGAATACTGTTCTACAATACAAACTTTACA	TGCAGATCTATTCTTTGTTGTACAACCTGGTGAATGAGAAGAATACTGTTCTACAATACAAACTTTACA	NMUH01000814.1 Colocasia esculenta cultivar Niue isolate Niue_2 TARO_scaffold_000814, whole genome shotgun sequence	322958	1	8.64E-27		66	0.608856	0.006061	0.993939	0.006061	0.993939	0	0.012048	0.012048	0.012048	14	6.24862	1	-	-	0	-	-	-	-	0	0	-	-	-	0	-	0	-	-	-	-	-	-	-	0	-	0	0	0	-	-
100371361|F|0-66:A>C-66:A>C	TGCAGATCTATTCTTTGTTGTACAACCTGGTGAATGAGAAGAATACTGTTCTACAATACAAACTTTCTG	TGCAGATCTATTCTTTGTTGTACAACCTGGTGAATGAGAAGAATACTGTTCTACAATACAAACTTTCTG	NMUH01000814.1 Colocasia esculenta cultivar Niue isolate Niue_2 TARO_scaffold_000814, whole genome shotgun sequence	322958	1	8.64E-27	66:A>C	66	0.608856	0.006061	0.993939	0.006061	0.993939	0	0.012048	0.012048	0.012048	14	6.24862	1	-	-	1	-	-	-	-	1	1	-	-	-	1	-	1	-	-	-	-	-	-	-	1	-	1	1	1	-	-
100371377|F|0--45:A>G	TGCAGATCTCTGATAGCAGCTTATTTACTGGTCCTCAATGGGTACACCAATGTGTTTCACTTGGAGGGA	TGCAGATCTCTGATAGCAGCTTATTTACTGGTCCTCAATGGGTACACCAATGTGTTTCACTTGGAGGGA	NMUH01001464.1 Colocasia esculenta cultivar Niue isolate Niue_2 TARO_scaffold_001464, whole genome shotgun sequence	176874	1	8.64E-27		45	0.682657	0.016216	0.994595	0.005405	0.983784	0.010811	0.031907	0.010752	0.021329	4	3.86432	1	0	0	-	0	0	0	-	-	-	-	0	-	-	-	0	0	0	-	-	0	0	-	0	0	0	-	0	-	-
100371377|F|0-45:A>G-45:A>G	TGCAGATCTCTGATAGCAGCTTATTTACTGGTCCTCAATGGGTACGCCAATGTGTTTCACTTGGAGGGA	TGCAGATCTCTGATAGCAGCTTATTTACTGGTCCTCAATGGGTACGCCAATGTGTTTCACTTGGAGGGA	NMUH01001464.1 Colocasia esculenta cultivar Niue isolate Niue_2 TARO_scaffold_001464, whole genome shotgun sequence	176874	1	8.64E-27	45:A>G	45	0.682657	0.016216	0.994595	0.005405	0.983784	0.010811	0.031907	0.010752	0.021329	4	3.86432	1	1	1	-	1	1	1	-	-	-	-	1	-	-	-	1	1	1	-	-	1	1	-	1	1	1	-	1	-	-
100371388|F|0--33:T>C	TGCAGATCTGCTAAGGCACCCACATCTCCAGCCTTATGTTCTTCAAATCCATTTGAAATGTGGCCCAAA	TGCAGATCTGCTAAGGCACCCACATCTCCAGCCTTATGTTCTTCAAATCCATTTGAAATGTGGCCCAAA	NMUH01004276.1 Colocasia esculenta cultivar Niue isolate Niue_2 TARO_scaffold_004276, whole genome shotgun sequence	118123	1	8.64E-27		33	0.708487	0.010417	1	0	0.989583	0.010417	0.020616	0	0.010308	5.5	4.3066	1	0	0	0	0	0	0	-	-	0	0	0	-	0	-	-	0	-	0	0	0	0	0	0	0	0	0	0	-	-
100371388|F|0-33:T>C-33:T>C	TGCAGATCTGCTAAGGCACCCACATCTCCAGCCCTATGTTCTTCAAATCCATTTGAAATGTGGCCCAAA	TGCAGATCTGCTAAGGCACCCACATCTCCAGCCCTATGTTCTTCAAATCCATTTGAAATGTGGCCCAAA	NMUH01004276.1 Colocasia esculenta cultivar Niue isolate Niue_2 TARO_scaffold_004276, whole genome shotgun sequence	118123	1	8.64E-27	33:T>C	33	0.708487	0.010417	1	0	0.989583	0.010417	0.020616	0	0.010308	5.5	4.3066	1	1	1	1	1	1	1	-	-	1	1	1	-	1	-	-	1	-	1	1	1	1	1	1	1	1	1	1	-	-
100371389|F|0--64:G>A	TGCAGATCTGGAGGAGAAGGCTGGAGCAAAAAGAACCTCATGCTCTTCCCAACTCGGATCTACAGCGAC	TGCAGATCTGGAGGAGAAGGCTGGAGCAAAAAGAACCTCATGCTCTTCCCAACTCGGATCTACAGCGAC	NMUH01007582.1 Colocasia esculenta cultivar Niue isolate Niue_2 TARO_scaffold_007582, whole genome shotgun sequence	50915	11	1.86E-28		64	0.512915	0.884892	0.230216	0.769784	0.115108	0.115108	0.203716	0.354433	0.279075	4.86029	3.61765	0.964286	-	-	-	1	-	-	-	1	-	-	1	-	-	-	-	1	1	1	-	1	-	-	-	1	-	-	1	-	-
100371389|F|0-64:G>A-64:G>A	TGCAGATCTGGAGGAGAAGGCTGGAGCAAAAAGAACCTCATGCTCTTCCCAACTCGGATCTACAACGAC	TGCAGATCTGGAGGAGAAGGCTGGAGCAAAAAGAACCTCATGCTCTTCCCAACTCGGATCTACAACGAC	NMUH01007582.1 Colocasia esculenta cultivar Niue isolate Niue_2 TARO_scaffold_007582, whole genome shotgun sequence	50915	11	1.86E-28	64:G>A	64	0.512915	0.884892	0.230216	0.769784	0.115108	0.115108	0.203716	0.354433	0.279075	4.86029	3.61765	0.964286	-	-	-	0	-	-	-	0	-	-	0	-	-	-	-	0	0	0	-	0	-	-	-	0	-	-	0	-	-
100371396|F|0--66:C>A	TGCAGATCTGTGTACTTGTAAGAACCATCAGATAAGTTATTGCAATAGAGAAGATGAGAGAGAGAGCCA	TGCAGATCTGTGTACTTGTAAGAACCATCAGATAAGTTATTGCAATAGAGAAGATGAGAGAGAGAGCCA	NMUH01000842.1 Colocasia esculenta cultivar Niue isolate Niue_2 TARO_scaffold_000842, whole genome shotgun sequence	327849	1	1.86E-28		66	0.815498	1	0.004525	0.995475	0	0.004525	0	0.009009	0.004504	10.684	3	1	1	1	1	1	1	1	1	1	1	1	1	1	1	-	1	1	-	1	-	-	1	1	1	1	1	1	1	-	-
100371396|F|0-66:C>A-66:C>A	TGCAGATCTGTGTACTTGTAAGAACCATCAGATAAGTTATTGCAATAGAGAAGATGAGAGAGAGAGATA	TGCAGATCTGTGTACTTGTAAGAACCATCAGATAAGTTATTGCAATAGAGAAGATGAGAGAGAGAGATA	NMUH01000842.1 Colocasia esculenta cultivar Niue isolate Niue_2 TARO_scaffold_000842, whole genome shotgun sequence	327849	1	1.86E-28	66:C>A	66	0.815498	1	0.004525	0.995475	0	0.004525	0	0.009009	0.004504	10.684	3	1	0	0	0	0	0	0	0	0	0	0	0	0	0	-	0	0	-	0	-	-	0	0	0	0	0	0	0	-	-
100371427|F|0--28:C>T	TGCAGATGAAAATTGTGTTCATTTTTTTCTAGCAATTTTTGTAAGTCAAGTTGAAAAGATCAAGAGTCT	TGCAGATGAAAATTGTGTTCATTTTTTTCTAGCAATTTTTGTAAGTCAAGTTGAAAAGATCAAGAGTCT	NMUH01001362.1 Colocasia esculenta cultivar Niue isolate Niue_2 TARO_scaffold_001362, whole genome shotgun sequence	289268	1	1.86E-28		28	0.719557	1	0.010256	0.989744	0	0.010256	0	0.020302	0.010151	11.79452	4.5	1	-	-	1	1	1	1	1	1	1	-	-	-	1	1	1	1	1	1	-	-	1	1	1	1	-	-	1	-	-
100371427|F|0-28:C>T-28:C>T	TGCAGATGAAAATTGTGTTCATTTTTTTTTAGCAATTTTTGTAAGTTAAGTTGAAAAGATCAAGAGTCT	TGCAGATGAAAATTGTGTTCATTTTTTTTTAGCAATTTTTGTAAGTTAAGTTGAAAAGATCAAGAGTCT	NMUH01001362.1 Colocasia esculenta cultivar Niue isolate Niue_2 TARO_scaffold_001362, whole genome shotgun sequence	289268	1	1.86E-28	28:C>T	28	0.719557	1	0.010256	0.989744	0	0.010256	0	0.020302	0.010151	11.79452	4.5	1	-	-	0	0	0	0	0	0	0	-	-	-	0	0	0	0	0	0	-	-	0	0	0	0	-	-	0	-	-
100371433|F|0--36:T>C	TGCAGATGAAAGTTAGTGAATTTTGTTGTTTCCCAATGGGATGCGGTTGTATATTTTGAGTGGGGAAAC	TGCAGATGAAAGTTAGTGAATTTTGTTGTTTCCCAATGGGATGCGGTTGTATATTTTGAGTGGGGAAAC	NMUH01000282.1 Colocasia esculenta cultivar Niue isolate Niue_2 TARO_scaffold_000282, whole genome shotgun sequence	84491	1	1.86E-28		36	0.723247	1	0.005102	0.994898	0	0.005102	0	0.010152	0.005076	3.33036	3	1	1	-	1	1	-	1	-	1	1	1	-	-	1	1	-	1	-	1	-	1	-	-	1	1	1	-	1	-	-
100371433|F|0-36:T>C-36:T>C	TGCAGATGAAAGTTAGTGAATTTTGTTGTTTCCCAACGGGATGCGGTTGTATATTTTGAGTGGGGAAAC	TGCAGATGAAAGTTAGTGAATTTTGTTGTTTCCCAACGGGATGCGGTTGTATATTTTGAGTGGGGAAAC	NMUH01000282.1 Colocasia esculenta cultivar Niue isolate Niue_2 TARO_scaffold_000282, whole genome shotgun sequence	84491	1	1.86E-28	36:T>C	36	0.723247	1	0.005102	0.994898	0	0.005102	0	0.010152	0.005076	3.33036	3	1	0	-	0	0	-	0	-	0	0	0	-	-	0	0	-	0	-	0	-	0	-	-	0	0	0	-	0	-	-
100371436|F|0--63:T>A	TGCAGATGAACTAACCTGGGAAGTCACCCAAGAAAGGAAAAGAAGTTATTTTTTATCATCTTCTGTTTG	TGCAGATGAACTAACCTGGGAAGTCACCCAAGAAAGGAAAAGAAGTTATTTTTTATCATCTTCTGTTTG	NMUH01000090.1 Colocasia esculenta cultivar Niue isolate Niue_2 TARO_scaffold_000090, whole genome shotgun sequence	215555	1	1.86E-28		63	0.870849	1	0.004237	0.995763	0	0.004237	0	0.008439	0.004219	10.19485	3	1	1	1	1	1	1	1	1	1	1	1	1	1	1	-	1	1	1	1	-	1	1	1	1	1	1	1	1	1	1
100371436|F|0-63:T>A-63:T>A	TGCAGATGAACTAACCTGGGAAGTCACCCAAGAAAGGAAAAGAAGTTATTTTTTATCATCTTCAGTTTG	TGCAGATGAACTAACCTGGGAAGTCACCCAAGAAAGGAAAAGAAGTTATTTTTTATCATCTTCAGTTTG	NMUH01000090.1 Colocasia esculenta cultivar Niue isolate Niue_2 TARO_scaffold_000090, whole genome shotgun sequence	215555	1	1.86E-28	63:T>A	63	0.870849	1	0.004237	0.995763	0	0.004237	0	0.008439	0.004219	10.19485	3	1	0	0	0	0	0	0	0	0	0	0	0	0	0	-	0	0	0	0	-	0	0	0	0	0	0	0	0	0	0
100371444|F|0--8:G>A	TGCAGATGGAGGGAGCATGGAATTCTGGATTGGATAGGGGTCGGGAATCGGACCCTGCCGATCCCGATG	TGCAGATGGAGGGAGCATGGAATTCTGGATTGGATAGGGGTCGGGAATCGGACCCTGCCGATCCCGATG		0	0	999		8	0.571956	0.019355	0.980645	0.019355	0.980645	0	0.03796	0.03796	0.03796	8.66667	3.53293	1	0	-	0	0	0	-	0	-	-	-	0	-	0	-	-	0	-	-	-	-	0	0	0	0	-	0	0	-	-
100371444|F|0-8:G>A-8:G>A	TGCAGATGAAGGGAGCATGGAATTCTGGATTGGATAGGGGTCGGGAATCGGACCCTGCCGATCCCGATG	TGCAGATGAAGGGAGCATGGAATTCTGGATTGGATAGGGGTCGGGAATCGGACCCTGCCGATCCCGATG		0	0	999	8:G>A	8	0.571956	0.019355	0.980645	0.019355	0.980645	0	0.03796	0.03796	0.03796	8.66667	3.53293	1	1	-	1	1	1	-	1	-	-	-	1	-	1	-	-	1	-	-	-	-	1	1	1	1	-	1	1	-	-
100371450|F|0--7:G>C	TGCAGATGAATATCAGAAGAAATCCTGCACATAGTTATCAAAGGCGACTGAGGCAGTCACCAAGGCCAT	TGCAGATGAATATCAGAAGAAATCCTGCACATAGTTATCAAAGGCGACTGAGGCAGTCACCAAGGCCAT	NMUH01002248.1 Colocasia esculenta cultivar Niue isolate Niue_2 TARO_scaffold_002248, whole genome shotgun sequence	99051	1	1.86E-28		7	0.763838	1	0.014493	0.985507	0	0.014493	0	0.028565	0.014283	8.02954	3.33333	1	1	1	1	1	1	1	1	-	1	1	1	-	-	-	1	1	-	-	-	1	-	1	1	1	1	1	1	-	-
100371450|F|0-7:G>C-7:G>C	TGCAGATCAATATCAGAAGAAATCCTGCACATAGTTATCAAAGGCGACTGAGGCAGTCACCAAGGCCAT	TGCAGATCAATATCAGAAGAAATCCTGCACATAGTTATCAAAGGCGACTGAGGCAGTCACCAAGGCCAT	NMUH01002248.1 Colocasia esculenta cultivar Niue isolate Niue_2 TARO_scaffold_002248, whole genome shotgun sequence	99051	1	1.86E-28	7:G>C	7	0.763838	1	0.014493	0.985507	0	0.014493	0	0.028565	0.014283	8.02954	3.33333	1	0	0	0	0	0	0	0	-	0	0	0	-	-	-	0	0	-	-	-	0	-	0	0	0	0	0	0	-	-
100371465|F|0--34:G>T	TGCAGATGACCTCTCCTTTTGTATAGCAAGCCTTGTCCTAATGCAGCCTTGATGTAATGCAGAATTCTG	TGCAGATGACCTCTCCTTTTGTATAGCAAGCCTTGTCCTAATGCAGCCTTGATGTAATGCAGAATTCTG	NMUH01000791.1 Colocasia esculenta cultivar Niue isolate Niue_2 TARO_scaffold_000791, whole genome shotgun sequence	369960	1	1.86E-28		34	0.690037	0.032086	0.989305	0.010695	0.967914	0.02139	0.062112	0.021162	0.041637	7	3.93269	1	-	0	0	-	0	0	0	0	0	0	0	-	0	0	0	0	-	0	-	0	0	0	0	0	-	0	0	-	-
100371465|F|0-34:G>T-34:G>T	TGCAGATGACCTCTCCTTTTGTATAGCAAGCCTTTTCCTAATGCAGCCTTGATGTAATGCAGAATTCTG	TGCAGATGACCTCTCCTTTTGTATAGCAAGCCTTTTCCTAATGCAGCCTTGATGTAATGCAGAATTCTG	NMUH01000791.1 Colocasia esculenta cultivar Niue isolate Niue_2 TARO_scaffold_000791, whole genome shotgun sequence	369960	1	1.86E-28	34:G>T	34	0.690037	0.032086	0.989305	0.010695	0.967914	0.02139	0.062112	0.021162	0.041637	7	3.93269	1	-	1	1	-	1	1	1	1	1	1	1	-	1	1	1	1	-	1	-	1	1	1	1	1	-	1	1	-	-
100371482|F|0--5:A>G	TGCAGATGATAAAGAGTGGACAGAACCATCGGCAGAATCTGTTGGAAAAAATACTTTAGGAGGAACAGT	TGCAGATGATAAAGAGTGGACAGAACCATCGGCAGAATCTGTTGGAAAAAATACTTTAGGAGGAACAGT	NMUH01001382.1 Colocasia esculenta cultivar Niue isolate Niue_2 TARO_scaffold_001382, whole genome shotgun sequence	106039	1	1.86E-28		5	0.760148	1	0.009709	0.990291	0	0.009709	0	0.019229	0.009614	9.07359	2.5	1	1	1	1	-	-	-	1	-	1	-	1	1	-	-	1	1	-	1	-	1	1	1	1	1	1	1	1	-	-
100371482|F|0-5:A>G-5:A>G	TGCAGGTGATAAAGAGTGGACAGAACCATCGGCAGAATCTGTTGGAAAAAATACTTTAGGAGGAACAGT	TGCAGGTGATAAAGAGTGGACAGAACCATCGGCAGAATCTGTTGGAAAAAATACTTTAGGAGGAACAGT	NMUH01001382.1 Colocasia esculenta cultivar Niue isolate Niue_2 TARO_scaffold_001382, whole genome shotgun sequence	106039	1	1.86E-28	5:A>G	5	0.760148	1	0.009709	0.990291	0	0.009709	0	0.019229	0.009614	9.07359	2.5	1	0	0	0	-	-	-	0	-	0	-	0	0	-	-	0	0	-	0	-	0	0	0	0	1	0	0	0	-	-
100371490|F|0--12:C>T	TGCAGATGATCTCGATCTTATTACTGATAAGTCACTGAAGCTGGAGAAAGGCACACAATTTGGACATGT	TGCAGATGATCTCGATCTTATTACTGATAAGTCACTGAAGCTGGAGAAAGGCACACAATTTGGACATGT	NMUH01004410.1 Colocasia esculenta cultivar Niue isolate Niue_2 TARO_scaffold_004410, whole genome shotgun sequence	41500	1	1.86E-28		12	0.752768	0.97549	0.093137	0.906863	0.02451	0.068627	0.047818	0.168925	0.108372	9.86036	4.26316	0.978261	-	1	1	1	1	-	1	1	1	-	1	-	-	-	1	1	-	1	-	1	1	1	1	1	1	-	1	1	1
100371490|F|0-12:C>T-12:C>T	TGCAGATGATCTTGATCTTATTACTGATAAGTCACTGAAGCTGGAGAAAGGCACACAATTTGGACATGT	TGCAGATGATCTTGATCTTATTACTGATAAGTCACTGAAGCTGGAGAAAGGCACACAATTTGGACATGT	NMUH01004410.1 Colocasia esculenta cultivar Niue isolate Niue_2 TARO_scaffold_004410, whole genome shotgun sequence	41500	1	1.86E-28	12:C>T	12	0.752768	0.97549	0.093137	0.906863	0.02451	0.068627	0.047818	0.168925	0.108372	9.86036	4.26316	0.978261	-	0	0	0	0	-	0	0	0	-	0	-	-	-	0	0	-	0	-	0	0	0	0	0	0	-	0	0	0
100371504|F|0--67:A>C	TGCAGATGCAACTAGAACAAACGAACATACATAATAGGCCCAAACATTTAGTTCTATCCACCTTGATAC	TGCAGATGCAACTAGAACAAACGAACATACATAATAGGCCCAAACATTTAGTTCTATCCACCTTGATAC	NMUH01001918.1 Colocasia esculenta cultivar Niue isolate Niue_2 TARO_scaffold_001918, whole genome shotgun sequence	182034	1	1.86E-28		67	0.642066	1	0.005747	0.994253	0	0.005747	0	0.011428	0.005714	3.98958	3	1	-	-	1	1	1	1	1	1	-	-	-	1	1	-	1	1	1	1	-	-	1	1	1	1	1	1	1	-	-
100371504|F|0-67:A>C-67:A>C	TGCAGATGCAACTAGAACAAACGAACATACATAATAGGCCCAAACATTTAGTTCTATCCACCTTGATCC	TGCAGATGCAACTAGAACAAACGAACATACATAATAGGCCCAAACATTTAGTTCTATCCACCTTGATCC	NMUH01001918.1 Colocasia esculenta cultivar Niue isolate Niue_2 TARO_scaffold_001918, whole genome shotgun sequence	182034	1	1.86E-28	67:A>C	67	0.642066	1	0.005747	0.994253	0	0.005747	0	0.011428	0.005714	3.98958	3	1	-	-	0	0	0	0	0	0	-	-	-	0	0	-	0	0	0	0	-	-	0	0	0	0	0	0	0	-	-
100371513|F|0--68:T>G	TGCAGATGCATAAATGTTCGTGAGCAGGATGAGTGTTCCATCATCACCAGGATTGAGCTCAAGTATGTT	TGCAGATGCATAAATGTTCGTGAGCAGGATGAGTGTTCCATCATCACCAGGATTGAGCTCAAGTATGTT	NMUH01000651.1 Colocasia esculenta cultivar Niue isolate Niue_2 TARO_scaffold_000651, whole genome shotgun sequence	424699	1	6.68E-28		68	0.553506	0.02	0.986667	0.013333	0.98	0.006667	0.0392	0.026311	0.032756	6	2.52727	1	0	-	-	0	0	0	0	0	0	-	-	-	0	-	-	0	-	0	0	-	0	0	0	0	0	0	0	0	-
100371513|F|0-68:T>G-68:T>G	TGCAGATGCATAAATGTTCGTGAGCAGGATGAGTGTTCCATCATCACCAGGATTGAGCTCAAGTATGTG	TGCAGATGCATAAATGTTCGTGAGCAGGATGAGTGTTCCATCATCACCAGGATTGAGCTCAAGTATGTG	NMUH01000651.1 Colocasia esculenta cultivar Niue isolate Niue_2 TARO_scaffold_000651, whole genome shotgun sequence	424699	1	6.68E-28	68:T>G	68	0.553506	0.02	0.986667	0.013333	0.98	0.006667	0.0392	0.026311	0.032756	6	2.52727	1	1	-	-	1	1	1	1	1	1	-	-	-	1	-	-	1	-	1	1	-	1	1	1	1	1	1	1	1	-
100371514|F|0--30:A>T	TGCAGATGCATCATCAAAGATGACTACGAGAGAAATGAAGATTATAATAGGTAATGCACAGCTTCCATG	TGCAGATGCATCATCAAAGATGACTACGAGAGAAATGAAGATTATAATAGGTAATGCACAGCTTCCATG	NMUH01098403.1 Colocasia esculenta cultivar Niue isolate Niue_2 TARO_scaffold_098425, whole genome shotgun sequence	1008	1	4.02E-25		30	0.723247	0.015306	0.989796	0.010204	0.984694	0.005102	0.030144	0.0202	0.025172	9.33333	5.74528	1	0	0	0	-	0	0	-	0	0	0	0	-	-	-	0	-	-	0	-	0	0	0	0	0	0	0	0	-	-
100371514|F|0-30:A>T-30:A>T	TGCAGATGCATCATCAAAGATGACTACGAGTGAAATGAAGATTATAATAGGTAATGCGCAGCTTCCATG	TGCAGATGCATCATCAAAGATGACTACGAGTGAAATGAAGATTATAATAGGTAATGCGCAGCTTCCATG	NMUH01098403.1 Colocasia esculenta cultivar Niue isolate Niue_2 TARO_scaffold_098425, whole genome shotgun sequence	1008	1	4.02E-25	30:A>T	30	0.723247	0.015306	0.989796	0.010204	0.984694	0.005102	0.030144	0.0202	0.025172	9.33333	5.74528	1	1	1	1	-	1	1	-	1	1	1	1	-	-	-	1	-	-	1	-	1	1	1	1	1	1	1	1	-	-
100371524|F|0--66:G>A	TGCAGATGCCAACAGAAGATTCTCAGCTTCCAAAAGAATTTCATCAGAATAATCGGTGCAGATATTGCA	TGCAGATGCCAACAGAAGATTCTCAGCTTCCAAAAGAATTTCATCAGAATAATCGGTGCAGATATTGCA	NMUH01000457.1 Colocasia esculenta cultivar Niue isolate Niue_2 TARO_scaffold_000457, whole genome shotgun sequence	37816	1	1.86E-28		66	0.826568	0.995536	0.013393	0.986607	0.004464	0.008929	0.008889	0.026427	0.017658	8.75697	5.66667	1	1	1	1	1	1	1	1	1	1	1	1	1	-	-	1	1	-	1	1	1	1	1	1	1	1	1	1	-	1
100371524|F|0-66:G>A-66:G>A	TGCAGATGCCAACAGAAGATTCTCAGCTTCCAAAAGAATTTCATCAGAATAATCGGTGCAGATATTACA	TGCAGATGCCAACAGAAGATTCTCAGCTTCCAAAAGAATTTCATCAGAATAATCGGTGCAGATATTACA	NMUH01000457.1 Colocasia esculenta cultivar Niue isolate Niue_2 TARO_scaffold_000457, whole genome shotgun sequence	37816	1	1.86E-28	66:G>A	66	0.826568	0.995536	0.013393	0.986607	0.004464	0.008929	0.008889	0.026427	0.017658	8.75697	5.66667	1	0	0	0	0	0	0	0	0	0	0	0	0	-	-	0	0	-	0	0	0	0	0	0	0	0	0	0	-	0
100371530|F|0--20:T>C	TGCAGATGCCCACTTAGGGTTTGTATATGTGCAAAACAGAGTAGTTTGGTATTTATTTTCCTGCGCGCC	TGCAGATGCCCACTTAGGGTTTGTATATGTGCAAAACAGAGTAGTTTGGTATTTATTTTCCTGCGCGCC	NMUH01004635.1 Colocasia esculenta cultivar Niue isolate Niue_2 TARO_scaffold_004635, whole genome shotgun sequence	112510	1	8.64E-27		20	0.549815	0.825503	0.181208	0.818792	0.174497	0.006711	0.288095	0.296743	0.292419	16.17424	9.51613	1	1	-	1	-	1	-	1	1	1	-	-	1	-	1	1	1	1	1	-	1	1	1	1	-	1	1	1	-	-
100371530|F|0-20:T>C-20:T>C	TGCAGATGCCCACTTAGGGTCTGTATATGTGCAAAACAGAGTAGTTTGGTATTTATTTTCCTGCGCGCC	TGCAGATGCCCACTTAGGGTCTGTATATGTGCAAAACAGAGTAGTTTGGTATTTATTTTCCTGCGCGCC	NMUH01004635.1 Colocasia esculenta cultivar Niue isolate Niue_2 TARO_scaffold_004635, whole genome shotgun sequence	112510	1	8.64E-27	20:T>C	20	0.549815	0.825503	0.181208	0.818792	0.174497	0.006711	0.288095	0.296743	0.292419	16.17424	9.51613	1	0	-	0	-	0	-	0	0	0	-	-	0	-	0	0	0	0	0	-	0	0	0	0	-	0	0	0	-	-
100371533|F|0--41:A>T	TGCAGATGCCCATACTTGCATATATGTTAGGCATCCCGCCCATTGAAAGCGAAATGTGAAAGCATGGGC	TGCAGATGCCCATACTTGCATATATGTTAGGCATCCCGCCCATTGAAAGCGAAATGTGAAAGCATGGGC	NMUH01001324.1 Colocasia esculenta cultivar Niue isolate Niue_2 TARO_scaffold_001324, whole genome shotgun sequence	276008	1	1.86E-28		41	0.671587	0.983516	0.076923	0.923077	0.016484	0.06044	0.032424	0.142012	0.087218	4.94845	2.8125	0.911765	-	1	1	1	1	-	1	1	-	-	1	-	-	1	1	1	-	1	-	1	-	1	-	-	1	1	1	-	-
100371533|F|0-41:A>T-41:A>T	TGCAGATGCCCATACTTGCATATATGTTAGGCATCCCGCCCTTTGAAAGCGAAATGTGAAAGCATGGGC	TGCAGATGCCCATACTTGCATATATGTTAGGCATCCCGCCCTTTGAAAGCGAAATGTGAAAGCATGGGC	NMUH01001324.1 Colocasia esculenta cultivar Niue isolate Niue_2 TARO_scaffold_001324, whole genome shotgun sequence	276008	1	1.86E-28	41:A>T	41	0.671587	0.983516	0.076923	0.923077	0.016484	0.06044	0.032424	0.142012	0.087218	4.94845	2.8125	0.911765	-	0	0	0	0	-	0	0	-	-	0	-	-	0	0	0	-	0	-	0	-	0	-	-	0	0	0	-	-
100371539|F|0--68:C>T	TGCAGATGCCGGGCTCCGGCAACAACAAGGACGCCTCCTTATAATCCATGATGGCGTCCATGGGCGCCC	TGCAGATGCCGGGCTCCGGCAACAACAAGGACGCCTCCTTATAATCCATGATGGCGTCCATGGGCGCCC	NMUH01000837.1 Colocasia esculenta cultivar Niue isolate Niue_2 TARO_scaffold_000837, whole genome shotgun sequence	225072	2	1.87E-23		68	0.571956	0.935484	0.122581	0.877419	0.064516	0.058065	0.120708	0.215109	0.167908	7.85535	3.3	0.933333	1	1	-	1	1	-	1	-	1	-	1	-	-	-	1	1	-	1	-	1	1	1	1	1	-	1	1	-	-
100371539|F|0-68:C>T-68:C>T	TGCAGATGCCGGGCTCCGGCAACAACAAGGACGCCTCCTTATAATCCATGATGGCGTCCATGGGCGCCT	TGCAGATGCCGGGCTCCGGCAACAACAAGGACGCCTCCTTATAATCCATGATGGCGTCCATGGGCGCCT	NMUH01000837.1 Colocasia esculenta cultivar Niue isolate Niue_2 TARO_scaffold_000837, whole genome shotgun sequence	225072	2	1.87E-23	68:C>T	68	0.571956	0.935484	0.122581	0.877419	0.064516	0.058065	0.120708	0.215109	0.167908	7.85535	3.3	0.933333	0	0	-	0	0	-	0	-	0	-	0	-	-	-	0	0	-	0	-	0	0	0	0	0	-	0	0	-	-
100371545|F|0--53:T>G	TGCAGATGCGATTTATCGTATAGCTGCATTTGGGATGCAGCCTCTCCTCAACCTCATTCTTTCTTCATG	TGCAGATGCGATTTATCGTATAGCTGCATTTGGGATGCAGCCTCTCCTCAACCTCATTCTTTCTTCATG	NMUH01018281.1 Colocasia esculenta cultivar Niue isolate Niue_2 TARO_scaffold_018289, whole genome shotgun sequence	1689	1	8.76E-17		53	0.645756	0.068571	0.931429	0.068571	0.931429	0	0.127739	0.127739	0.127739	12.66667	11.24731	1	0	0	0	0	0	0	0	0	-	-	0	-	0	-	0	0	-	-	-	0	0	0	0	0	0	0	0	-	-
100371545|F|0-53:T>G-53:T>G	TGCAGATGCGATTTATCGTATAGCTGCATTTGGGATGCAGCCTCTCCTCAACCGCATTCTTTCTTCATG	TGCAGATGCGATTTATCGTATAGCTGCATTTGGGATGCAGCCTCTCCTCAACCGCATTCTTTCTTCATG	NMUH01018281.1 Colocasia esculenta cultivar Niue isolate Niue_2 TARO_scaffold_018289, whole genome shotgun sequence	1689	1	8.76E-17	53:T>G	53	0.645756	0.068571	0.931429	0.068571	0.931429	0	0.127739	0.127739	0.127739	12.66667	11.24731	1	1	1	1	1	1	1	1	1	-	-	1	-	1	-	1	1	-	-	-	1	1	1	1	1	1	1	1	-	-
100371549|F|0--20:T>A	TGCAGATGCGTCAACCATCCTTTTCTCTGGTCTCACCAACATATGTCTCCATCATCTGAACTTATAGTG	TGCAGATGCGTCAACCATCCTTTTCTCTGGTCTCACCAACATATGTCTCCATCATCTGAACTTATAGTG	NMUH01000423.1 Colocasia esculenta cultivar Niue isolate Niue_2 TARO_scaffold_000423, whole genome shotgun sequence	191788	1	1.86E-28		20	0.752768	0.887255	0.245098	0.754902	0.112745	0.132353	0.200067	0.37005	0.285059	4.48756	3.8	0.934783	1	1	1	1	1	1	-	1	1	1	-	-	1	-	1	-	-	1	-	1	-	1	1	1	1	1	1	-	1
100371549|F|0-20:T>A-20:T>A	TGCAGATGCGTCAACCATCCATTTCTCTGGTCTCACCAACATATGTCTCCATCATCTGAACTTATAGTG	TGCAGATGCGTCAACCATCCATTTCTCTGGTCTCACCAACATATGTCTCCATCATCTGAACTTATAGTG	NMUH01000423.1 Colocasia esculenta cultivar Niue isolate Niue_2 TARO_scaffold_000423, whole genome shotgun sequence	191788	1	1.86E-28	20:T>A	20	0.752768	0.887255	0.245098	0.754902	0.112745	0.132353	0.200067	0.37005	0.285059	4.48756	3.8	0.934783	0	0	0	0	0	0	-	0	0	0	-	-	0	-	0	-	-	0	-	0	-	0	0	0	0	0	0	-	0
100371550|F|0--64:A>G	TGCAGATGCGTCAACCATCCTTTTCTCTGGTCTCACCAACATGTCTCCATCATCTGAACTTATAATGAC	TGCAGATGCGTCAACCATCCTTTTCTCTGGTCTCACCAACATGTCTCCATCATCTGAACTTATAATGAC	NMUH01000423.1 Colocasia esculenta cultivar Niue isolate Niue_2 TARO_scaffold_000423, whole genome shotgun sequence	191788	1	5.20E-24		64	0.516605	0.021429	0.978571	0.021429	0.978571	0	0.041939	0.041939	0.041939	5	3.7619	1	0	0	0	0	0	0	-	0	-	-	0	-	0	-	0	0	-	-	-	-	0	0	-	0	-	0	0	-	-
100371550|F|0-64:A>G-64:A>G	TGCAGATGCGTCAACCATCCTTTTCTCTGGTCTCACCAACATGTCTCCATCATCTGAACTTATAGTGAC	TGCAGATGCGTCAACCATCCTTTTCTCTGGTCTCACCAACATGTCTCCATCATCTGAACTTATAGTGAC	NMUH01000423.1 Colocasia esculenta cultivar Niue isolate Niue_2 TARO_scaffold_000423, whole genome shotgun sequence	191788	1	5.20E-24	64:A>G	64	0.516605	0.021429	0.978571	0.021429	0.978571	0	0.041939	0.041939	0.041939	5	3.7619	1	1	1	1	1	1	1	-	1	-	-	1	-	1	-	1	1	-	-	-	-	1	1	-	1	-	1	1	-	-
100371555|F|0--59:G>C	TGCAGATGCTCATGGAAGCAGTGATGGAGTCCCTGAGGGACTTGGAAGTGCAGCACGCCGAAGGTCAGC	TGCAGATGCTCATGGAAGCAGTGATGGAGTCCCTGAGGGACTTGGAAGTGCAGCACGCCGAAGGTCAGC	NMUH01000129.1 Colocasia esculenta cultivar Niue isolate Niue_2 TARO_scaffold_000129, whole genome shotgun sequence	141462	1	8.64E-27		59	0.616236	0.011976	0.994012	0.005988	0.988024	0.005988	0.023665	0.011904	0.017785	5.5	2.83051	1	0	0	0	-	0	0	-	0	-	-	0	-	0	0	0	0	-	-	0	-	0	0	0	-	-	0	0	-	0
100371555|F|0-59:G>C-59:G>C	TGCAGATGCTCATGGAAGCAGTGATGGAGTCCCTGAGGGACTTGGAAGTGCAGCACGCCCAAGGTCAGC	TGCAGATGCTCATGGAAGCAGTGATGGAGTCCCTGAGGGACTTGGAAGTGCAGCACGCCCAAGGTCAGC	NMUH01000129.1 Colocasia esculenta cultivar Niue isolate Niue_2 TARO_scaffold_000129, whole genome shotgun sequence	141462	1	8.64E-27	59:G>C	59	0.616236	0.011976	0.994012	0.005988	0.988024	0.005988	0.023665	0.011904	0.017785	5.5	2.83051	1	1	1	1	-	1	1	-	1	-	-	1	-	1	1	1	1	-	-	1	-	1	1	1	-	-	1	1	-	1
100371564|F|0--14:C>T	TGCAGATGCTGTAACAGAGAAGTCTGACAATACACCATCAACTGAGAAAGCACCATTATCAACAAATGA	TGCAGATGCTGTAACAGAGAAGTCTGACAATACACCATCAACTGAGAAAGCACCATTATCAACAAATGA	NMUH01000749.1 Colocasia esculenta cultivar Niue isolate Niue_2 TARO_scaffold_000749, whole genome shotgun sequence	353721	1	1.86E-28		14	0.896679	1	0.004115	0.995885	0	0.004115	0	0.008197	0.004098	7.95683	4	1	1	1	1	1	1	1	1	1	-	-	1	-	1	1	1	1	-	1	1	1	1	1	1	1	1	1	1	-	-
100371564|F|0-14:C>T-14:C>T	TGCAGATGCTGTAATAGAGAAGTCTGACAATACACCATCAACTGAGAAAGCACCATTATCAACAAATGA	TGCAGATGCTGTAATAGAGAAGTCTGACAATACACCATCAACTGAGAAAGCACCATTATCAACAAATGA	NMUH01000749.1 Colocasia esculenta cultivar Niue isolate Niue_2 TARO_scaffold_000749, whole genome shotgun sequence	353721	1	1.86E-28	14:C>T	14	0.896679	1	0.004115	0.995885	0	0.004115	0	0.008197	0.004098	7.95683	4	1	0	0	0	0	0	0	0	0	-	-	0	-	0	0	0	0	-	0	0	0	0	0	0	0	0	0	0	-	-
100371577|F|0--59:T>C	TGCAGATGGAAGGAGTTCAAAGGGGGAATTTCTGGCTGAGTCCCGTTCCTCTCAATACATGAGAGTATC	TGCAGATGGAAGGAGTTCAAAGGGGGAATTTCTGGCTGAGTCCCGTTCCTCTCAATACATGAGAGTATC	NMUH01000337.1 Colocasia esculenta cultivar Niue isolate Niue_2 TARO_scaffold_000337, whole genome shotgun sequence	169864	1	1.86E-28		59	0.889299	1	0.099585	0.900415	0	0.099585	0	0.179336	0.089668	15.22464	6.88462	0.957143	1	1	1	1	1	1	1	1	1	1	1	-	1	1	1	1	1	-	-	1	1	1	1	1	1	1	1	-	-
100371577|F|0-59:T>C-59:T>C	TGCAGATGGAAGGAGTTCAAAGGGGGAATTTCTGGCTGAGTCCCGTTCCTCTCAATACACGAGAGTATC	TGCAGATGGAAGGAGTTCAAAGGGGGAATTTCTGGCTGAGTCCCGTTCCTCTCAATACACGAGAGTATC	NMUH01000337.1 Colocasia esculenta cultivar Niue isolate Niue_2 TARO_scaffold_000337, whole genome shotgun sequence	169864	1	1.86E-28	59:T>C	59	0.889299	1	0.099585	0.900415	0	0.099585	0	0.179336	0.089668	15.22464	6.88462	0.957143	0	0	0	0	0	0	0	0	0	0	0	-	0	0	0	0	0	-	-	0	0	0	0	0	0	0	0	-	-
100371588|F|0--25:C>T	TGCAGATGGAGGGGGGGAGCAAGGCCAAGGAGAAGGCGAAGGAAGTGCTCAGGATGCACTCCAGGACAT	TGCAGATGGAGGGGGGGAGCAAGGCCAAGGAGAAGGCGAAGGAAGTGCTCAGGATGCACTCCAGGACAT	NMUH01066365.1 Colocasia esculenta cultivar Niue isolate Niue_2 TARO_scaffold_066386, whole genome shotgun sequence	251	1	1.86E-28		25	0.723247	1	0.005102	0.994898	0	0.005102	0	0.010152	0.005076	7.23982	6	1	1	1	1	1	1	1	-	1	-	1	1	1	1	-	1	1	-	-	-	1	1	-	1	1	1	1	1	-	-
[truncated: 63,773 more rows]
[truncated: 242 more columns]
